# Supplementary material for: Impact of monitor unit optimization in volumetric modulated arc therapy planning for nasopharyngeal carcinoma
Source: PLoS One. 2025 Jun 25;20(6):e0327153. doi: 10.1371/journal.pone.0327153 (PMC12193012; doi:10.1371/journal.pone.0327153)
Supplement: S1 File — (ZIP) [file pone.0327153.s001.zip]

Archive with 5 entries (5 files):
- plan_S80_DVH.xlsx
- plan_S100_DVH.xlsx
- base_plan_DVH.xlsx
- Dosimetry data of the targets and OARs for the patients.xls
- plan_S50_DVH.xlsx
