# Supplementary material for: Impact of monitor unit optimization in volumetric modulated arc therapy planning for nasopharyngeal carcinoma
Source: PLoS One. 2025 Jun 25;20(6):e0327153. doi: 10.1371/journal.pone.0327153 (PMC12193012; doi:10.1371/journal.pone.0327153)
Supplement: S1 File — (ZIP) [file pone.0327153.s001.zip › plan_S100_DVH.xlsx]

## Sheet: S100
PGTV			PGTVnd			PCTV1			PCTV2			BrainStem			Eye_L			Eye_R			Lens_L			Lens_R			Mandible			OpticChiasm			OpticNerve_L			Parotid_L			Parotid_R			Pituitary			SpinalCord			TemporalLobe_L
0	0	100	0	0	100	0	0	100	0	0	100	0	0	100	0	0	100	0	0	100	0	0	100	0	0	100	0	0	100	0	0	100	0	0	100	0	0	100	0	0	100	0	0	100	0	0	100	0	0
0.1	0.00142939	100	0.1	0.00142939	100	0.1	0.00142939	100	0.1	0.00142939	100	0.1	0.00142939	100	0.1	0.00142939	100	0.1	0.00142939	100	0.1	0.00142939	100	0.1	0.00142939	100	0.1	0.00142939	100	0.1	0.00142939	100	0.1	0.00142939	100	0.1	0.00142939	100	0.1	0.00142939	100	0.1	0.00142939	100	0.1	0.00142939	100	0.1	0.00142939
0.2	0.00285878	100	0.2	0.00285878	100	0.2	0.00285878	100	0.2	0.00285878	100	0.2	0.00285878	100	0.2	0.00285878	100	0.2	0.00285878	100	0.2	0.00285878	100	0.2	0.00285878	100	0.2	0.00285878	100	0.2	0.00285878	100	0.2	0.00285878	100	0.2	0.00285878	100	0.2	0.00285878	100	0.2	0.00285878	100	0.2	0.00285878	100	0.2	0.00285878
0.3	0.00428816	100	0.3	0.00428816	100	0.3	0.00428816	100	0.3	0.00428816	100	0.3	0.00428816	100	0.3	0.00428816	100	0.3	0.00428816	100	0.3	0.00428816	100	0.3	0.00428816	100	0.3	0.00428816	100	0.3	0.00428816	100	0.3	0.00428816	100	0.3	0.00428816	100	0.3	0.00428816	100	0.3	0.00428816	100	0.3	0.00428816	100	0.3	0.00428816
0.4	0.00571755	100	0.4	0.00571755	100	0.4	0.00571755	100	0.4	0.00571755	100	0.4	0.00571755	100	0.4	0.00571755	100	0.4	0.00571755	100	0.4	0.00571755	100	0.4	0.00571755	100	0.4	0.00571755	100	0.4	0.00571755	100	0.4	0.00571755	100	0.4	0.00571755	100	0.4	0.00571755	100	0.4	0.00571755	100	0.4	0.00571755	100	0.4	0.00571755
0.5	0.00714694	100	0.5	0.00714694	100	0.5	0.00714694	100	0.5	0.00714694	100	0.5	0.00714694	100	0.5	0.00714694	100	0.5	0.00714694	100	0.5	0.00714694	100	0.5	0.00714694	100	0.5	0.00714694	100	0.5	0.00714694	100	0.5	0.00714694	100	0.5	0.00714694	100	0.5	0.00714694	100	0.5	0.00714694	100	0.5	0.00714694	100	0.5	0.00714694
0.6	0.00857633	100	0.6	0.00857633	100	0.6	0.00857633	100	0.6	0.00857633	100	0.6	0.00857633	100	0.6	0.00857633	100	0.6	0.00857633	100	0.6	0.00857633	100	0.6	0.00857633	100	0.6	0.00857633	100	0.6	0.00857633	100	0.6	0.00857633	100	0.6	0.00857633	100	0.6	0.00857633	100	0.6	0.00857633	100	0.6	0.00857633	100	0.6	0.00857633
0.7	0.0100057	100	0.7	0.0100057	100	0.7	0.0100057	100	0.7	0.0100057	100	0.7	0.0100057	100	0.7	0.0100057	100	0.7	0.0100057	100	0.7	0.0100057	100	0.7	0.0100057	100	0.7	0.0100057	100	0.7	0.0100057	100	0.7	0.0100057	100	0.7	0.0100057	100	0.7	0.0100057	100	0.7	0.0100057	100	0.7	0.0100057	100	0.7	0.0100057
0.8	0.0114351	100	0.8	0.0114351	100	0.8	0.0114351	100	0.8	0.0114351	100	0.8	0.0114351	100	0.8	0.0114351	100	0.8	0.0114351	100	0.8	0.0114351	100	0.8	0.0114351	100	0.8	0.0114351	100	0.8	0.0114351	100	0.8	0.0114351	100	0.8	0.0114351	100	0.8	0.0114351	100	0.8	0.0114351	100	0.8	0.0114351	100	0.8	0.0114351
0.9	0.0128645	100	0.9	0.0128645	100	0.9	0.0128645	100	0.9	0.0128645	100	0.9	0.0128645	100	0.9	0.0128645	100	0.9	0.0128645	100	0.9	0.0128645	100	0.9	0.0128645	100	0.9	0.0128645	100	0.9	0.0128645	100	0.9	0.0128645	100	0.9	0.0128645	100	0.9	0.0128645	100	0.9	0.0128645	100	0.9	0.0128645	100	0.9	0.0128645
1	0.0142939	100	1	0.0142939	100	1	0.0142939	100	1	0.0142939	100	1	0.0142939	100	1	0.0142939	100	1	0.0142939	100	1	0.0142939	100	1	0.0142939	100	1	0.0142939	100	1	0.0142939	100	1	0.0142939	100	1	0.0142939	100	1	0.0142939	100	1	0.0142939	100	1	0.0142939	100	1	0.0142939
1.1	0.0157233	100	1.1	0.0157233	100	1.1	0.0157233	100	1.1	0.0157233	100	1.1	0.0157233	100	1.1	0.0157233	100	1.1	0.0157233	100	1.1	0.0157233	100	1.1	0.0157233	100	1.1	0.0157233	100	1.1	0.0157233	100	1.1	0.0157233	100	1.1	0.0157233	100	1.1	0.0157233	100	1.1	0.0157233	100	1.1	0.0157233	100	1.1	0.0157233
1.2	0.0171527	100	1.2	0.0171527	100	1.2	0.0171527	100	1.2	0.0171527	100	1.2	0.0171527	100	1.2	0.0171527	100	1.2	0.0171527	100	1.2	0.0171527	100	1.2	0.0171527	100	1.2	0.0171527	100	1.2	0.0171527	100	1.2	0.0171527	100	1.2	0.0171527	100	1.2	0.0171527	100	1.2	0.0171527	100	1.2	0.0171527	100	1.2	0.0171527
1.3	0.018582	100	1.3	0.018582	100	1.3	0.018582	100	1.3	0.018582	100	1.3	0.018582	100	1.3	0.018582	100	1.3	0.018582	100	1.3	0.018582	100	1.3	0.018582	100	1.3	0.018582	100	1.3	0.018582	100	1.3	0.018582	100	1.3	0.018582	100	1.3	0.018582	100	1.3	0.018582	100	1.3	0.018582	100	1.3	0.018582
1.4	0.0200114	100	1.4	0.0200114	100	1.4	0.0200114	100	1.4	0.0200114	100	1.4	0.0200114	100	1.4	0.0200114	100	1.4	0.0200114	100	1.4	0.0200114	100	1.4	0.0200114	100	1.4	0.0200114	100	1.4	0.0200114	100	1.4	0.0200114	100	1.4	0.0200114	100	1.4	0.0200114	100	1.4	0.0200114	100	1.4	0.0200114	100	1.4	0.0200114
1.5	0.0214408	100	1.5	0.0214408	100	1.5	0.0214408	100	1.5	0.0214408	100	1.5	0.0214408	100	1.5	0.0214408	100	1.5	0.0214408	100	1.5	0.0214408	100	1.5	0.0214408	100	1.5	0.0214408	100	1.5	0.0214408	100	1.5	0.0214408	100	1.5	0.0214408	100	1.5	0.0214408	100	1.5	0.0214408	100	1.5	0.0214408	100	1.5	0.0214408
1.6	0.0228702	100	1.6	0.0228702	100	1.6	0.0228702	100	1.6	0.0228702	100	1.6	0.0228702	100	1.6	0.0228702	100	1.6	0.0228702	100	1.6	0.0228702	100	1.6	0.0228702	100	1.6	0.0228702	100	1.6	0.0228702	100	1.6	0.0228702	100	1.6	0.0228702	100	1.6	0.0228702	100	1.6	0.0228702	100	1.6	0.0228702	100	1.6	0.0228702
1.7	0.0242996	100	1.7	0.0242996	100	1.7	0.0242996	100	1.7	0.0242996	100	1.7	0.0242996	100	1.7	0.0242996	100	1.7	0.0242996	100	1.7	0.0242996	100	1.7	0.0242996	100	1.7	0.0242996	100	1.7	0.0242996	100	1.7	0.0242996	100	1.7	0.0242996	100	1.7	0.0242996	100	1.7	0.0242996	100	1.7	0.0242996	100	1.7	0.0242996
1.8	0.025729	100	1.8	0.025729	100	1.8	0.025729	100	1.8	0.025729	100	1.8	0.025729	100	1.8	0.025729	100	1.8	0.025729	100	1.8	0.025729	100	1.8	0.025729	100	1.8	0.025729	100	1.8	0.025729	100	1.8	0.025729	100	1.8	0.025729	100	1.8	0.025729	100	1.8	0.025729	100	1.8	0.025729	100	1.8	0.025729
1.9	0.0271584	100	1.9	0.0271584	100	1.9	0.0271584	100	1.9	0.0271584	100	1.9	0.0271584	100	1.9	0.0271584	100	1.9	0.0271584	100	1.9	0.0271584	100	1.9	0.0271584	100	1.9	0.0271584	100	1.9	0.0271584	100	1.9	0.0271584	100	1.9	0.0271584	100	1.9	0.0271584	100	1.9	0.0271584	100	1.9	0.0271584	100	1.9	0.0271584
2	0.0285878	100	2	0.0285878	100	2	0.0285878	100	2	0.0285878	100	2	0.0285878	100	2	0.0285878	100	2	0.0285878	100	2	0.0285878	100	2	0.0285878	100	2	0.0285878	100	2	0.0285878	100	2	0.0285878	100	2	0.0285878	100	2	0.0285878	100	2	0.0285878	100	2	0.0285878	100	2	0.0285878
2.1	0.0300172	100	2.1	0.0300172	100	2.1	0.0300172	100	2.1	0.0300172	100	2.1	0.0300172	100	2.1	0.0300172	100	2.1	0.0300172	100	2.1	0.0300172	100	2.1	0.0300172	100	2.1	0.0300172	100	2.1	0.0300172	100	2.1	0.0300172	100	2.1	0.0300172	100	2.1	0.0300172	100	2.1	0.0300172	100	2.1	0.0300172	100	2.1	0.0300172
2.2	0.0314465	100	2.2	0.0314465	100	2.2	0.0314465	100	2.2	0.0314465	100	2.2	0.0314465	100	2.2	0.0314465	100	2.2	0.0314465	100	2.2	0.0314465	100	2.2	0.0314465	100	2.2	0.0314465	100	2.2	0.0314465	100	2.2	0.0314465	100	2.2	0.0314465	100	2.2	0.0314465	100	2.2	0.0314465	100	2.2	0.0314465	100	2.2	0.0314465
2.3	0.0328759	100	2.3	0.0328759	100	2.3	0.0328759	100	2.3	0.0328759	100	2.3	0.0328759	100	2.3	0.0328759	100	2.3	0.0328759	100	2.3	0.0328759	100	2.3	0.0328759	100	2.3	0.0328759	100	2.3	0.0328759	100	2.3	0.0328759	100	2.3	0.0328759	100	2.3	0.0328759	100	2.3	0.0328759	100	2.3	0.0328759	100	2.3	0.0328759
2.4	0.0343053	100	2.4	0.0343053	100	2.4	0.0343053	100	2.4	0.0343053	100	2.4	0.0343053	100	2.4	0.0343053	100	2.4	0.0343053	100	2.4	0.0343053	100	2.4	0.0343053	100	2.4	0.0343053	100	2.4	0.0343053	100	2.4	0.0343053	100	2.4	0.0343053	100	2.4	0.0343053	100	2.4	0.0343053	100	2.4	0.0343053	100	2.4	0.0343053
2.5	0.0357347	100	2.5	0.0357347	100	2.5	0.0357347	100	2.5	0.0357347	100	2.5	0.0357347	100	2.5	0.0357347	100	2.5	0.0357347	100	2.5	0.0357347	100	2.5	0.0357347	100	2.5	0.0357347	100	2.5	0.0357347	100	2.5	0.0357347	100	2.5	0.0357347	100	2.5	0.0357347	100	2.5	0.0357347	100	2.5	0.0357347	100	2.5	0.0357347
2.6	0.0371641	100	2.6	0.0371641	100	2.6	0.0371641	100	2.6	0.0371641	100	2.6	0.0371641	100	2.6	0.0371641	100	2.6	0.0371641	100	2.6	0.0371641	100	2.6	0.0371641	100	2.6	0.0371641	100	2.6	0.0371641	100	2.6	0.0371641	100	2.6	0.0371641	100	2.6	0.0371641	100	2.6	0.0371641	100	2.6	0.0371641	100	2.6	0.0371641
2.7	0.0385935	100	2.7	0.0385935	100	2.7	0.0385935	100	2.7	0.0385935	100	2.7	0.0385935	100	2.7	0.0385935	100	2.7	0.0385935	100	2.7	0.0385935	100	2.7	0.0385935	100	2.7	0.0385935	100	2.7	0.0385935	100	2.7	0.0385935	100	2.7	0.0385935	100	2.7	0.0385935	100	2.7	0.0385935	100	2.7	0.0385935	100	2.7	0.0385935
2.8	0.0400229	100	2.8	0.0400229	100	2.8	0.0400229	100	2.8	0.0400229	100	2.8	0.0400229	100	2.8	0.0400229	100	2.8	0.0400229	100	2.8	0.0400229	100	2.8	0.0400229	100	2.8	0.0400229	100	2.8	0.0400229	100	2.8	0.0400229	100	2.8	0.0400229	100	2.8	0.0400229	100	2.8	0.0400229	100	2.8	0.0400229	100	2.8	0.0400229
2.9	0.0414523	100	2.9	0.0414523	100	2.9	0.0414523	100	2.9	0.0414523	100	2.9	0.0414523	100	2.9	0.0414523	100	2.9	0.0414523	100	2.9	0.0414523	100	2.9	0.0414523	100	2.9	0.0414523	100	2.9	0.0414523	100	2.9	0.0414523	100	2.9	0.0414523	100	2.9	0.0414523	100	2.9	0.0414523	100	2.9	0.0414523	100	2.9	0.0414523
3	0.0428816	100	3	0.0428816	100	3	0.0428816	100	3	0.0428816	100	3	0.0428816	100	3	0.0428816	100	3	0.0428816	100	3	0.0428816	100	3	0.0428816	100	3	0.0428816	100	3	0.0428816	100	3	0.0428816	100	3	0.0428816	100	3	0.0428816	100	3	0.0428816	100	3	0.0428816	100	3	0.0428816
3.1	0.044311	100	3.1	0.044311	100	3.1	0.044311	100	3.1	0.044311	100	3.1	0.044311	100	3.1	0.044311	100	3.1	0.044311	100	3.1	0.044311	100	3.1	0.044311	100	3.1	0.044311	100	3.1	0.044311	100	3.1	0.044311	100	3.1	0.044311	100	3.1	0.044311	100	3.1	0.044311	100	3.1	0.044311	100	3.1	0.044311
3.2	0.0457404	100	3.2	0.0457404	100	3.2	0.0457404	100	3.2	0.0457404	100	3.2	0.0457404	100	3.2	0.0457404	100	3.2	0.0457404	100	3.2	0.0457404	100	3.2	0.0457404	100	3.2	0.0457404	100	3.2	0.0457404	100	3.2	0.0457404	100	3.2	0.0457404	100	3.2	0.0457404	100	3.2	0.0457404	100	3.2	0.0457404	100	3.2	0.0457404
3.3	0.0471698	100	3.3	0.0471698	100	3.3	0.0471698	100	3.3	0.0471698	100	3.3	0.0471698	100	3.3	0.0471698	100	3.3	0.0471698	100	3.3	0.0471698	100	3.3	0.0471698	100	3.3	0.0471698	100	3.3	0.0471698	100	3.3	0.0471698	100	3.3	0.0471698	100	3.3	0.0471698	100	3.3	0.0471698	100	3.3	0.0471698	100	3.3	0.0471698
3.4	0.0485992	100	3.4	0.0485992	100	3.4	0.0485992	100	3.4	0.0485992	100	3.4	0.0485992	100	3.4	0.0485992	100	3.4	0.0485992	100	3.4	0.0485992	100	3.4	0.0485992	100	3.4	0.0485992	100	3.4	0.0485992	100	3.4	0.0485992	100	3.4	0.0485992	100	3.4	0.0485992	100	3.4	0.0485992	100	3.4	0.0485992	100	3.4	0.0485992
3.5	0.0500286	100	3.5	0.0500286	100	3.5	0.0500286	100	3.5	0.0500286	100	3.5	0.0500286	100	3.5	0.0500286	100	3.5	0.0500286	100	3.5	0.0500286	100	3.5	0.0500286	100	3.5	0.0500286	100	3.5	0.0500286	100	3.5	0.0500286	100	3.5	0.0500286	100	3.5	0.0500286	100	3.5	0.0500286	100	3.5	0.0500286	100	3.5	0.0500286
3.6	0.051458	100	3.6	0.051458	100	3.6	0.051458	100	3.6	0.051458	100	3.6	0.051458	100	3.6	0.051458	100	3.6	0.051458	100	3.6	0.051458	100	3.6	0.051458	100	3.6	0.051458	100	3.6	0.051458	100	3.6	0.051458	100	3.6	0.051458	100	3.6	0.051458	100	3.6	0.051458	100	3.6	0.051458	100	3.6	0.051458
3.7	0.0528874	100	3.7	0.0528874	100	3.7	0.0528874	100	3.7	0.0528874	100	3.7	0.0528874	100	3.7	0.0528874	100	3.7	0.0528874	100	3.7	0.0528874	100	3.7	0.0528874	100	3.7	0.0528874	100	3.7	0.0528874	100	3.7	0.0528874	100	3.7	0.0528874	100	3.7	0.0528874	100	3.7	0.0528874	100	3.7	0.0528874	100	3.7	0.0528874
3.8	0.0543168	100	3.8	0.0543168	100	3.8	0.0543168	100	3.8	0.0543168	100	3.8	0.0543168	100	3.8	0.0543168	100	3.8	0.0543168	100	3.8	0.0543168	100	3.8	0.0543168	100	3.8	0.0543168	100	3.8	0.0543168	100	3.8	0.0543168	100	3.8	0.0543168	100	3.8	0.0543168	100	3.8	0.0543168	100	3.8	0.0543168	100	3.8	0.0543168
3.9	0.0557461	100	3.9	0.0557461	100	3.9	0.0557461	100	3.9	0.0557461	100	3.9	0.0557461	100	3.9	0.0557461	100	3.9	0.0557461	100	3.9	0.0557461	100	3.9	0.0557461	100	3.9	0.0557461	100	3.9	0.0557461	100	3.9	0.0557461	100	3.9	0.0557461	100	3.9	0.0557461	100	3.9	0.0557461	100	3.9	0.0557461	100	3.9	0.0557461
4	0.0571755	100	4	0.0571755	100	4	0.0571755	100	4	0.0571755	100	4	0.0571755	100	4	0.0571755	100	4	0.0571755	100	4	0.0571755	100	4	0.0571755	100	4	0.0571755	100	4	0.0571755	100	4	0.0571755	100	4	0.0571755	100	4	0.0571755	100	4	0.0571755	100	4	0.0571755	100	4	0.0571755
4.1	0.0586049	100	4.1	0.0586049	100	4.1	0.0586049	100	4.1	0.0586049	100	4.1	0.0586049	100	4.1	0.0586049	100	4.1	0.0586049	100	4.1	0.0586049	100	4.1	0.0586049	100	4.1	0.0586049	100	4.1	0.0586049	100	4.1	0.0586049	100	4.1	0.0586049	100	4.1	0.0586049	100	4.1	0.0586049	100	4.1	0.0586049	100	4.1	0.0586049
4.2	0.0600343	100	4.2	0.0600343	100	4.2	0.0600343	100	4.2	0.0600343	100	4.2	0.0600343	100	4.2	0.0600343	100	4.2	0.0600343	100	4.2	0.0600343	100	4.2	0.0600343	100	4.2	0.0600343	100	4.2	0.0600343	100	4.2	0.0600343	100	4.2	0.0600343	100	4.2	0.0600343	100	4.2	0.0600343	100	4.2	0.0600343	100	4.2	0.0600343
4.3	0.0614637	100	4.3	0.0614637	100	4.3	0.0614637	100	4.3	0.0614637	100	4.3	0.0614637	100	4.3	0.0614637	100	4.3	0.0614637	100	4.3	0.0614637	100	4.3	0.0614637	100	4.3	0.0614637	100	4.3	0.0614637	100	4.3	0.0614637	100	4.3	0.0614637	100	4.3	0.0614637	100	4.3	0.0614637	100	4.3	0.0614637	100	4.3	0.0614637
4.4	0.0628931	100	4.4	0.0628931	100	4.4	0.0628931	100	4.4	0.0628931	100	4.4	0.0628931	100	4.4	0.0628931	100	4.4	0.0628931	100	4.4	0.0628931	100	4.4	0.0628931	100	4.4	0.0628931	100	4.4	0.0628931	100	4.4	0.0628931	100	4.4	0.0628931	100	4.4	0.0628931	100	4.4	0.0628931	100	4.4	0.0628931	100	4.4	0.0628931
4.5	0.0643225	100	4.5	0.0643225	100	4.5	0.0643225	100	4.5	0.0643225	100	4.5	0.0643225	100	4.5	0.0643225	100	4.5	0.0643225	100	4.5	0.0643225	100	4.5	0.0643225	100	4.5	0.0643225	100	4.5	0.0643225	100	4.5	0.0643225	100	4.5	0.0643225	100	4.5	0.0643225	100	4.5	0.0643225	100	4.5	0.0643225	100	4.5	0.0643225
4.6	0.0657519	100	4.6	0.0657519	100	4.6	0.0657519	100	4.6	0.0657519	100	4.6	0.0657519	100	4.6	0.0657519	100	4.6	0.0657519	100	4.6	0.0657519	100	4.6	0.0657519	100	4.6	0.0657519	100	4.6	0.0657519	100	4.6	0.0657519	100	4.6	0.0657519	100	4.6	0.0657519	100	4.6	0.0657519	100	4.6	0.0657519	100	4.6	0.0657519
4.7	0.0671812	100	4.7	0.0671812	100	4.7	0.0671812	100	4.7	0.0671812	100	4.7	0.0671812	100	4.7	0.0671812	100	4.7	0.0671812	100	4.7	0.0671812	100	4.7	0.0671812	100	4.7	0.0671812	100	4.7	0.0671812	100	4.7	0.0671812	100	4.7	0.0671812	100	4.7	0.0671812	100	4.7	0.0671812	100	4.7	0.0671812	100	4.7	0.0671812
4.8	0.0686106	100	4.8	0.0686106	100	4.8	0.0686106	100	4.8	0.0686106	100	4.8	0.0686106	100	4.8	0.0686106	100	4.8	0.0686106	100	4.8	0.0686106	100	4.8	0.0686106	100	4.8	0.0686106	100	4.8	0.0686106	100	4.8	0.0686106	100	4.8	0.0686106	100	4.8	0.0686106	100	4.8	0.0686106	100	4.8	0.0686106	100	4.8	0.0686106
4.9	0.07004	100	4.9	0.07004	100	4.9	0.07004	100	4.9	0.07004	100	4.9	0.07004	100	4.9	0.07004	100	4.9	0.07004	100	4.9	0.07004	100	4.9	0.07004	100	4.9	0.07004	100	4.9	0.07004	100	4.9	0.07004	100	4.9	0.07004	100	4.9	0.07004	100	4.9	0.07004	100	4.9	0.07004	100	4.9	0.07004
5	0.0714694	100	5	0.0714694	100	5	0.0714694	100	5	0.0714694	100	5	0.0714694	100	5	0.0714694	100	5	0.0714694	100	5	0.0714694	100	5	0.0714694	100	5	0.0714694	100	5	0.0714694	100	5	0.0714694	100	5	0.0714694	100	5	0.0714694	100	5	0.0714694	100	5	0.0714694	100	5	0.0714694
5.1	0.0728988	100	5.1	0.0728988	100	5.1	0.0728988	100	5.1	0.0728988	100	5.1	0.0728988	100	5.1	0.0728988	100	5.1	0.0728988	100	5.1	0.0728988	100	5.1	0.0728988	100	5.1	0.0728988	100	5.1	0.0728988	100	5.1	0.0728988	100	5.1	0.0728988	100	5.1	0.0728988	100	5.1	0.0728988	100	5.1	0.0728988	100	5.1	0.0728988
5.2	0.0743282	100	5.2	0.0743282	100	5.2	0.0743282	100	5.2	0.0743282	100	5.2	0.0743282	100	5.2	0.0743282	100	5.2	0.0743282	100	5.2	0.0743282	100	5.2	0.0743282	100	5.2	0.0743282	100	5.2	0.0743282	100	5.2	0.0743282	100	5.2	0.0743282	100	5.2	0.0743282	100	5.2	0.0743282	100	5.2	0.0743282	100	5.2	0.0743282
5.3	0.0757576	100	5.3	0.0757576	100	5.3	0.0757576	100	5.3	0.0757576	100	5.3	0.0757576	100	5.3	0.0757576	100	5.3	0.0757576	100	5.3	0.0757576	100	5.3	0.0757576	100	5.3	0.0757576	100	5.3	0.0757576	100	5.3	0.0757576	100	5.3	0.0757576	100	5.3	0.0757576	100	5.3	0.0757576	100	5.3	0.0757576	100	5.3	0.0757576
5.4	0.077187	100	5.4	0.077187	100	5.4	0.077187	100	5.4	0.077187	100	5.4	0.077187	100	5.4	0.077187	100	5.4	0.077187	100	5.4	0.077187	100	5.4	0.077187	100	5.4	0.077187	100	5.4	0.077187	100	5.4	0.077187	100	5.4	0.077187	100	5.4	0.077187	100	5.4	0.077187	100	5.4	0.077187	100	5.4	0.077187
5.5	0.0786164	100	5.5	0.0786164	100	5.5	0.0786164	100	5.5	0.0786164	100	5.5	0.0786164	100	5.5	0.0786164	100	5.5	0.0786164	100	5.5	0.0786164	100	5.5	0.0786164	100	5.5	0.0786164	100	5.5	0.0786164	100	5.5	0.0786164	100	5.5	0.0786164	100	5.5	0.0786164	100	5.5	0.0786164	100	5.5	0.0786164	100	5.5	0.0786164
5.6	0.0800457	100	5.6	0.0800457	100	5.6	0.0800457	100	5.6	0.0800457	100	5.6	0.0800457	100	5.6	0.0800457	100	5.6	0.0800457	100	5.6	0.0800457	100	5.6	0.0800457	100	5.6	0.0800457	100	5.6	0.0800457	100	5.6	0.0800457	100	5.6	0.0800457	100	5.6	0.0800457	100	5.6	0.0800457	100	5.6	0.0800457	100	5.6	0.0800457
5.7	0.0814751	100	5.7	0.0814751	100	5.7	0.0814751	100	5.7	0.0814751	100	5.7	0.0814751	100	5.7	0.0814751	100	5.7	0.0814751	100	5.7	0.0814751	100	5.7	0.0814751	100	5.7	0.0814751	100	5.7	0.0814751	100	5.7	0.0814751	100	5.7	0.0814751	100	5.7	0.0814751	100	5.7	0.0814751	100	5.7	0.0814751	100	5.7	0.0814751
5.8	0.0829045	100	5.8	0.0829045	100	5.8	0.0829045	100	5.8	0.0829045	100	5.8	0.0829045	100	5.8	0.0829045	100	5.8	0.0829045	100	5.8	0.0829045	100	5.8	0.0829045	100	5.8	0.0829045	100	5.8	0.0829045	100	5.8	0.0829045	100	5.8	0.0829045	100	5.8	0.0829045	100	5.8	0.0829045	100	5.8	0.0829045	100	5.8	0.0829045
5.9	0.0843339	100	5.9	0.0843339	100	5.9	0.0843339	100	5.9	0.0843339	100	5.9	0.0843339	100	5.9	0.0843339	100	5.9	0.0843339	100	5.9	0.0843339	100	5.9	0.0843339	100	5.9	0.0843339	100	5.9	0.0843339	100	5.9	0.0843339	100	5.9	0.0843339	100	5.9	0.0843339	100	5.9	0.0843339	100	5.9	0.0843339	100	5.9	0.0843339
6	0.0857633	100	6	0.0857633	100	6	0.0857633	100	6	0.0857633	100	6	0.0857633	100	6	0.0857633	100	6	0.0857633	100	6	0.0857633	100	6	0.0857633	100	6	0.0857633	100	6	0.0857633	100	6	0.0857633	100	6	0.0857633	100	6	0.0857633	100	6	0.0857633	100	6	0.0857633	100	6	0.0857633
6.1	0.0871927	100	6.1	0.0871927	100	6.1	0.0871927	100	6.1	0.0871927	100	6.1	0.0871927	100	6.1	0.0871927	100	6.1	0.0871927	100	6.1	0.0871927	100	6.1	0.0871927	100	6.1	0.0871927	100	6.1	0.0871927	100	6.1	0.0871927	100	6.1	0.0871927	100	6.1	0.0871927	100	6.1	0.0871927	100	6.1	0.0871927	100	6.1	0.0871927
6.2	0.0886221	100	6.2	0.0886221	100	6.2	0.0886221	100	6.2	0.0886221	100	6.2	0.0886221	100	6.2	0.0886221	100	6.2	0.0886221	100	6.2	0.0886221	100	6.2	0.0886221	100	6.2	0.0886221	100	6.2	0.0886221	100	6.2	0.0886221	100	6.2	0.0886221	100	6.2	0.0886221	100	6.2	0.0886221	100	6.2	0.0886221	100	6.2	0.0886221
6.3	0.0900515	100	6.3	0.0900515	100	6.3	0.0900515	100	6.3	0.0900515	100	6.3	0.0900515	100	6.3	0.0900515	100	6.3	0.0900515	100	6.3	0.0900515	100	6.3	0.0900515	100	6.3	0.0900515	100	6.3	0.0900515	100	6.3	0.0900515	100	6.3	0.0900515	100	6.3	0.0900515	100	6.3	0.0900515	100	6.3	0.0900515	100	6.3	0.0900515
6.4	0.0914808	100	6.4	0.0914808	100	6.4	0.0914808	100	6.4	0.0914808	100	6.4	0.0914808	100	6.4	0.0914808	100	6.4	0.0914808	100	6.4	0.0914808	100	6.4	0.0914808	100	6.4	0.0914808	100	6.4	0.0914808	100	6.4	0.0914808	100	6.4	0.0914808	100	6.4	0.0914808	100	6.4	0.0914808	100	6.4	0.0914808	100	6.4	0.0914808
6.5	0.0929102	100	6.5	0.0929102	100	6.5	0.0929102	100	6.5	0.0929102	100	6.5	0.0929102	100	6.5	0.0929102	100	6.5	0.0929102	100	6.5	0.0929102	100	6.5	0.0929102	100	6.5	0.0929102	100	6.5	0.0929102	100	6.5	0.0929102	100	6.5	0.0929102	100	6.5	0.0929102	100	6.5	0.0929102	100	6.5	0.0929102	100	6.5	0.0929102
6.6	0.0943396	100	6.6	0.0943396	100	6.6	0.0943396	100	6.6	0.0943396	100	6.6	0.0943396	100	6.6	0.0943396	100	6.6	0.0943396	100	6.6	0.0943396	100	6.6	0.0943396	100	6.6	0.0943396	100	6.6	0.0943396	100	6.6	0.0943396	100	6.6	0.0943396	100	6.6	0.0943396	100	6.6	0.0943396	100	6.6	0.0943396	100	6.6	0.0943396
6.7	0.095769	100	6.7	0.095769	100	6.7	0.095769	100	6.7	0.095769	100	6.7	0.095769	100	6.7	0.095769	100	6.7	0.095769	100	6.7	0.095769	100	6.7	0.095769	100	6.7	0.095769	100	6.7	0.095769	100	6.7	0.095769	100	6.7	0.095769	100	6.7	0.095769	100	6.7	0.095769	100	6.7	0.095769	100	6.7	0.095769
6.8	0.0971984	100	6.8	0.0971984	100	6.8	0.0971984	100	6.8	0.0971984	100	6.8	0.0971984	100	6.8	0.0971984	100	6.8	0.0971984	100	6.8	0.0971984	100	6.8	0.0971984	100	6.8	0.0971984	100	6.8	0.0971984	100	6.8	0.0971984	100	6.8	0.0971984	100	6.8	0.0971984	100	6.8	0.0971984	100	6.8	0.0971984	100	6.8	0.0971984
6.9	0.0986278	100	6.9	0.0986278	100	6.9	0.0986278	100	6.9	0.0986278	100	6.9	0.0986278	100	6.9	0.0986278	100	6.9	0.0986278	100	6.9	0.0986278	100	6.9	0.0986278	100	6.9	0.0986278	100	6.9	0.0986278	100	6.9	0.0986278	100	6.9	0.0986278	100	6.9	0.0986278	100	6.9	0.0986278	100	6.9	0.0986278	100	6.9	0.0986278
7	0.100057	100	7	0.100057	100	7	0.100057	100	7	0.100057	100	7	0.100057	100	7	0.100057	100	7	0.100057	100	7	0.100057	100	7	0.100057	100	7	0.100057	100	7	0.100057	100	7	0.100057	100	7	0.100057	100	7	0.100057	100	7	0.100057	100	7	0.100057	100	7	0.100057
7.1	0.101487	100	7.1	0.101487	100	7.1	0.101487	100	7.1	0.101487	100	7.1	0.101487	100	7.1	0.101487	100	7.1	0.101487	100	7.1	0.101487	100	7.1	0.101487	100	7.1	0.101487	100	7.1	0.101487	100	7.1	0.101487	100	7.1	0.101487	100	7.1	0.101487	100	7.1	0.101487	100	7.1	0.101487	100	7.1	0.101487
7.2	0.102916	100	7.2	0.102916	100	7.2	0.102916	100	7.2	0.102916	100	7.2	0.102916	100	7.2	0.102916	100	7.2	0.102916	100	7.2	0.102916	100	7.2	0.102916	100	7.2	0.102916	100	7.2	0.102916	100	7.2	0.102916	100	7.2	0.102916	100	7.2	0.102916	100	7.2	0.102916	100	7.2	0.102916	100	7.2	0.102916
7.3	0.104345	100	7.3	0.104345	100	7.3	0.104345	100	7.3	0.104345	100	7.3	0.104345	100	7.3	0.104345	100	7.3	0.104345	100	7.3	0.104345	100	7.3	0.104345	100	7.3	0.104345	100	7.3	0.104345	100	7.3	0.104345	100	7.3	0.104345	100	7.3	0.104345	100	7.3	0.104345	100	7.3	0.104345	100	7.3	0.104345
7.4	0.105775	100	7.4	0.105775	100	7.4	0.105775	100	7.4	0.105775	100	7.4	0.105775	100	7.4	0.105775	100	7.4	0.105775	100	7.4	0.105775	100	7.4	0.105775	100	7.4	0.105775	100	7.4	0.105775	100	7.4	0.105775	100	7.4	0.105775	100	7.4	0.105775	100	7.4	0.105775	100	7.4	0.105775	100	7.4	0.105775
7.5	0.107204	100	7.5	0.107204	100	7.5	0.107204	100	7.5	0.107204	100	7.5	0.107204	100	7.5	0.107204	100	7.5	0.107204	100	7.5	0.107204	100	7.5	0.107204	100	7.5	0.107204	100	7.5	0.107204	100	7.5	0.107204	100	7.5	0.107204	100	7.5	0.107204	100	7.5	0.107204	100	7.5	0.107204	100	7.5	0.107204
7.6	0.108634	100	7.6	0.108634	100	7.6	0.108634	100	7.6	0.108634	100	7.6	0.108634	100	7.6	0.108634	100	7.6	0.108634	100	7.6	0.108634	100	7.6	0.108634	100	7.6	0.108634	100	7.6	0.108634	100	7.6	0.108634	100	7.6	0.108634	100	7.6	0.108634	100	7.6	0.108634	100	7.6	0.108634	100	7.6	0.108634
7.7	0.110063	100	7.7	0.110063	100	7.7	0.110063	100	7.7	0.110063	100	7.7	0.110063	100	7.7	0.110063	100	7.7	0.110063	100	7.7	0.110063	100	7.7	0.110063	100	7.7	0.110063	100	7.7	0.110063	100	7.7	0.110063	100	7.7	0.110063	100	7.7	0.110063	100	7.7	0.110063	100	7.7	0.110063	100	7.7	0.110063
7.8	0.111492	100	7.8	0.111492	100	7.8	0.111492	100	7.8	0.111492	100	7.8	0.111492	100	7.8	0.111492	100	7.8	0.111492	100	7.8	0.111492	100	7.8	0.111492	100	7.8	0.111492	100	7.8	0.111492	100	7.8	0.111492	100	7.8	0.111492	100	7.8	0.111492	100	7.8	0.111492	100	7.8	0.111492	100	7.8	0.111492
7.9	0.112922	100	7.9	0.112922	100	7.9	0.112922	100	7.9	0.112922	100	7.9	0.112922	100	7.9	0.112922	100	7.9	0.112922	100	7.9	0.112922	100	7.9	0.112922	100	7.9	0.112922	100	7.9	0.112922	100	7.9	0.112922	100	7.9	0.112922	100	7.9	0.112922	100	7.9	0.112922	100	7.9	0.112922	100	7.9	0.112922
8	0.114351	100	8	0.114351	100	8	0.114351	100	8	0.114351	100	8	0.114351	100	8	0.114351	100	8	0.114351	100	8	0.114351	100	8	0.114351	100	8	0.114351	100	8	0.114351	100	8	0.114351	100	8	0.114351	100	8	0.114351	100	8	0.114351	100	8	0.114351	100	8	0.114351
8.1	0.11578	100	8.1	0.11578	100	8.1	0.11578	100	8.1	0.11578	100	8.1	0.11578	100	8.1	0.11578	100	8.1	0.11578	100	8.1	0.11578	100	8.1	0.11578	100	8.1	0.11578	100	8.1	0.11578	100	8.1	0.11578	100	8.1	0.11578	100	8.1	0.11578	100	8.1	0.11578	100	8.1	0.11578	100	8.1	0.11578
8.2	0.11721	100	8.2	0.11721	100	8.2	0.11721	100	8.2	0.11721	100	8.2	0.11721	100	8.2	0.11721	100	8.2	0.11721	100	8.2	0.11721	100	8.2	0.11721	100	8.2	0.11721	100	8.2	0.11721	100	8.2	0.11721	100	8.2	0.11721	100	8.2	0.11721	100	8.2	0.11721	100	8.2	0.11721	100	8.2	0.11721
8.3	0.118639	100	8.3	0.118639	100	8.3	0.118639	100	8.3	0.118639	100	8.3	0.118639	100	8.3	0.118639	100	8.3	0.118639	100	8.3	0.118639	100	8.3	0.118639	100	8.3	0.118639	100	8.3	0.118639	100	8.3	0.118639	100	8.3	0.118639	100	8.3	0.118639	100	8.3	0.118639	100	8.3	0.118639	100	8.3	0.118639
8.4	0.120069	100	8.4	0.120069	100	8.4	0.120069	100	8.4	0.120069	100	8.4	0.120069	100	8.4	0.120069	100	8.4	0.120069	100	8.4	0.120069	100	8.4	0.120069	100	8.4	0.120069	100	8.4	0.120069	100	8.4	0.120069	100	8.4	0.120069	100	8.4	0.120069	100	8.4	0.120069	100	8.4	0.120069	100	8.4	0.120069
8.5	0.121498	100	8.5	0.121498	100	8.5	0.121498	100	8.5	0.121498	100	8.5	0.121498	100	8.5	0.121498	100	8.5	0.121498	100	8.5	0.121498	100	8.5	0.121498	100	8.5	0.121498	100	8.5	0.121498	100	8.5	0.121498	100	8.5	0.121498	100	8.5	0.121498	100	8.5	0.121498	100	8.5	0.121498	100	8.5	0.121498
8.6	0.122927	100	8.6	0.122927	100	8.6	0.122927	100	8.6	0.122927	100	8.6	0.122927	100	8.6	0.122927	100	8.6	0.122927	100	8.6	0.122927	100	8.6	0.122927	100	8.6	0.122927	100	8.6	0.122927	100	8.6	0.122927	100	8.6	0.122927	100	8.6	0.122927	100	8.6	0.122927	100	8.6	0.122927	100	8.6	0.122927
8.7	0.124357	100	8.7	0.124357	100	8.7	0.124357	100	8.7	0.124357	100	8.7	0.124357	100	8.7	0.124357	100	8.7	0.124357	100	8.7	0.124357	100	8.7	0.124357	100	8.7	0.124357	100	8.7	0.124357	100	8.7	0.124357	100	8.7	0.124357	100	8.7	0.124357	100	8.7	0.124357	100	8.7	0.124357	100	8.7	0.124357
8.8	0.125786	100	8.8	0.125786	100	8.8	0.125786	100	8.8	0.125786	100	8.8	0.125786	100	8.8	0.125786	100	8.8	0.125786	100	8.8	0.125786	100	8.8	0.125786	100	8.8	0.125786	100	8.8	0.125786	100	8.8	0.125786	100	8.8	0.125786	100	8.8	0.125786	100	8.8	0.125786	100	8.8	0.125786	100	8.8	0.125786
8.9	0.127216	100	8.9	0.127216	100	8.9	0.127216	100	8.9	0.127216	100	8.9	0.127216	100	8.9	0.127216	100	8.9	0.127216	100	8.9	0.127216	100	8.9	0.127216	100	8.9	0.127216	100	8.9	0.127216	100	8.9	0.127216	100	8.9	0.127216	100	8.9	0.127216	100	8.9	0.127216	100	8.9	0.127216	100	8.9	0.127216
9	0.128645	100	9	0.128645	100	9	0.128645	100	9	0.128645	100	9	0.128645	100	9	0.128645	100	9	0.128645	100	9	0.128645	100	9	0.128645	100	9	0.128645	100	9	0.128645	100	9	0.128645	100	9	0.128645	100	9	0.128645	100	9	0.128645	100	9	0.128645	100	9	0.128645
9.1	0.130074	100	9.1	0.130074	100	9.1	0.130074	100	9.1	0.130074	100	9.1	0.130074	100	9.1	0.130074	100	9.1	0.130074	100	9.1	0.130074	100	9.1	0.130074	100	9.1	0.130074	100	9.1	0.130074	100	9.1	0.130074	100	9.1	0.130074	100	9.1	0.130074	100	9.1	0.130074	100	9.1	0.130074	100	9.1	0.130074
9.2	0.131504	100	9.2	0.131504	100	9.2	0.131504	100	9.2	0.131504	100	9.2	0.131504	100	9.2	0.131504	100	9.2	0.131504	100	9.2	0.131504	100	9.2	0.131504	100	9.2	0.131504	100	9.2	0.131504	100	9.2	0.131504	100	9.2	0.131504	100	9.2	0.131504	100	9.2	0.131504	100	9.2	0.131504	100	9.2	0.131504
9.3	0.132933	100	9.3	0.132933	100	9.3	0.132933	100	9.3	0.132933	100	9.3	0.132933	100	9.3	0.132933	100	9.3	0.132933	100	9.3	0.132933	100	9.3	0.132933	100	9.3	0.132933	100	9.3	0.132933	100	9.3	0.132933	100	9.3	0.132933	100	9.3	0.132933	100	9.3	0.132933	100	9.3	0.132933	100	9.3	0.132933
9.4	0.134362	100	9.4	0.134362	100	9.4	0.134362	100	9.4	0.134362	100	9.4	0.134362	100	9.4	0.134362	100	9.4	0.134362	100	9.4	0.134362	100	9.4	0.134362	100	9.4	0.134362	100	9.4	0.134362	100	9.4	0.134362	100	9.4	0.134362	100	9.4	0.134362	100	9.4	0.134362	100	9.4	0.134362	100	9.4	0.134362
9.5	0.135792	100	9.5	0.135792	100	9.5	0.135792	100	9.5	0.135792	100	9.5	0.135792	100	9.5	0.135792	100	9.5	0.135792	100	9.5	0.135792	100	9.5	0.135792	100	9.5	0.135792	100	9.5	0.135792	100	9.5	0.135792	100	9.5	0.135792	100	9.5	0.135792	100	9.5	0.135792	100	9.5	0.135792	100	9.5	0.135792
9.6	0.137221	100	9.6	0.137221	100	9.6	0.137221	100	9.6	0.137221	100	9.6	0.137221	100	9.6	0.137221	100	9.6	0.137221	100	9.6	0.137221	100	9.6	0.137221	100	9.6	0.137221	100	9.6	0.137221	100	9.6	0.137221	100	9.6	0.137221	100	9.6	0.137221	100	9.6	0.137221	100	9.6	0.137221	100	9.6	0.137221
9.7	0.138651	100	9.7	0.138651	100	9.7	0.138651	100	9.7	0.138651	100	9.7	0.138651	100	9.7	0.138651	100	9.7	0.138651	100	9.7	0.138651	100	9.7	0.138651	100	9.7	0.138651	100	9.7	0.138651	100	9.7	0.138651	100	9.7	0.138651	100	9.7	0.138651	100	9.7	0.138651	100	9.7	0.138651	100	9.7	0.138651
9.8	0.14008	100	9.8	0.14008	100	9.8	0.14008	100	9.8	0.14008	100	9.8	0.14008	100	9.8	0.14008	100	9.8	0.14008	100	9.8	0.14008	100	9.8	0.14008	100	9.8	0.14008	100	9.8	0.14008	100	9.8	0.14008	100	9.8	0.14008	100	9.8	0.14008	100	9.8	0.14008	100	9.8	0.14008	100	9.8	0.14008
9.9	0.141509	100	9.9	0.141509	100	9.9	0.141509	100	9.9	0.141509	100	9.9	0.141509	100	9.9	0.141509	100	9.9	0.141509	100	9.9	0.141509	100	9.9	0.141509	100	9.9	0.141509	100	9.9	0.141509	100	9.9	0.141509	100	9.9	0.141509	100	9.9	0.141509	100	9.9	0.141509	100	9.9	0.141509	100	9.9	0.141509
10	0.142939	100	10	0.142939	100	10	0.142939	100	10	0.142939	100	10	0.142939	100	10	0.142939	100	10	0.142939	100	10	0.142939	100	10	0.142939	100	10	0.142939	100	10	0.142939	100	10	0.142939	100	10	0.142939	100	10	0.142939	100	10	0.142939	100	10	0.142939	100	10	0.142939
10.1	0.144368	100	10.1	0.144368	100	10.1	0.144368	100	10.1	0.144368	100	10.1	0.144368	100	10.1	0.144368	100	10.1	0.144368	100	10.1	0.144368	100	10.1	0.144368	100	10.1	0.144368	100	10.1	0.144368	100	10.1	0.144368	100	10.1	0.144368	100	10.1	0.144368	100	10.1	0.144368	100	10.1	0.144368	100	10.1	0.144368
10.2	0.145798	100	10.2	0.145798	100	10.2	0.145798	100	10.2	0.145798	100	10.2	0.145798	100	10.2	0.145798	100	10.2	0.145798	100	10.2	0.145798	100	10.2	0.145798	100	10.2	0.145798	100	10.2	0.145798	100	10.2	0.145798	100	10.2	0.145798	100	10.2	0.145798	100	10.2	0.145798	100	10.2	0.145798	100	10.2	0.145798
10.3	0.147227	100	10.3	0.147227	100	10.3	0.147227	100	10.3	0.147227	100	10.3	0.147227	100	10.3	0.147227	100	10.3	0.147227	100	10.3	0.147227	100	10.3	0.147227	100	10.3	0.147227	100	10.3	0.147227	100	10.3	0.147227	100	10.3	0.147227	100	10.3	0.147227	100	10.3	0.147227	100	10.3	0.147227	100	10.3	0.147227
10.4	0.148656	100	10.4	0.148656	100	10.4	0.148656	100	10.4	0.148656	100	10.4	0.148656	100	10.4	0.148656	100	10.4	0.148656	100	10.4	0.148656	100	10.4	0.148656	100	10.4	0.148656	100	10.4	0.148656	100	10.4	0.148656	100	10.4	0.148656	100	10.4	0.148656	100	10.4	0.148656	100	10.4	0.148656	100	10.4	0.148656
10.5	0.150086	100	10.5	0.150086	100	10.5	0.150086	100	10.5	0.150086	100	10.5	0.150086	100	10.5	0.150086	100	10.5	0.150086	100	10.5	0.150086	100	10.5	0.150086	100	10.5	0.150086	100	10.5	0.150086	100	10.5	0.150086	100	10.5	0.150086	100	10.5	0.150086	100	10.5	0.150086	100	10.5	0.150086	100	10.5	0.150086
10.6	0.151515	100	10.6	0.151515	100	10.6	0.151515	100	10.6	0.151515	100	10.6	0.151515	100	10.6	0.151515	100	10.6	0.151515	100	10.6	0.151515	100	10.6	0.151515	100	10.6	0.151515	100	10.6	0.151515	100	10.6	0.151515	100	10.6	0.151515	100	10.6	0.151515	100	10.6	0.151515	100	10.6	0.151515	100	10.6	0.151515
10.7	0.152945	100	10.7	0.152945	100	10.7	0.152945	100	10.7	0.152945	100	10.7	0.152945	100	10.7	0.152945	100	10.7	0.152945	100	10.7	0.152945	100	10.7	0.152945	100	10.7	0.152945	100	10.7	0.152945	100	10.7	0.152945	100	10.7	0.152945	100	10.7	0.152945	100	10.7	0.152945	100	10.7	0.152945	100	10.7	0.152945
10.8	0.154374	100	10.8	0.154374	100	10.8	0.154374	100	10.8	0.154374	100	10.8	0.154374	100	10.8	0.154374	100	10.8	0.154374	100	10.8	0.154374	100	10.8	0.154374	100	10.8	0.154374	100	10.8	0.154374	100	10.8	0.154374	100	10.8	0.154374	100	10.8	0.154374	100	10.8	0.154374	100	10.8	0.154374	100	10.8	0.154374
10.9	0.155803	100	10.9	0.155803	100	10.9	0.155803	100	10.9	0.155803	100	10.9	0.155803	100	10.9	0.155803	100	10.9	0.155803	100	10.9	0.155803	100	10.9	0.155803	100	10.9	0.155803	100	10.9	0.155803	100	10.9	0.155803	100	10.9	0.155803	100	10.9	0.155803	100	10.9	0.155803	100	10.9	0.155803	100	10.9	0.155803
11	0.157233	100	11	0.157233	100	11	0.157233	100	11	0.157233	100	11	0.157233	100	11	0.157233	100	11	0.157233	100	11	0.157233	100	11	0.157233	100	11	0.157233	100	11	0.157233	100	11	0.157233	100	11	0.157233	100	11	0.157233	100	11	0.157233	100	11	0.157233	100	11	0.157233
11.1	0.158662	100	11.1	0.158662	100	11.1	0.158662	100	11.1	0.158662	100	11.1	0.158662	100	11.1	0.158662	100	11.1	0.158662	100	11.1	0.158662	100	11.1	0.158662	100	11.1	0.158662	100	11.1	0.158662	100	11.1	0.158662	100	11.1	0.158662	100	11.1	0.158662	100	11.1	0.158662	100	11.1	0.158662	100	11.1	0.158662
11.2	0.160091	100	11.2	0.160091	100	11.2	0.160091	100	11.2	0.160091	100	11.2	0.160091	100	11.2	0.160091	100	11.2	0.160091	100	11.2	0.160091	100	11.2	0.160091	100	11.2	0.160091	100	11.2	0.160091	100	11.2	0.160091	100	11.2	0.160091	100	11.2	0.160091	100	11.2	0.160091	100	11.2	0.160091	100	11.2	0.160091
11.3	0.161521	100	11.3	0.161521	100	11.3	0.161521	100	11.3	0.161521	100	11.3	0.161521	100	11.3	0.161521	100	11.3	0.161521	100	11.3	0.161521	100	11.3	0.161521	100	11.3	0.161521	100	11.3	0.161521	100	11.3	0.161521	100	11.3	0.161521	100	11.3	0.161521	100	11.3	0.161521	100	11.3	0.161521	100	11.3	0.161521
11.4	0.16295	100	11.4	0.16295	100	11.4	0.16295	100	11.4	0.16295	100	11.4	0.16295	100	11.4	0.16295	100	11.4	0.16295	100	11.4	0.16295	100	11.4	0.16295	100	11.4	0.16295	100	11.4	0.16295	100	11.4	0.16295	100	11.4	0.16295	100	11.4	0.16295	100	11.4	0.16295	100	11.4	0.16295	100	11.4	0.16295
11.5	0.16438	100	11.5	0.16438	100	11.5	0.16438	100	11.5	0.16438	100	11.5	0.16438	100	11.5	0.16438	100	11.5	0.16438	100	11.5	0.16438	100	11.5	0.16438	100	11.5	0.16438	100	11.5	0.16438	100	11.5	0.16438	100	11.5	0.16438	100	11.5	0.16438	100	11.5	0.16438	100	11.5	0.16438	100	11.5	0.16438
11.6	0.165809	100	11.6	0.165809	100	11.6	0.165809	100	11.6	0.165809	100	11.6	0.165809	100	11.6	0.165809	100	11.6	0.165809	100	11.6	0.165809	100	11.6	0.165809	100	11.6	0.165809	100	11.6	0.165809	100	11.6	0.165809	100	11.6	0.165809	100	11.6	0.165809	100	11.6	0.165809	100	11.6	0.165809	100	11.6	0.165809
11.7	0.167238	100	11.7	0.167238	100	11.7	0.167238	100	11.7	0.167238	100	11.7	0.167238	100	11.7	0.167238	100	11.7	0.167238	100	11.7	0.167238	100	11.7	0.167238	100	11.7	0.167238	100	11.7	0.167238	100	11.7	0.167238	100	11.7	0.167238	100	11.7	0.167238	100	11.7	0.167238	100	11.7	0.167238	100	11.7	0.167238
11.8	0.168668	100	11.8	0.168668	100	11.8	0.168668	100	11.8	0.168668	100	11.8	0.168668	100	11.8	0.168668	100	11.8	0.168668	100	11.8	0.168668	100	11.8	0.168668	100	11.8	0.168668	100	11.8	0.168668	100	11.8	0.168668	100	11.8	0.168668	100	11.8	0.168668	100	11.8	0.168668	100	11.8	0.168668	100	11.8	0.168668
11.9	0.170097	100	11.9	0.170097	100	11.9	0.170097	100	11.9	0.170097	100	11.9	0.170097	100	11.9	0.170097	100	11.9	0.170097	100	11.9	0.170097	100	11.9	0.170097	100	11.9	0.170097	100	11.9	0.170097	100	11.9	0.170097	100	11.9	0.170097	100	11.9	0.170097	100	11.9	0.170097	100	11.9	0.170097	100	11.9	0.170097
12	0.171527	100	12	0.171527	100	12	0.171527	100	12	0.171527	100	12	0.171527	100	12	0.171527	100	12	0.171527	100	12	0.171527	100	12	0.171527	100	12	0.171527	100	12	0.171527	100	12	0.171527	100	12	0.171527	100	12	0.171527	100	12	0.171527	100	12	0.171527	100	12	0.171527
12.1	0.172956	100	12.1	0.172956	100	12.1	0.172956	100	12.1	0.172956	100	12.1	0.172956	100	12.1	0.172956	100	12.1	0.172956	100	12.1	0.172956	100	12.1	0.172956	100	12.1	0.172956	100	12.1	0.172956	100	12.1	0.172956	100	12.1	0.172956	100	12.1	0.172956	100	12.1	0.172956	100	12.1	0.172956	100	12.1	0.172956
12.2	0.174385	100	12.2	0.174385	100	12.2	0.174385	100	12.2	0.174385	100	12.2	0.174385	100	12.2	0.174385	100	12.2	0.174385	100	12.2	0.174385	100	12.2	0.174385	100	12.2	0.174385	100	12.2	0.174385	100	12.2	0.174385	100	12.2	0.174385	100	12.2	0.174385	100	12.2	0.174385	100	12.2	0.174385	100	12.2	0.174385
12.3	0.175815	100	12.3	0.175815	100	12.3	0.175815	100	12.3	0.175815	100	12.3	0.175815	100	12.3	0.175815	100	12.3	0.175815	100	12.3	0.175815	100	12.3	0.175815	100	12.3	0.175815	100	12.3	0.175815	100	12.3	0.175815	100	12.3	0.175815	100	12.3	0.175815	100	12.3	0.175815	100	12.3	0.175815	100	12.3	0.175815
12.4	0.177244	100	12.4	0.177244	100	12.4	0.177244	100	12.4	0.177244	100	12.4	0.177244	100	12.4	0.177244	100	12.4	0.177244	100	12.4	0.177244	100	12.4	0.177244	100	12.4	0.177244	100	12.4	0.177244	100	12.4	0.177244	100	12.4	0.177244	100	12.4	0.177244	100	12.4	0.177244	100	12.4	0.177244	100	12.4	0.177244
12.5	0.178674	100	12.5	0.178674	100	12.5	0.178674	100	12.5	0.178674	100	12.5	0.178674	100	12.5	0.178674	100	12.5	0.178674	100	12.5	0.178674	100	12.5	0.178674	100	12.5	0.178674	100	12.5	0.178674	100	12.5	0.178674	100	12.5	0.178674	100	12.5	0.178674	100	12.5	0.178674	100	12.5	0.178674	100	12.5	0.178674
12.6	0.180103	100	12.6	0.180103	100	12.6	0.180103	100	12.6	0.180103	100	12.6	0.180103	100	12.6	0.180103	100	12.6	0.180103	100	12.6	0.180103	100	12.6	0.180103	100	12.6	0.180103	100	12.6	0.180103	100	12.6	0.180103	100	12.6	0.180103	100	12.6	0.180103	100	12.6	0.180103	100	12.6	0.180103	100	12.6	0.180103
12.7	0.181532	100	12.7	0.181532	100	12.7	0.181532	100	12.7	0.181532	100	12.7	0.181532	100	12.7	0.181532	100	12.7	0.181532	100	12.7	0.181532	100	12.7	0.181532	100	12.7	0.181532	100	12.7	0.181532	100	12.7	0.181532	100	12.7	0.181532	100	12.7	0.181532	100	12.7	0.181532	100	12.7	0.181532	100	12.7	0.181532
12.8	0.182962	100	12.8	0.182962	100	12.8	0.182962	100	12.8	0.182962	100	12.8	0.182962	100	12.8	0.182962	100	12.8	0.182962	100	12.8	0.182962	100	12.8	0.182962	100	12.8	0.182962	100	12.8	0.182962	100	12.8	0.182962	100	12.8	0.182962	100	12.8	0.182962	100	12.8	0.182962	100	12.8	0.182962	100	12.8	0.182962
12.9	0.184391	100	12.9	0.184391	100	12.9	0.184391	100	12.9	0.184391	100	12.9	0.184391	100	12.9	0.184391	100	12.9	0.184391	100	12.9	0.184391	100	12.9	0.184391	100	12.9	0.184391	100	12.9	0.184391	100	12.9	0.184391	100	12.9	0.184391	100	12.9	0.184391	100	12.9	0.184391	100	12.9	0.184391	100	12.9	0.184391
13	0.18582	100	13	0.18582	100	13	0.18582	100	13	0.18582	100	13	0.18582	100	13	0.18582	100	13	0.18582	100	13	0.18582	100	13	0.18582	100	13	0.18582	100	13	0.18582	100	13	0.18582	100	13	0.18582	100	13	0.18582	100	13	0.18582	100	13	0.18582	100	13	0.18582
13.1	0.18725	100	13.1	0.18725	100	13.1	0.18725	100	13.1	0.18725	100	13.1	0.18725	100	13.1	0.18725	100	13.1	0.18725	100	13.1	0.18725	100	13.1	0.18725	100	13.1	0.18725	100	13.1	0.18725	100	13.1	0.18725	100	13.1	0.18725	100	13.1	0.18725	100	13.1	0.18725	100	13.1	0.18725	100	13.1	0.18725
13.2	0.188679	100	13.2	0.188679	100	13.2	0.188679	100	13.2	0.188679	100	13.2	0.188679	100	13.2	0.188679	100	13.2	0.188679	100	13.2	0.188679	100	13.2	0.188679	100	13.2	0.188679	100	13.2	0.188679	100	13.2	0.188679	100	13.2	0.188679	100	13.2	0.188679	100	13.2	0.188679	100	13.2	0.188679	100	13.2	0.188679
13.3	0.190109	100	13.3	0.190109	100	13.3	0.190109	100	13.3	0.190109	100	13.3	0.190109	100	13.3	0.190109	100	13.3	0.190109	100	13.3	0.190109	100	13.3	0.190109	100	13.3	0.190109	100	13.3	0.190109	100	13.3	0.190109	100	13.3	0.190109	100	13.3	0.190109	100	13.3	0.190109	100	13.3	0.190109	100	13.3	0.190109
13.4	0.191538	100	13.4	0.191538	100	13.4	0.191538	100	13.4	0.191538	100	13.4	0.191538	100	13.4	0.191538	100	13.4	0.191538	100	13.4	0.191538	100	13.4	0.191538	100	13.4	0.191538	100	13.4	0.191538	100	13.4	0.191538	100	13.4	0.191538	100	13.4	0.191538	100	13.4	0.191538	100	13.4	0.191538	100	13.4	0.191538
13.5	0.192967	100	13.5	0.192967	100	13.5	0.192967	100	13.5	0.192967	100	13.5	0.192967	100	13.5	0.192967	100	13.5	0.192967	100	13.5	0.192967	100	13.5	0.192967	100	13.5	0.192967	100	13.5	0.192967	100	13.5	0.192967	100	13.5	0.192967	100	13.5	0.192967	100	13.5	0.192967	100	13.5	0.192967	100	13.5	0.192967
13.6	0.194397	100	13.6	0.194397	100	13.6	0.194397	100	13.6	0.194397	100	13.6	0.194397	100	13.6	0.194397	100	13.6	0.194397	100	13.6	0.194397	100	13.6	0.194397	100	13.6	0.194397	100	13.6	0.194397	100	13.6	0.194397	100	13.6	0.194397	100	13.6	0.194397	100	13.6	0.194397	100	13.6	0.194397	100	13.6	0.194397
13.7	0.195826	100	13.7	0.195826	100	13.7	0.195826	100	13.7	0.195826	100	13.7	0.195826	100	13.7	0.195826	100	13.7	0.195826	100	13.7	0.195826	100	13.7	0.195826	100	13.7	0.195826	100	13.7	0.195826	100	13.7	0.195826	100	13.7	0.195826	100	13.7	0.195826	100	13.7	0.195826	100	13.7	0.195826	100	13.7	0.195826
13.8	0.197256	100	13.8	0.197256	100	13.8	0.197256	100	13.8	0.197256	100	13.8	0.197256	100	13.8	0.197256	100	13.8	0.197256	100	13.8	0.197256	100	13.8	0.197256	100	13.8	0.197256	100	13.8	0.197256	100	13.8	0.197256	100	13.8	0.197256	100	13.8	0.197256	100	13.8	0.197256	100	13.8	0.197256	100	13.8	0.197256
13.9	0.198685	100	13.9	0.198685	100	13.9	0.198685	100	13.9	0.198685	100	13.9	0.198685	100	13.9	0.198685	100	13.9	0.198685	100	13.9	0.198685	100	13.9	0.198685	100	13.9	0.198685	100	13.9	0.198685	100	13.9	0.198685	100	13.9	0.198685	100	13.9	0.198685	100	13.9	0.198685	100	13.9	0.198685	100	13.9	0.198685
14	0.200114	100	14	0.200114	100	14	0.200114	100	14	0.200114	100	14	0.200114	100	14	0.200114	100	14	0.200114	100	14	0.200114	100	14	0.200114	100	14	0.200114	100	14	0.200114	100	14	0.200114	100	14	0.200114	100	14	0.200114	100	14	0.200114	100	14	0.200114	100	14	0.200114
14.1	0.201544	100	14.1	0.201544	100	14.1	0.201544	100	14.1	0.201544	100	14.1	0.201544	100	14.1	0.201544	100	14.1	0.201544	100	14.1	0.201544	100	14.1	0.201544	100	14.1	0.201544	100	14.1	0.201544	100	14.1	0.201544	100	14.1	0.201544	100	14.1	0.201544	100	14.1	0.201544	100	14.1	0.201544	100	14.1	0.201544
14.2	0.202973	100	14.2	0.202973	100	14.2	0.202973	100	14.2	0.202973	100	14.2	0.202973	100	14.2	0.202973	100	14.2	0.202973	100	14.2	0.202973	100	14.2	0.202973	100	14.2	0.202973	100	14.2	0.202973	100	14.2	0.202973	100	14.2	0.202973	100	14.2	0.202973	100	14.2	0.202973	100	14.2	0.202973	100	14.2	0.202973
14.3	0.204403	100	14.3	0.204403	100	14.3	0.204403	100	14.3	0.204403	100	14.3	0.204403	100	14.3	0.204403	100	14.3	0.204403	100	14.3	0.204403	100	14.3	0.204403	100	14.3	0.204403	100	14.3	0.204403	100	14.3	0.204403	100	14.3	0.204403	100	14.3	0.204403	100	14.3	0.204403	100	14.3	0.204403	100	14.3	0.204403
14.4	0.205832	100	14.4	0.205832	100	14.4	0.205832	100	14.4	0.205832	100	14.4	0.205832	100	14.4	0.205832	100	14.4	0.205832	100	14.4	0.205832	100	14.4	0.205832	100	14.4	0.205832	100	14.4	0.205832	100	14.4	0.205832	100	14.4	0.205832	100	14.4	0.205832	100	14.4	0.205832	100	14.4	0.205832	100	14.4	0.205832
14.5	0.207261	100	14.5	0.207261	100	14.5	0.207261	100	14.5	0.207261	100	14.5	0.207261	100	14.5	0.207261	100	14.5	0.207261	100	14.5	0.207261	100	14.5	0.207261	100	14.5	0.207261	100	14.5	0.207261	100	14.5	0.207261	100	14.5	0.207261	100	14.5	0.207261	100	14.5	0.207261	100	14.5	0.207261	100	14.5	0.207261
14.6	0.208691	100	14.6	0.208691	100	14.6	0.208691	100	14.6	0.208691	100	14.6	0.208691	100	14.6	0.208691	100	14.6	0.208691	100	14.6	0.208691	100	14.6	0.208691	100	14.6	0.208691	100	14.6	0.208691	100	14.6	0.208691	100	14.6	0.208691	100	14.6	0.208691	100	14.6	0.208691	100	14.6	0.208691	100	14.6	0.208691
14.7	0.21012	100	14.7	0.21012	100	14.7	0.21012	100	14.7	0.21012	100	14.7	0.21012	100	14.7	0.21012	100	14.7	0.21012	100	14.7	0.21012	100	14.7	0.21012	100	14.7	0.21012	100	14.7	0.21012	100	14.7	0.21012	100	14.7	0.21012	100	14.7	0.21012	100	14.7	0.21012	100	14.7	0.21012	100	14.7	0.21012
14.8	0.211549	100	14.8	0.211549	100	14.8	0.211549	100	14.8	0.211549	100	14.8	0.211549	100	14.8	0.211549	100	14.8	0.211549	100	14.8	0.211549	100	14.8	0.211549	100	14.8	0.211549	100	14.8	0.211549	100	14.8	0.211549	100	14.8	0.211549	100	14.8	0.211549	100	14.8	0.211549	100	14.8	0.211549	100	14.8	0.211549
14.9	0.212979	100	14.9	0.212979	100	14.9	0.212979	100	14.9	0.212979	100	14.9	0.212979	100	14.9	0.212979	100	14.9	0.212979	100	14.9	0.212979	100	14.9	0.212979	100	14.9	0.212979	100	14.9	0.212979	100	14.9	0.212979	100	14.9	0.212979	100	14.9	0.212979	100	14.9	0.212979	100	14.9	0.212979	100	14.9	0.212979
15	0.214408	100	15	0.214408	100	15	0.214408	100	15	0.214408	100	15	0.214408	100	15	0.214408	100	15	0.214408	100	15	0.214408	100	15	0.214408	100	15	0.214408	100	15	0.214408	100	15	0.214408	100	15	0.214408	100	15	0.214408	100	15	0.214408	100	15	0.214408	100	15	0.214408
15.1	0.215838	100	15.1	0.215838	100	15.1	0.215838	100	15.1	0.215838	100	15.1	0.215838	100	15.1	0.215838	100	15.1	0.215838	100	15.1	0.215838	100	15.1	0.215838	100	15.1	0.215838	100	15.1	0.215838	100	15.1	0.215838	100	15.1	0.215838	100	15.1	0.215838	100	15.1	0.215838	100	15.1	0.215838	100	15.1	0.215838
15.2	0.217267	100	15.2	0.217267	100	15.2	0.217267	100	15.2	0.217267	100	15.2	0.217267	100	15.2	0.217267	100	15.2	0.217267	100	15.2	0.217267	100	15.2	0.217267	100	15.2	0.217267	100	15.2	0.217267	100	15.2	0.217267	100	15.2	0.217267	100	15.2	0.217267	100	15.2	0.217267	100	15.2	0.217267	100	15.2	0.217267
15.3	0.218696	100	15.3	0.218696	100	15.3	0.218696	100	15.3	0.218696	100	15.3	0.218696	100	15.3	0.218696	100	15.3	0.218696	100	15.3	0.218696	100	15.3	0.218696	100	15.3	0.218696	100	15.3	0.218696	100	15.3	0.218696	100	15.3	0.218696	100	15.3	0.218696	100	15.3	0.218696	100	15.3	0.218696	100	15.3	0.218696
15.4	0.220126	100	15.4	0.220126	100	15.4	0.220126	100	15.4	0.220126	100	15.4	0.220126	100	15.4	0.220126	100	15.4	0.220126	100	15.4	0.220126	100	15.4	0.220126	100	15.4	0.220126	100	15.4	0.220126	100	15.4	0.220126	100	15.4	0.220126	100	15.4	0.220126	100	15.4	0.220126	100	15.4	0.220126	100	15.4	0.220126
15.5	0.221555	100	15.5	0.221555	100	15.5	0.221555	100	15.5	0.221555	100	15.5	0.221555	100	15.5	0.221555	100	15.5	0.221555	100	15.5	0.221555	100	15.5	0.221555	100	15.5	0.221555	100	15.5	0.221555	100	15.5	0.221555	100	15.5	0.221555	100	15.5	0.221555	100	15.5	0.221555	100	15.5	0.221555	100	15.5	0.221555
15.6	0.222985	100	15.6	0.222985	100	15.6	0.222985	100	15.6	0.222985	100	15.6	0.222985	100	15.6	0.222985	100	15.6	0.222985	100	15.6	0.222985	100	15.6	0.222985	100	15.6	0.222985	100	15.6	0.222985	100	15.6	0.222985	100	15.6	0.222985	100	15.6	0.222985	100	15.6	0.222985	100	15.6	0.222985	100	15.6	0.222985
15.7	0.224414	100	15.7	0.224414	100	15.7	0.224414	100	15.7	0.224414	100	15.7	0.224414	100	15.7	0.224414	100	15.7	0.224414	100	15.7	0.224414	100	15.7	0.224414	100	15.7	0.224414	100	15.7	0.224414	100	15.7	0.224414	100	15.7	0.224414	100	15.7	0.224414	100	15.7	0.224414	100	15.7	0.224414	100	15.7	0.224414
15.8	0.225843	100	15.8	0.225843	100	15.8	0.225843	100	15.8	0.225843	100	15.8	0.225843	100	15.8	0.225843	100	15.8	0.225843	100	15.8	0.225843	100	15.8	0.225843	100	15.8	0.225843	100	15.8	0.225843	100	15.8	0.225843	100	15.8	0.225843	100	15.8	0.225843	100	15.8	0.225843	100	15.8	0.225843	100	15.8	0.225843
15.9	0.227273	100	15.9	0.227273	100	15.9	0.227273	100	15.9	0.227273	100	15.9	0.227273	100	15.9	0.227273	100	15.9	0.227273	100	15.9	0.227273	100	15.9	0.227273	100	15.9	0.227273	100	15.9	0.227273	100	15.9	0.227273	100	15.9	0.227273	100	15.9	0.227273	100	15.9	0.227273	100	15.9	0.227273	100	15.9	0.227273
16	0.228702	100	16	0.228702	100	16	0.228702	100	16	0.228702	100	16	0.228702	100	16	0.228702	100	16	0.228702	100	16	0.228702	100	16	0.228702	100	16	0.228702	100	16	0.228702	100	16	0.228702	100	16	0.228702	100	16	0.228702	100	16	0.228702	100	16	0.228702	100	16	0.228702
16.1	0.230132	100	16.1	0.230132	100	16.1	0.230132	100	16.1	0.230132	100	16.1	0.230132	100	16.1	0.230132	100	16.1	0.230132	100	16.1	0.230132	100	16.1	0.230132	100	16.1	0.230132	100	16.1	0.230132	100	16.1	0.230132	100	16.1	0.230132	100	16.1	0.230132	100	16.1	0.230132	100	16.1	0.230132	100	16.1	0.230132
16.2	0.231561	100	16.2	0.231561	100	16.2	0.231561	100	16.2	0.231561	100	16.2	0.231561	100	16.2	0.231561	100	16.2	0.231561	100	16.2	0.231561	100	16.2	0.231561	100	16.2	0.231561	100	16.2	0.231561	100	16.2	0.231561	100	16.2	0.231561	100	16.2	0.231561	100	16.2	0.231561	100	16.2	0.231561	100	16.2	0.231561
16.3	0.23299	100	16.3	0.23299	100	16.3	0.23299	100	16.3	0.23299	100	16.3	0.23299	100	16.3	0.23299	100	16.3	0.23299	100	16.3	0.23299	100	16.3	0.23299	100	16.3	0.23299	100	16.3	0.23299	100	16.3	0.23299	100	16.3	0.23299	100	16.3	0.23299	100	16.3	0.23299	100	16.3	0.23299	100	16.3	0.23299
16.4	0.23442	100	16.4	0.23442	100	16.4	0.23442	100	16.4	0.23442	100	16.4	0.23442	100	16.4	0.23442	100	16.4	0.23442	100	16.4	0.23442	100	16.4	0.23442	100	16.4	0.23442	100	16.4	0.23442	100	16.4	0.23442	100	16.4	0.23442	100	16.4	0.23442	100	16.4	0.23442	100	16.4	0.23442	100	16.4	0.23442
16.5	0.235849	100	16.5	0.235849	100	16.5	0.235849	100	16.5	0.235849	100	16.5	0.235849	100	16.5	0.235849	100	16.5	0.235849	100	16.5	0.235849	100	16.5	0.235849	100	16.5	0.235849	100	16.5	0.235849	100	16.5	0.235849	100	16.5	0.235849	100	16.5	0.235849	100	16.5	0.235849	100	16.5	0.235849	100	16.5	0.235849
16.6	0.237278	100	16.6	0.237278	100	16.6	0.237278	100	16.6	0.237278	100	16.6	0.237278	100	16.6	0.237278	100	16.6	0.237278	100	16.6	0.237278	100	16.6	0.237278	100	16.6	0.237278	100	16.6	0.237278	100	16.6	0.237278	100	16.6	0.237278	100	16.6	0.237278	100	16.6	0.237278	100	16.6	0.237278	100	16.6	0.237278
16.7	0.238708	100	16.7	0.238708	100	16.7	0.238708	100	16.7	0.238708	100	16.7	0.238708	100	16.7	0.238708	100	16.7	0.238708	100	16.7	0.238708	100	16.7	0.238708	100	16.7	0.238708	100	16.7	0.238708	100	16.7	0.238708	100	16.7	0.238708	100	16.7	0.238708	100	16.7	0.238708	100	16.7	0.238708	100	16.7	0.238708
16.8	0.240137	100	16.8	0.240137	100	16.8	0.240137	100	16.8	0.240137	100	16.8	0.240137	100	16.8	0.240137	100	16.8	0.240137	100	16.8	0.240137	100	16.8	0.240137	100	16.8	0.240137	100	16.8	0.240137	100	16.8	0.240137	100	16.8	0.240137	100	16.8	0.240137	100	16.8	0.240137	100	16.8	0.240137	100	16.8	0.240137
16.9	0.241567	100	16.9	0.241567	100	16.9	0.241567	100	16.9	0.241567	100	16.9	0.241567	100	16.9	0.241567	100	16.9	0.241567	100	16.9	0.241567	100	16.9	0.241567	100	16.9	0.241567	100	16.9	0.241567	100	16.9	0.241567	100	16.9	0.241567	100	16.9	0.241567	100	16.9	0.241567	100	16.9	0.241567	100	16.9	0.241567
17	0.242996	100	17	0.242996	100	17	0.242996	100	17	0.242996	100	17	0.242996	100	17	0.242996	100	17	0.242996	100	17	0.242996	100	17	0.242996	100	17	0.242996	100	17	0.242996	100	17	0.242996	100	17	0.242996	100	17	0.242996	100	17	0.242996	100	17	0.242996	100	17	0.242996
17.1	0.244425	100	17.1	0.244425	100	17.1	0.244425	100	17.1	0.244425	100	17.1	0.244425	100	17.1	0.244425	100	17.1	0.244425	100	17.1	0.244425	100	17.1	0.244425	100	17.1	0.244425	100	17.1	0.244425	100	17.1	0.244425	100	17.1	0.244425	100	17.1	0.244425	100	17.1	0.244425	100	17.1	0.244425	100	17.1	0.244425
17.2	0.245855	100	17.2	0.245855	100	17.2	0.245855	100	17.2	0.245855	100	17.2	0.245855	100	17.2	0.245855	100	17.2	0.245855	100	17.2	0.245855	100	17.2	0.245855	100	17.2	0.245855	100	17.2	0.245855	100	17.2	0.245855	100	17.2	0.245855	100	17.2	0.245855	100	17.2	0.245855	100	17.2	0.245855	100	17.2	0.245855
17.3	0.247284	100	17.3	0.247284	100	17.3	0.247284	100	17.3	0.247284	100	17.3	0.247284	100	17.3	0.247284	100	17.3	0.247284	100	17.3	0.247284	100	17.3	0.247284	100	17.3	0.247284	100	17.3	0.247284	100	17.3	0.247284	100	17.3	0.247284	100	17.3	0.247284	100	17.3	0.247284	100	17.3	0.247284	100	17.3	0.247284
17.4	0.248714	100	17.4	0.248714	100	17.4	0.248714	100	17.4	0.248714	100	17.4	0.248714	100	17.4	0.248714	100	17.4	0.248714	100	17.4	0.248714	100	17.4	0.248714	100	17.4	0.248714	100	17.4	0.248714	100	17.4	0.248714	100	17.4	0.248714	100	17.4	0.248714	100	17.4	0.248714	100	17.4	0.248714	100	17.4	0.248714
17.5	0.250143	100	17.5	0.250143	100	17.5	0.250143	100	17.5	0.250143	100	17.5	0.250143	100	17.5	0.250143	100	17.5	0.250143	100	17.5	0.250143	100	17.5	0.250143	100	17.5	0.250143	100	17.5	0.250143	100	17.5	0.250143	100	17.5	0.250143	100	17.5	0.250143	100	17.5	0.250143	100	17.5	0.250143	99.9999	17.5	0.250143
17.6	0.251572	100	17.6	0.251572	100	17.6	0.251572	100	17.6	0.251572	100	17.6	0.251572	100	17.6	0.251572	100	17.6	0.251572	100	17.6	0.251572	100	17.6	0.251572	100	17.6	0.251572	100	17.6	0.251572	100	17.6	0.251572	100	17.6	0.251572	100	17.6	0.251572	100	17.6	0.251572	100	17.6	0.251572	99.9999	17.6	0.251572
17.7	0.253002	100	17.7	0.253002	100	17.7	0.253002	100	17.7	0.253002	100	17.7	0.253002	100	17.7	0.253002	100	17.7	0.253002	100	17.7	0.253002	100	17.7	0.253002	100	17.7	0.253002	100	17.7	0.253002	100	17.7	0.253002	100	17.7	0.253002	100	17.7	0.253002	100	17.7	0.253002	100	17.7	0.253002	99.9998	17.7	0.253002
17.8	0.254431	100	17.8	0.254431	100	17.8	0.254431	100	17.8	0.254431	100	17.8	0.254431	100	17.8	0.254431	100	17.8	0.254431	100	17.8	0.254431	100	17.8	0.254431	100	17.8	0.254431	100	17.8	0.254431	100	17.8	0.254431	100	17.8	0.254431	100	17.8	0.254431	100	17.8	0.254431	100	17.8	0.254431	99.9997	17.8	0.254431
17.9	0.25586	100	17.9	0.25586	100	17.9	0.25586	100	17.9	0.25586	100	17.9	0.25586	100	17.9	0.25586	100	17.9	0.25586	100	17.9	0.25586	100	17.9	0.25586	100	17.9	0.25586	100	17.9	0.25586	100	17.9	0.25586	100	17.9	0.25586	100	17.9	0.25586	100	17.9	0.25586	100	17.9	0.25586	99.9995	17.9	0.25586
18	0.25729	100	18	0.25729	100	18	0.25729	100	18	0.25729	100	18	0.25729	100	18	0.25729	100	18	0.25729	100	18	0.25729	100	18	0.25729	100	18	0.25729	100	18	0.25729	100	18	0.25729	100	18	0.25729	100	18	0.25729	100	18	0.25729	100	18	0.25729	99.9993	18	0.25729
18.1	0.258719	100	18.1	0.258719	100	18.1	0.258719	100	18.1	0.258719	100	18.1	0.258719	100	18.1	0.258719	100	18.1	0.258719	100	18.1	0.258719	100	18.1	0.258719	100	18.1	0.258719	100	18.1	0.258719	100	18.1	0.258719	100	18.1	0.258719	100	18.1	0.258719	100	18.1	0.258719	100	18.1	0.258719	99.9991	18.1	0.258719
18.2	0.260149	100	18.2	0.260149	100	18.2	0.260149	100	18.2	0.260149	100	18.2	0.260149	100	18.2	0.260149	100	18.2	0.260149	100	18.2	0.260149	100	18.2	0.260149	100	18.2	0.260149	100	18.2	0.260149	100	18.2	0.260149	100	18.2	0.260149	100	18.2	0.260149	100	18.2	0.260149	100	18.2	0.260149	99.9988	18.2	0.260149
18.3	0.261578	100	18.3	0.261578	100	18.3	0.261578	100	18.3	0.261578	100	18.3	0.261578	100	18.3	0.261578	100	18.3	0.261578	100	18.3	0.261578	100	18.3	0.261578	100	18.3	0.261578	100	18.3	0.261578	100	18.3	0.261578	100	18.3	0.261578	100	18.3	0.261578	100	18.3	0.261578	100	18.3	0.261578	99.9985	18.3	0.261578
18.4	0.263007	100	18.4	0.263007	100	18.4	0.263007	100	18.4	0.263007	100	18.4	0.263007	100	18.4	0.263007	100	18.4	0.263007	100	18.4	0.263007	100	18.4	0.263007	100	18.4	0.263007	100	18.4	0.263007	100	18.4	0.263007	100	18.4	0.263007	100	18.4	0.263007	100	18.4	0.263007	100	18.4	0.263007	99.9981	18.4	0.263007
18.5	0.264437	100	18.5	0.264437	100	18.5	0.264437	100	18.5	0.264437	100	18.5	0.264437	100	18.5	0.264437	100	18.5	0.264437	100	18.5	0.264437	100	18.5	0.264437	100	18.5	0.264437	100	18.5	0.264437	100	18.5	0.264437	100	18.5	0.264437	100	18.5	0.264437	100	18.5	0.264437	100	18.5	0.264437	99.9977	18.5	0.264437
18.6	0.265866	100	18.6	0.265866	100	18.6	0.265866	100	18.6	0.265866	100	18.6	0.265866	100	18.6	0.265866	100	18.6	0.265866	100	18.6	0.265866	100	18.6	0.265866	100	18.6	0.265866	100	18.6	0.265866	100	18.6	0.265866	100	18.6	0.265866	100	18.6	0.265866	100	18.6	0.265866	100	18.6	0.265866	99.9973	18.6	0.265866
18.7	0.267296	100	18.7	0.267296	100	18.7	0.267296	100	18.7	0.267296	100	18.7	0.267296	100	18.7	0.267296	100	18.7	0.267296	100	18.7	0.267296	100	18.7	0.267296	100	18.7	0.267296	100	18.7	0.267296	100	18.7	0.267296	100	18.7	0.267296	100	18.7	0.267296	100	18.7	0.267296	100	18.7	0.267296	99.9968	18.7	0.267296
18.8	0.268725	100	18.8	0.268725	100	18.8	0.268725	100	18.8	0.268725	100	18.8	0.268725	100	18.8	0.268725	100	18.8	0.268725	100	18.8	0.268725	100	18.8	0.268725	100	18.8	0.268725	100	18.8	0.268725	100	18.8	0.268725	100	18.8	0.268725	100	18.8	0.268725	100	18.8	0.268725	100	18.8	0.268725	99.9963	18.8	0.268725
18.9	0.270154	100	18.9	0.270154	100	18.9	0.270154	100	18.9	0.270154	100	18.9	0.270154	100	18.9	0.270154	100	18.9	0.270154	100	18.9	0.270154	100	18.9	0.270154	100	18.9	0.270154	100	18.9	0.270154	100	18.9	0.270154	100	18.9	0.270154	100	18.9	0.270154	100	18.9	0.270154	100	18.9	0.270154	99.9957	18.9	0.270154
19	0.271584	100	19	0.271584	100	19	0.271584	100	19	0.271584	100	19	0.271584	100	19	0.271584	100	19	0.271584	100	19	0.271584	100	19	0.271584	100	19	0.271584	100	19	0.271584	100	19	0.271584	100	19	0.271584	100	19	0.271584	100	19	0.271584	100	19	0.271584	99.9951	19	0.271584
19.1	0.273013	100	19.1	0.273013	100	19.1	0.273013	100	19.1	0.273013	100	19.1	0.273013	100	19.1	0.273013	100	19.1	0.273013	100	19.1	0.273013	100	19.1	0.273013	100	19.1	0.273013	100	19.1	0.273013	100	19.1	0.273013	100	19.1	0.273013	100	19.1	0.273013	100	19.1	0.273013	100	19.1	0.273013	99.9945	19.1	0.273013
19.2	0.274443	100	19.2	0.274443	100	19.2	0.274443	100	19.2	0.274443	100	19.2	0.274443	100	19.2	0.274443	100	19.2	0.274443	100	19.2	0.274443	100	19.2	0.274443	100	19.2	0.274443	100	19.2	0.274443	100	19.2	0.274443	100	19.2	0.274443	100	19.2	0.274443	100	19.2	0.274443	100	19.2	0.274443	99.9937	19.2	0.274443
19.3	0.275872	100	19.3	0.275872	100	19.3	0.275872	100	19.3	0.275872	100	19.3	0.275872	100	19.3	0.275872	100	19.3	0.275872	100	19.3	0.275872	100	19.3	0.275872	100	19.3	0.275872	100	19.3	0.275872	100	19.3	0.275872	100	19.3	0.275872	100	19.3	0.275872	100	19.3	0.275872	100	19.3	0.275872	99.9929	19.3	0.275872
19.4	0.277301	100	19.4	0.277301	100	19.4	0.277301	100	19.4	0.277301	100	19.4	0.277301	100	19.4	0.277301	100	19.4	0.277301	100	19.4	0.277301	100	19.4	0.277301	100	19.4	0.277301	100	19.4	0.277301	100	19.4	0.277301	100	19.4	0.277301	100	19.4	0.277301	100	19.4	0.277301	100	19.4	0.277301	99.9921	19.4	0.277301
19.5	0.278731	100	19.5	0.278731	100	19.5	0.278731	100	19.5	0.278731	100	19.5	0.278731	100	19.5	0.278731	100	19.5	0.278731	100	19.5	0.278731	100	19.5	0.278731	100	19.5	0.278731	100	19.5	0.278731	100	19.5	0.278731	100	19.5	0.278731	100	19.5	0.278731	100	19.5	0.278731	100	19.5	0.278731	99.9913	19.5	0.278731
19.6	0.28016	100	19.6	0.28016	100	19.6	0.28016	100	19.6	0.28016	100	19.6	0.28016	100	19.6	0.28016	100	19.6	0.28016	100	19.6	0.28016	100	19.6	0.28016	100	19.6	0.28016	100	19.6	0.28016	100	19.6	0.28016	100	19.6	0.28016	100	19.6	0.28016	100	19.6	0.28016	100	19.6	0.28016	99.9904	19.6	0.28016
19.7	0.281589	100	19.7	0.281589	100	19.7	0.281589	100	19.7	0.281589	100	19.7	0.281589	100	19.7	0.281589	100	19.7	0.281589	100	19.7	0.281589	100	19.7	0.281589	100	19.7	0.281589	100	19.7	0.281589	100	19.7	0.281589	100	19.7	0.281589	100	19.7	0.281589	100	19.7	0.281589	100	19.7	0.281589	99.9894	19.7	0.281589
19.8	0.283019	100	19.8	0.283019	100	19.8	0.283019	100	19.8	0.283019	100	19.8	0.283019	100	19.8	0.283019	100	19.8	0.283019	100	19.8	0.283019	100	19.8	0.283019	100	19.8	0.283019	100	19.8	0.283019	100	19.8	0.283019	100	19.8	0.283019	100	19.8	0.283019	100	19.8	0.283019	100	19.8	0.283019	99.9884	19.8	0.283019
19.9	0.284448	100	19.9	0.284448	100	19.9	0.284448	100	19.9	0.284448	100	19.9	0.284448	100	19.9	0.284448	100	19.9	0.284448	100	19.9	0.284448	100	19.9	0.284448	100	19.9	0.284448	100	19.9	0.284448	100	19.9	0.284448	100	19.9	0.284448	100	19.9	0.284448	100	19.9	0.284448	100	19.9	0.284448	99.9872	19.9	0.284448
20	0.285878	100	20	0.285878	100	20	0.285878	100	20	0.285878	100	20	0.285878	100	20	0.285878	100	20	0.285878	100	20	0.285878	100	20	0.285878	100	20	0.285878	100	20	0.285878	100	20	0.285878	100	20	0.285878	100	20	0.285878	100	20	0.285878	100	20	0.285878	99.9861	20	0.285878
20.1	0.287307	100	20.1	0.287307	100	20.1	0.287307	100	20.1	0.287307	100	20.1	0.287307	100	20.1	0.287307	100	20.1	0.287307	100	20.1	0.287307	100	20.1	0.287307	100	20.1	0.287307	100	20.1	0.287307	100	20.1	0.287307	100	20.1	0.287307	100	20.1	0.287307	100	20.1	0.287307	100	20.1	0.287307	99.9849	20.1	0.287307
20.2	0.288736	100	20.2	0.288736	100	20.2	0.288736	100	20.2	0.288736	100	20.2	0.288736	100	20.2	0.288736	100	20.2	0.288736	100	20.2	0.288736	100	20.2	0.288736	100	20.2	0.288736	100	20.2	0.288736	100	20.2	0.288736	100	20.2	0.288736	100	20.2	0.288736	100	20.2	0.288736	100	20.2	0.288736	99.9837	20.2	0.288736
20.3	0.290166	100	20.3	0.290166	100	20.3	0.290166	100	20.3	0.290166	100	20.3	0.290166	100	20.3	0.290166	100	20.3	0.290166	100	20.3	0.290166	100	20.3	0.290166	100	20.3	0.290166	100	20.3	0.290166	100	20.3	0.290166	100	20.3	0.290166	100	20.3	0.290166	100	20.3	0.290166	100	20.3	0.290166	99.9824	20.3	0.290166
20.4	0.291595	100	20.4	0.291595	100	20.4	0.291595	100	20.4	0.291595	100	20.4	0.291595	100	20.4	0.291595	100	20.4	0.291595	100	20.4	0.291595	100	20.4	0.291595	100	20.4	0.291595	100	20.4	0.291595	100	20.4	0.291595	100	20.4	0.291595	100	20.4	0.291595	100	20.4	0.291595	100	20.4	0.291595	99.9811	20.4	0.291595
20.5	0.293025	100	20.5	0.293025	100	20.5	0.293025	100	20.5	0.293025	100	20.5	0.293025	100	20.5	0.293025	100	20.5	0.293025	100	20.5	0.293025	100	20.5	0.293025	100	20.5	0.293025	100	20.5	0.293025	100	20.5	0.293025	100	20.5	0.293025	100	20.5	0.293025	100	20.5	0.293025	100	20.5	0.293025	99.9797	20.5	0.293025
20.6	0.294454	100	20.6	0.294454	100	20.6	0.294454	100	20.6	0.294454	100	20.6	0.294454	100	20.6	0.294454	100	20.6	0.294454	100	20.6	0.294454	100	20.6	0.294454	100	20.6	0.294454	100	20.6	0.294454	100	20.6	0.294454	100	20.6	0.294454	100	20.6	0.294454	100	20.6	0.294454	100	20.6	0.294454	99.9783	20.6	0.294454
20.7	0.295883	100	20.7	0.295883	100	20.7	0.295883	100	20.7	0.295883	100	20.7	0.295883	100	20.7	0.295883	100	20.7	0.295883	100	20.7	0.295883	100	20.7	0.295883	100	20.7	0.295883	100	20.7	0.295883	100	20.7	0.295883	100	20.7	0.295883	100	20.7	0.295883	100	20.7	0.295883	100	20.7	0.295883	99.9768	20.7	0.295883
20.8	0.297313	100	20.8	0.297313	100	20.8	0.297313	100	20.8	0.297313	100	20.8	0.297313	100	20.8	0.297313	100	20.8	0.297313	100	20.8	0.297313	100	20.8	0.297313	100	20.8	0.297313	100	20.8	0.297313	100	20.8	0.297313	100	20.8	0.297313	100	20.8	0.297313	100	20.8	0.297313	100	20.8	0.297313	99.9753	20.8	0.297313
20.9	0.298742	100	20.9	0.298742	100	20.9	0.298742	100	20.9	0.298742	100	20.9	0.298742	100	20.9	0.298742	100	20.9	0.298742	100	20.9	0.298742	100	20.9	0.298742	100	20.9	0.298742	100	20.9	0.298742	100	20.9	0.298742	100	20.9	0.298742	100	20.9	0.298742	100	20.9	0.298742	100	20.9	0.298742	99.9738	20.9	0.298742
21	0.300172	100	21	0.300172	100	21	0.300172	100	21	0.300172	100	21	0.300172	100	21	0.300172	100	21	0.300172	100	21	0.300172	100	21	0.300172	100	21	0.300172	100	21	0.300172	100	21	0.300172	100	21	0.300172	100	21	0.300172	100	21	0.300172	100	21	0.300172	99.9722	21	0.300172
21.1	0.301601	100	21.1	0.301601	100	21.1	0.301601	100	21.1	0.301601	100	21.1	0.301601	100	21.1	0.301601	100	21.1	0.301601	100	21.1	0.301601	100	21.1	0.301601	100	21.1	0.301601	100	21.1	0.301601	100	21.1	0.301601	100	21.1	0.301601	100	21.1	0.301601	100	21.1	0.301601	100	21.1	0.301601	99.9705	21.1	0.301601
21.2	0.30303	100	21.2	0.30303	100	21.2	0.30303	100	21.2	0.30303	100	21.2	0.30303	100	21.2	0.30303	100	21.2	0.30303	100	21.2	0.30303	100	21.2	0.30303	100	21.2	0.30303	100	21.2	0.30303	100	21.2	0.30303	100	21.2	0.30303	100	21.2	0.30303	100	21.2	0.30303	100	21.2	0.30303	99.9688	21.2	0.30303
21.3	0.30446	100	21.3	0.30446	100	21.3	0.30446	100	21.3	0.30446	100	21.3	0.30446	100	21.3	0.30446	100	21.3	0.30446	100	21.3	0.30446	100	21.3	0.30446	100	21.3	0.30446	100	21.3	0.30446	100	21.3	0.30446	100	21.3	0.30446	100	21.3	0.30446	100	21.3	0.30446	100	21.3	0.30446	99.967	21.3	0.30446
21.4	0.305889	100	21.4	0.305889	100	21.4	0.305889	100	21.4	0.305889	100	21.4	0.305889	100	21.4	0.305889	100	21.4	0.305889	100	21.4	0.305889	100	21.4	0.305889	100	21.4	0.305889	100	21.4	0.305889	100	21.4	0.305889	100	21.4	0.305889	100	21.4	0.305889	100	21.4	0.305889	100	21.4	0.305889	99.9651	21.4	0.305889
21.5	0.307318	100	21.5	0.307318	100	21.5	0.307318	100	21.5	0.307318	100	21.5	0.307318	100	21.5	0.307318	100	21.5	0.307318	100	21.5	0.307318	100	21.5	0.307318	100	21.5	0.307318	100	21.5	0.307318	100	21.5	0.307318	100	21.5	0.307318	100	21.5	0.307318	100	21.5	0.307318	100	21.5	0.307318	99.9633	21.5	0.307318
21.6	0.308748	100	21.6	0.308748	100	21.6	0.308748	100	21.6	0.308748	100	21.6	0.308748	100	21.6	0.308748	100	21.6	0.308748	100	21.6	0.308748	100	21.6	0.308748	100	21.6	0.308748	100	21.6	0.308748	100	21.6	0.308748	100	21.6	0.308748	100	21.6	0.308748	100	21.6	0.308748	100	21.6	0.308748	99.9613	21.6	0.308748
21.7	0.310177	100	21.7	0.310177	100	21.7	0.310177	100	21.7	0.310177	100	21.7	0.310177	100	21.7	0.310177	100	21.7	0.310177	100	21.7	0.310177	100	21.7	0.310177	100	21.7	0.310177	100	21.7	0.310177	100	21.7	0.310177	100	21.7	0.310177	100	21.7	0.310177	100	21.7	0.310177	100	21.7	0.310177	99.9594	21.7	0.310177
21.8	0.311607	100	21.8	0.311607	100	21.8	0.311607	100	21.8	0.311607	100	21.8	0.311607	100	21.8	0.311607	100	21.8	0.311607	100	21.8	0.311607	100	21.8	0.311607	100	21.8	0.311607	100	21.8	0.311607	100	21.8	0.311607	100	21.8	0.311607	100	21.8	0.311607	100	21.8	0.311607	100	21.8	0.311607	99.9575	21.8	0.311607
21.9	0.313036	100	21.9	0.313036	100	21.9	0.313036	100	21.9	0.313036	100	21.9	0.313036	100	21.9	0.313036	100	21.9	0.313036	100	21.9	0.313036	100	21.9	0.313036	100	21.9	0.313036	100	21.9	0.313036	100	21.9	0.313036	100	21.9	0.313036	100	21.9	0.313036	100	21.9	0.313036	100	21.9	0.313036	99.9555	21.9	0.313036
22	0.314465	100	22	0.314465	100	22	0.314465	100	22	0.314465	100	22	0.314465	100	22	0.314465	100	22	0.314465	100	22	0.314465	100	22	0.314465	100	22	0.314465	100	22	0.314465	100	22	0.314465	100	22	0.314465	100	22	0.314465	100	22	0.314465	100	22	0.314465	99.9535	22	0.314465
22.1	0.315895	100	22.1	0.315895	100	22.1	0.315895	100	22.1	0.315895	100	22.1	0.315895	100	22.1	0.315895	100	22.1	0.315895	100	22.1	0.315895	100	22.1	0.315895	100	22.1	0.315895	100	22.1	0.315895	100	22.1	0.315895	100	22.1	0.315895	100	22.1	0.315895	100	22.1	0.315895	100	22.1	0.315895	99.9515	22.1	0.315895
22.2	0.317324	100	22.2	0.317324	100	22.2	0.317324	100	22.2	0.317324	100	22.2	0.317324	100	22.2	0.317324	100	22.2	0.317324	100	22.2	0.317324	100	22.2	0.317324	100	22.2	0.317324	100	22.2	0.317324	100	22.2	0.317324	100	22.2	0.317324	100	22.2	0.317324	100	22.2	0.317324	100	22.2	0.317324	99.9494	22.2	0.317324
22.3	0.318754	100	22.3	0.318754	100	22.3	0.318754	100	22.3	0.318754	100	22.3	0.318754	100	22.3	0.318754	100	22.3	0.318754	100	22.3	0.318754	100	22.3	0.318754	100	22.3	0.318754	100	22.3	0.318754	100	22.3	0.318754	100	22.3	0.318754	100	22.3	0.318754	100	22.3	0.318754	100	22.3	0.318754	99.9473	22.3	0.318754
22.4	0.320183	100	22.4	0.320183	100	22.4	0.320183	100	22.4	0.320183	100	22.4	0.320183	100	22.4	0.320183	100	22.4	0.320183	100	22.4	0.320183	100	22.4	0.320183	100	22.4	0.320183	100	22.4	0.320183	100	22.4	0.320183	100	22.4	0.320183	100	22.4	0.320183	100	22.4	0.320183	100	22.4	0.320183	99.9452	22.4	0.320183
22.5	0.321612	100	22.5	0.321612	100	22.5	0.321612	100	22.5	0.321612	100	22.5	0.321612	100	22.5	0.321612	100	22.5	0.321612	100	22.5	0.321612	100	22.5	0.321612	100	22.5	0.321612	100	22.5	0.321612	100	22.5	0.321612	100	22.5	0.321612	100	22.5	0.321612	100	22.5	0.321612	100	22.5	0.321612	99.9431	22.5	0.321612
22.6	0.323042	100	22.6	0.323042	100	22.6	0.323042	100	22.6	0.323042	100	22.6	0.323042	100	22.6	0.323042	100	22.6	0.323042	100	22.6	0.323042	100	22.6	0.323042	100	22.6	0.323042	100	22.6	0.323042	100	22.6	0.323042	100	22.6	0.323042	100	22.6	0.323042	100	22.6	0.323042	100	22.6	0.323042	99.941	22.6	0.323042
22.7	0.324471	100	22.7	0.324471	100	22.7	0.324471	100	22.7	0.324471	100	22.7	0.324471	100	22.7	0.324471	100	22.7	0.324471	100	22.7	0.324471	100	22.7	0.324471	100	22.7	0.324471	100	22.7	0.324471	100	22.7	0.324471	100	22.7	0.324471	100	22.7	0.324471	100	22.7	0.324471	100	22.7	0.324471	99.9388	22.7	0.324471
22.8	0.325901	100	22.8	0.325901	100	22.8	0.325901	100	22.8	0.325901	100	22.8	0.325901	100	22.8	0.325901	100	22.8	0.325901	100	22.8	0.325901	100	22.8	0.325901	100	22.8	0.325901	100	22.8	0.325901	100	22.8	0.325901	100	22.8	0.325901	100	22.8	0.325901	100	22.8	0.325901	100	22.8	0.325901	99.9366	22.8	0.325901
22.9	0.32733	100	22.9	0.32733	100	22.9	0.32733	100	22.9	0.32733	100	22.9	0.32733	100	22.9	0.32733	100	22.9	0.32733	100	22.9	0.32733	100	22.9	0.32733	100	22.9	0.32733	100	22.9	0.32733	100	22.9	0.32733	100	22.9	0.32733	100	22.9	0.32733	100	22.9	0.32733	100	22.9	0.32733	99.9344	22.9	0.32733
23	0.328759	100	23	0.328759	100	23	0.328759	100	23	0.328759	100	23	0.328759	100	23	0.328759	100	23	0.328759	100	23	0.328759	100	23	0.328759	100	23	0.328759	100	23	0.328759	100	23	0.328759	100	23	0.328759	100	23	0.328759	100	23	0.328759	100	23	0.328759	99.9322	23	0.328759
23.1	0.330189	100	23.1	0.330189	100	23.1	0.330189	100	23.1	0.330189	100	23.1	0.330189	100	23.1	0.330189	100	23.1	0.330189	100	23.1	0.330189	100	23.1	0.330189	100	23.1	0.330189	100	23.1	0.330189	100	23.1	0.330189	100	23.1	0.330189	100	23.1	0.330189	100	23.1	0.330189	100	23.1	0.330189	99.93	23.1	0.330189
23.2	0.331618	100	23.2	0.331618	100	23.2	0.331618	100	23.2	0.331618	100	23.2	0.331618	100	23.2	0.331618	100	23.2	0.331618	100	23.2	0.331618	100	23.2	0.331618	100	23.2	0.331618	100	23.2	0.331618	100	23.2	0.331618	100	23.2	0.331618	100	23.2	0.331618	100	23.2	0.331618	100	23.2	0.331618	99.9278	23.2	0.331618
23.3	0.333047	100	23.3	0.333047	100	23.3	0.333047	100	23.3	0.333047	100	23.3	0.333047	100	23.3	0.333047	100	23.3	0.333047	100	23.3	0.333047	100	23.3	0.333047	100	23.3	0.333047	100	23.3	0.333047	100	23.3	0.333047	100	23.3	0.333047	100	23.3	0.333047	100	23.3	0.333047	100	23.3	0.333047	99.9256	23.3	0.333047
23.4	0.334477	100	23.4	0.334477	100	23.4	0.334477	100	23.4	0.334477	100	23.4	0.334477	100	23.4	0.334477	100	23.4	0.334477	100	23.4	0.334477	100	23.4	0.334477	100	23.4	0.334477	100	23.4	0.334477	100	23.4	0.334477	100	23.4	0.334477	100	23.4	0.334477	100	23.4	0.334477	100	23.4	0.334477	99.9233	23.4	0.334477
23.5	0.335906	100	23.5	0.335906	100	23.5	0.335906	100	23.5	0.335906	100	23.5	0.335906	100	23.5	0.335906	100	23.5	0.335906	100	23.5	0.335906	100	23.5	0.335906	100	23.5	0.335906	100	23.5	0.335906	100	23.5	0.335906	100	23.5	0.335906	100	23.5	0.335906	100	23.5	0.335906	100	23.5	0.335906	99.9211	23.5	0.335906
23.6	0.337336	100	23.6	0.337336	100	23.6	0.337336	100	23.6	0.337336	100	23.6	0.337336	100	23.6	0.337336	100	23.6	0.337336	100	23.6	0.337336	100	23.6	0.337336	100	23.6	0.337336	100	23.6	0.337336	100	23.6	0.337336	100	23.6	0.337336	100	23.6	0.337336	100	23.6	0.337336	100	23.6	0.337336	99.9188	23.6	0.337336
23.7	0.338765	100	23.7	0.338765	100	23.7	0.338765	100	23.7	0.338765	100	23.7	0.338765	100	23.7	0.338765	100	23.7	0.338765	100	23.7	0.338765	100	23.7	0.338765	100	23.7	0.338765	100	23.7	0.338765	100	23.7	0.338765	100	23.7	0.338765	100	23.7	0.338765	100	23.7	0.338765	100	23.7	0.338765	99.9166	23.7	0.338765
23.8	0.340194	100	23.8	0.340194	100	23.8	0.340194	100	23.8	0.340194	100	23.8	0.340194	100	23.8	0.340194	100	23.8	0.340194	100	23.8	0.340194	100	23.8	0.340194	100	23.8	0.340194	100	23.8	0.340194	100	23.8	0.340194	100	23.8	0.340194	100	23.8	0.340194	100	23.8	0.340194	100	23.8	0.340194	99.9143	23.8	0.340194
23.9	0.341624	100	23.9	0.341624	100	23.9	0.341624	100	23.9	0.341624	100	23.9	0.341624	100	23.9	0.341624	100	23.9	0.341624	100	23.9	0.341624	100	23.9	0.341624	100	23.9	0.341624	100	23.9	0.341624	100	23.9	0.341624	100	23.9	0.341624	100	23.9	0.341624	100	23.9	0.341624	100	23.9	0.341624	99.9121	23.9	0.341624
24	0.343053	100	24	0.343053	100	24	0.343053	100	24	0.343053	100	24	0.343053	100	24	0.343053	100	24	0.343053	100	24	0.343053	100	24	0.343053	100	24	0.343053	100	24	0.343053	100	24	0.343053	100	24	0.343053	100	24	0.343053	100	24	0.343053	100	24	0.343053	99.9098	24	0.343053
24.1	0.344483	100	24.1	0.344483	100	24.1	0.344483	100	24.1	0.344483	100	24.1	0.344483	100	24.1	0.344483	100	24.1	0.344483	100	24.1	0.344483	100	24.1	0.344483	100	24.1	0.344483	100	24.1	0.344483	100	24.1	0.344483	100	24.1	0.344483	100	24.1	0.344483	100	24.1	0.344483	100	24.1	0.344483	99.9076	24.1	0.344483
24.2	0.345912	100	24.2	0.345912	100	24.2	0.345912	100	24.2	0.345912	100	24.2	0.345912	100	24.2	0.345912	100	24.2	0.345912	100	24.2	0.345912	100	24.2	0.345912	100	24.2	0.345912	100	24.2	0.345912	100	24.2	0.345912	100	24.2	0.345912	100	24.2	0.345912	100	24.2	0.345912	100	24.2	0.345912	99.9053	24.2	0.345912
24.3	0.347341	100	24.3	0.347341	100	24.3	0.347341	100	24.3	0.347341	100	24.3	0.347341	100	24.3	0.347341	100	24.3	0.347341	100	24.3	0.347341	100	24.3	0.347341	100	24.3	0.347341	100	24.3	0.347341	100	24.3	0.347341	100	24.3	0.347341	100	24.3	0.347341	100	24.3	0.347341	100	24.3	0.347341	99.9031	24.3	0.347341
24.4	0.348771	100	24.4	0.348771	100	24.4	0.348771	100	24.4	0.348771	100	24.4	0.348771	100	24.4	0.348771	100	24.4	0.348771	100	24.4	0.348771	100	24.4	0.348771	100	24.4	0.348771	100	24.4	0.348771	100	24.4	0.348771	100	24.4	0.348771	100	24.4	0.348771	100	24.4	0.348771	100	24.4	0.348771	99.9008	24.4	0.348771
24.5	0.3502	100	24.5	0.3502	100	24.5	0.3502	100	24.5	0.3502	100	24.5	0.3502	100	24.5	0.3502	100	24.5	0.3502	100	24.5	0.3502	100	24.5	0.3502	100	24.5	0.3502	100	24.5	0.3502	100	24.5	0.3502	100	24.5	0.3502	100	24.5	0.3502	100	24.5	0.3502	100	24.5	0.3502	99.8986	24.5	0.3502
24.6	0.35163	100	24.6	0.35163	100	24.6	0.35163	100	24.6	0.35163	100	24.6	0.35163	100	24.6	0.35163	100	24.6	0.35163	100	24.6	0.35163	100	24.6	0.35163	100	24.6	0.35163	100	24.6	0.35163	100	24.6	0.35163	100	24.6	0.35163	100	24.6	0.35163	100	24.6	0.35163	100	24.6	0.35163	99.8964	24.6	0.35163
24.7	0.353059	100	24.7	0.353059	100	24.7	0.353059	100	24.7	0.353059	100	24.7	0.353059	100	24.7	0.353059	100	24.7	0.353059	100	24.7	0.353059	100	24.7	0.353059	100	24.7	0.353059	100	24.7	0.353059	100	24.7	0.353059	100	24.7	0.353059	100	24.7	0.353059	100	24.7	0.353059	100	24.7	0.353059	99.8941	24.7	0.353059
24.8	0.354488	100	24.8	0.354488	100	24.8	0.354488	100	24.8	0.354488	100	24.8	0.354488	100	24.8	0.354488	100	24.8	0.354488	100	24.8	0.354488	100	24.8	0.354488	100	24.8	0.354488	100	24.8	0.354488	100	24.8	0.354488	100	24.8	0.354488	100	24.8	0.354488	100	24.8	0.354488	100	24.8	0.354488	99.8919	24.8	0.354488
24.9	0.355918	100	24.9	0.355918	100	24.9	0.355918	100	24.9	0.355918	100	24.9	0.355918	100	24.9	0.355918	100	24.9	0.355918	100	24.9	0.355918	100	24.9	0.355918	100	24.9	0.355918	100	24.9	0.355918	100	24.9	0.355918	100	24.9	0.355918	100	24.9	0.355918	100	24.9	0.355918	100	24.9	0.355918	99.8897	24.9	0.355918
25	0.357347	100	25	0.357347	100	25	0.357347	100	25	0.357347	100	25	0.357347	100	25	0.357347	100	25	0.357347	100	25	0.357347	100	25	0.357347	100	25	0.357347	100	25	0.357347	100	25	0.357347	100	25	0.357347	100	25	0.357347	100	25	0.357347	100	25	0.357347	99.8874	25	0.357347
25.1	0.358776	100	25.1	0.358776	100	25.1	0.358776	100	25.1	0.358776	100	25.1	0.358776	100	25.1	0.358776	100	25.1	0.358776	100	25.1	0.358776	100	25.1	0.358776	100	25.1	0.358776	100	25.1	0.358776	100	25.1	0.358776	100	25.1	0.358776	100	25.1	0.358776	100	25.1	0.358776	100	25.1	0.358776	99.8852	25.1	0.358776
25.2	0.360206	100	25.2	0.360206	100	25.2	0.360206	100	25.2	0.360206	100	25.2	0.360206	100	25.2	0.360206	100	25.2	0.360206	100	25.2	0.360206	100	25.2	0.360206	100	25.2	0.360206	100	25.2	0.360206	100	25.2	0.360206	100	25.2	0.360206	100	25.2	0.360206	100	25.2	0.360206	100	25.2	0.360206	99.883	25.2	0.360206
25.3	0.361635	100	25.3	0.361635	100	25.3	0.361635	100	25.3	0.361635	100	25.3	0.361635	100	25.3	0.361635	100	25.3	0.361635	100	25.3	0.361635	100	25.3	0.361635	100	25.3	0.361635	100	25.3	0.361635	100	25.3	0.361635	100	25.3	0.361635	100	25.3	0.361635	100	25.3	0.361635	100	25.3	0.361635	99.8807	25.3	0.361635
25.4	0.363065	100	25.4	0.363065	100	25.4	0.363065	100	25.4	0.363065	100	25.4	0.363065	100	25.4	0.363065	100	25.4	0.363065	100	25.4	0.363065	100	25.4	0.363065	100	25.4	0.363065	100	25.4	0.363065	100	25.4	0.363065	100	25.4	0.363065	100	25.4	0.363065	100	25.4	0.363065	100	25.4	0.363065	99.8785	25.4	0.363065
25.5	0.364494	100	25.5	0.364494	100	25.5	0.364494	100	25.5	0.364494	100	25.5	0.364494	100	25.5	0.364494	100	25.5	0.364494	100	25.5	0.364494	100	25.5	0.364494	100	25.5	0.364494	100	25.5	0.364494	100	25.5	0.364494	100	25.5	0.364494	100	25.5	0.364494	100	25.5	0.364494	100	25.5	0.364494	99.8762	25.5	0.364494
25.6	0.365923	100	25.6	0.365923	100	25.6	0.365923	100	25.6	0.365923	100	25.6	0.365923	100	25.6	0.365923	100	25.6	0.365923	100	25.6	0.365923	100	25.6	0.365923	100	25.6	0.365923	100	25.6	0.365923	100	25.6	0.365923	100	25.6	0.365923	100	25.6	0.365923	100	25.6	0.365923	100	25.6	0.365923	99.874	25.6	0.365923
25.7	0.367353	100	25.7	0.367353	100	25.7	0.367353	100	25.7	0.367353	100	25.7	0.367353	100	25.7	0.367353	100	25.7	0.367353	100	25.7	0.367353	100	25.7	0.367353	100	25.7	0.367353	100	25.7	0.367353	100	25.7	0.367353	100	25.7	0.367353	100	25.7	0.367353	100	25.7	0.367353	100	25.7	0.367353	99.8718	25.7	0.367353
25.8	0.368782	100	25.8	0.368782	100	25.8	0.368782	100	25.8	0.368782	100	25.8	0.368782	100	25.8	0.368782	100	25.8	0.368782	100	25.8	0.368782	100	25.8	0.368782	100	25.8	0.368782	100	25.8	0.368782	100	25.8	0.368782	100	25.8	0.368782	100	25.8	0.368782	100	25.8	0.368782	100	25.8	0.368782	99.8695	25.8	0.368782
25.9	0.370212	100	25.9	0.370212	100	25.9	0.370212	100	25.9	0.370212	100	25.9	0.370212	100	25.9	0.370212	100	25.9	0.370212	100	25.9	0.370212	100	25.9	0.370212	100	25.9	0.370212	100	25.9	0.370212	100	25.9	0.370212	100	25.9	0.370212	100	25.9	0.370212	100	25.9	0.370212	100	25.9	0.370212	99.8673	25.9	0.370212
26	0.371641	100	26	0.371641	100	26	0.371641	100	26	0.371641	100	26	0.371641	100	26	0.371641	100	26	0.371641	100	26	0.371641	100	26	0.371641	100	26	0.371641	100	26	0.371641	100	26	0.371641	100	26	0.371641	100	26	0.371641	100	26	0.371641	100	26	0.371641	99.865	26	0.371641
26.1	0.37307	100	26.1	0.37307	100	26.1	0.37307	100	26.1	0.37307	100	26.1	0.37307	100	26.1	0.37307	100	26.1	0.37307	100	26.1	0.37307	100	26.1	0.37307	100	26.1	0.37307	100	26.1	0.37307	100	26.1	0.37307	100	26.1	0.37307	100	26.1	0.37307	100	26.1	0.37307	100	26.1	0.37307	99.8628	26.1	0.37307
26.2	0.3745	100	26.2	0.3745	100	26.2	0.3745	100	26.2	0.3745	100	26.2	0.3745	100	26.2	0.3745	100	26.2	0.3745	100	26.2	0.3745	100	26.2	0.3745	100	26.2	0.3745	100	26.2	0.3745	100	26.2	0.3745	100	26.2	0.3745	100	26.2	0.3745	100	26.2	0.3745	100	26.2	0.3745	99.8605	26.2	0.3745
26.3	0.375929	100	26.3	0.375929	100	26.3	0.375929	100	26.3	0.375929	100	26.3	0.375929	100	26.3	0.375929	100	26.3	0.375929	100	26.3	0.375929	100	26.3	0.375929	100	26.3	0.375929	100	26.3	0.375929	100	26.3	0.375929	100	26.3	0.375929	100	26.3	0.375929	100	26.3	0.375929	100	26.3	0.375929	99.8583	26.3	0.375929
26.4	0.377358	100	26.4	0.377358	100	26.4	0.377358	100	26.4	0.377358	100	26.4	0.377358	100	26.4	0.377358	100	26.4	0.377358	100	26.4	0.377358	100	26.4	0.377358	100	26.4	0.377358	100	26.4	0.377358	100	26.4	0.377358	100	26.4	0.377358	100	26.4	0.377358	100	26.4	0.377358	100	26.4	0.377358	99.856	26.4	0.377358
26.5	0.378788	100	26.5	0.378788	100	26.5	0.378788	100	26.5	0.378788	100	26.5	0.378788	100	26.5	0.378788	100	26.5	0.378788	100	26.5	0.378788	100	26.5	0.378788	100	26.5	0.378788	100	26.5	0.378788	100	26.5	0.378788	100	26.5	0.378788	100	26.5	0.378788	100	26.5	0.378788	100	26.5	0.378788	99.8538	26.5	0.378788
26.6	0.380217	100	26.6	0.380217	100	26.6	0.380217	100	26.6	0.380217	100	26.6	0.380217	100	26.6	0.380217	100	26.6	0.380217	100	26.6	0.380217	100	26.6	0.380217	100	26.6	0.380217	100	26.6	0.380217	100	26.6	0.380217	100	26.6	0.380217	100	26.6	0.380217	100	26.6	0.380217	100	26.6	0.380217	99.8516	26.6	0.380217
26.7	0.381647	100	26.7	0.381647	100	26.7	0.381647	100	26.7	0.381647	100	26.7	0.381647	100	26.7	0.381647	100	26.7	0.381647	100	26.7	0.381647	100	26.7	0.381647	100	26.7	0.381647	100	26.7	0.381647	100	26.7	0.381647	100	26.7	0.381647	100	26.7	0.381647	100	26.7	0.381647	100	26.7	0.381647	99.8493	26.7	0.381647
26.8	0.383076	100	26.8	0.383076	100	26.8	0.383076	100	26.8	0.383076	100	26.8	0.383076	100	26.8	0.383076	100	26.8	0.383076	100	26.8	0.383076	100	26.8	0.383076	100	26.8	0.383076	100	26.8	0.383076	100	26.8	0.383076	100	26.8	0.383076	100	26.8	0.383076	100	26.8	0.383076	100	26.8	0.383076	99.8471	26.8	0.383076
26.9	0.384505	100	26.9	0.384505	100	26.9	0.384505	100	26.9	0.384505	100	26.9	0.384505	100	26.9	0.384505	100	26.9	0.384505	100	26.9	0.384505	100	26.9	0.384505	100	26.9	0.384505	100	26.9	0.384505	100	26.9	0.384505	100	26.9	0.384505	100	26.9	0.384505	100	26.9	0.384505	100	26.9	0.384505	99.8448	26.9	0.384505
27	0.385935	100	27	0.385935	100	27	0.385935	100	27	0.385935	100	27	0.385935	100	27	0.385935	100	27	0.385935	100	27	0.385935	100	27	0.385935	100	27	0.385935	100	27	0.385935	100	27	0.385935	100	27	0.385935	100	27	0.385935	100	27	0.385935	100	27	0.385935	99.8426	27	0.385935
27.1	0.387364	100	27.1	0.387364	100	27.1	0.387364	100	27.1	0.387364	100	27.1	0.387364	100	27.1	0.387364	100	27.1	0.387364	100	27.1	0.387364	100	27.1	0.387364	100	27.1	0.387364	100	27.1	0.387364	100	27.1	0.387364	100	27.1	0.387364	100	27.1	0.387364	100	27.1	0.387364	100	27.1	0.387364	99.8403	27.1	0.387364
27.2	0.388794	100	27.2	0.388794	100	27.2	0.388794	100	27.2	0.388794	100	27.2	0.388794	100	27.2	0.388794	100	27.2	0.388794	100	27.2	0.388794	100	27.2	0.388794	100	27.2	0.388794	100	27.2	0.388794	100	27.2	0.388794	100	27.2	0.388794	100	27.2	0.388794	100	27.2	0.388794	100	27.2	0.388794	99.8381	27.2	0.388794
27.3	0.390223	100	27.3	0.390223	100	27.3	0.390223	100	27.3	0.390223	100	27.3	0.390223	100	27.3	0.390223	100	27.3	0.390223	100	27.3	0.390223	100	27.3	0.390223	100	27.3	0.390223	100	27.3	0.390223	100	27.3	0.390223	100	27.3	0.390223	100	27.3	0.390223	100	27.3	0.390223	100	27.3	0.390223	99.8358	27.3	0.390223
27.4	0.391652	100	27.4	0.391652	100	27.4	0.391652	100	27.4	0.391652	100	27.4	0.391652	100	27.4	0.391652	100	27.4	0.391652	100	27.4	0.391652	100	27.4	0.391652	100	27.4	0.391652	100	27.4	0.391652	100	27.4	0.391652	100	27.4	0.391652	100	27.4	0.391652	100	27.4	0.391652	100	27.4	0.391652	99.8335	27.4	0.391652
27.5	0.393082	100	27.5	0.393082	100	27.5	0.393082	100	27.5	0.393082	100	27.5	0.393082	100	27.5	0.393082	100	27.5	0.393082	100	27.5	0.393082	100	27.5	0.393082	100	27.5	0.393082	100	27.5	0.393082	100	27.5	0.393082	100	27.5	0.393082	100	27.5	0.393082	100	27.5	0.393082	100	27.5	0.393082	99.8313	27.5	0.393082
27.6	0.394511	100	27.6	0.394511	100	27.6	0.394511	100	27.6	0.394511	100	27.6	0.394511	100	27.6	0.394511	100	27.6	0.394511	100	27.6	0.394511	100	27.6	0.394511	100	27.6	0.394511	100	27.6	0.394511	100	27.6	0.394511	100	27.6	0.394511	100	27.6	0.394511	100	27.6	0.394511	100	27.6	0.394511	99.829	27.6	0.394511
27.7	0.395941	100	27.7	0.395941	100	27.7	0.395941	100	27.7	0.395941	100	27.7	0.395941	100	27.7	0.395941	100	27.7	0.395941	100	27.7	0.395941	100	27.7	0.395941	100	27.7	0.395941	100	27.7	0.395941	100	27.7	0.395941	100	27.7	0.395941	100	27.7	0.395941	100	27.7	0.395941	100	27.7	0.395941	99.8267	27.7	0.395941
27.8	0.39737	100	27.8	0.39737	100	27.8	0.39737	100	27.8	0.39737	100	27.8	0.39737	100	27.8	0.39737	100	27.8	0.39737	100	27.8	0.39737	100	27.8	0.39737	100	27.8	0.39737	100	27.8	0.39737	100	27.8	0.39737	100	27.8	0.39737	100	27.8	0.39737	100	27.8	0.39737	100	27.8	0.39737	99.8245	27.8	0.39737
27.9	0.398799	100	27.9	0.398799	100	27.9	0.398799	100	27.9	0.398799	100	27.9	0.398799	100	27.9	0.398799	100	27.9	0.398799	100	27.9	0.398799	100	27.9	0.398799	100	27.9	0.398799	100	27.9	0.398799	100	27.9	0.398799	100	27.9	0.398799	100	27.9	0.398799	100	27.9	0.398799	100	27.9	0.398799	99.8222	27.9	0.398799
28	0.400229	100	28	0.400229	100	28	0.400229	100	28	0.400229	100	28	0.400229	100	28	0.400229	100	28	0.400229	100	28	0.400229	100	28	0.400229	100	28	0.400229	100	28	0.400229	100	28	0.400229	100	28	0.400229	100	28	0.400229	100	28	0.400229	100	28	0.400229	99.8199	28	0.400229
28.1	0.401658	100	28.1	0.401658	100	28.1	0.401658	100	28.1	0.401658	100	28.1	0.401658	100	28.1	0.401658	100	28.1	0.401658	100	28.1	0.401658	100	28.1	0.401658	100	28.1	0.401658	100	28.1	0.401658	100	28.1	0.401658	100	28.1	0.401658	100	28.1	0.401658	100	28.1	0.401658	100	28.1	0.401658	99.8177	28.1	0.401658
28.2	0.403087	100	28.2	0.403087	100	28.2	0.403087	100	28.2	0.403087	100	28.2	0.403087	100	28.2	0.403087	100	28.2	0.403087	100	28.2	0.403087	100	28.2	0.403087	100	28.2	0.403087	100	28.2	0.403087	100	28.2	0.403087	100	28.2	0.403087	100	28.2	0.403087	100	28.2	0.403087	100	28.2	0.403087	99.8154	28.2	0.403087
28.3	0.404517	100	28.3	0.404517	100	28.3	0.404517	100	28.3	0.404517	100	28.3	0.404517	100	28.3	0.404517	100	28.3	0.404517	100	28.3	0.404517	100	28.3	0.404517	100	28.3	0.404517	100	28.3	0.404517	100	28.3	0.404517	100	28.3	0.404517	100	28.3	0.404517	100	28.3	0.404517	100	28.3	0.404517	99.8131	28.3	0.404517
28.4	0.405946	100	28.4	0.405946	100	28.4	0.405946	100	28.4	0.405946	100	28.4	0.405946	100	28.4	0.405946	100	28.4	0.405946	100	28.4	0.405946	100	28.4	0.405946	100	28.4	0.405946	100	28.4	0.405946	100	28.4	0.405946	100	28.4	0.405946	100	28.4	0.405946	100	28.4	0.405946	100	28.4	0.405946	99.8108	28.4	0.405946
28.5	0.407376	100	28.5	0.407376	100	28.5	0.407376	100	28.5	0.407376	100	28.5	0.407376	100	28.5	0.407376	100	28.5	0.407376	100	28.5	0.407376	100	28.5	0.407376	100	28.5	0.407376	100	28.5	0.407376	100	28.5	0.407376	100	28.5	0.407376	100	28.5	0.407376	100	28.5	0.407376	100	28.5	0.407376	99.8086	28.5	0.407376
28.6	0.408805	100	28.6	0.408805	100	28.6	0.408805	100	28.6	0.408805	100	28.6	0.408805	100	28.6	0.408805	100	28.6	0.408805	100	28.6	0.408805	100	28.6	0.408805	100	28.6	0.408805	100	28.6	0.408805	100	28.6	0.408805	100	28.6	0.408805	100	28.6	0.408805	100	28.6	0.408805	100	28.6	0.408805	99.8063	28.6	0.408805
28.7	0.410234	100	28.7	0.410234	100	28.7	0.410234	100	28.7	0.410234	100	28.7	0.410234	100	28.7	0.410234	100	28.7	0.410234	100	28.7	0.410234	100	28.7	0.410234	100	28.7	0.410234	100	28.7	0.410234	100	28.7	0.410234	100	28.7	0.410234	100	28.7	0.410234	100	28.7	0.410234	100	28.7	0.410234	99.804	28.7	0.410234
28.8	0.411664	100	28.8	0.411664	100	28.8	0.411664	100	28.8	0.411664	100	28.8	0.411664	100	28.8	0.411664	100	28.8	0.411664	100	28.8	0.411664	100	28.8	0.411664	100	28.8	0.411664	100	28.8	0.411664	100	28.8	0.411664	100	28.8	0.411664	100	28.8	0.411664	100	28.8	0.411664	100	28.8	0.411664	99.8017	28.8	0.411664
28.9	0.413093	100	28.9	0.413093	100	28.9	0.413093	100	28.9	0.413093	100	28.9	0.413093	100	28.9	0.413093	100	28.9	0.413093	100	28.9	0.413093	100	28.9	0.413093	100	28.9	0.413093	100	28.9	0.413093	100	28.9	0.413093	100	28.9	0.413093	100	28.9	0.413093	100	28.9	0.413093	100	28.9	0.413093	99.7994	28.9	0.413093
29	0.414523	100	29	0.414523	100	29	0.414523	100	29	0.414523	100	29	0.414523	100	29	0.414523	100	29	0.414523	100	29	0.414523	100	29	0.414523	100	29	0.414523	100	29	0.414523	100	29	0.414523	100	29	0.414523	100	29	0.414523	100	29	0.414523	100	29	0.414523	99.7971	29	0.414523
29.1	0.415952	100	29.1	0.415952	100	29.1	0.415952	100	29.1	0.415952	100	29.1	0.415952	100	29.1	0.415952	100	29.1	0.415952	100	29.1	0.415952	100	29.1	0.415952	100	29.1	0.415952	100	29.1	0.415952	100	29.1	0.415952	100	29.1	0.415952	100	29.1	0.415952	100	29.1	0.415952	100	29.1	0.415952	99.7948	29.1	0.415952
29.2	0.417381	100	29.2	0.417381	100	29.2	0.417381	100	29.2	0.417381	100	29.2	0.417381	100	29.2	0.417381	100	29.2	0.417381	100	29.2	0.417381	100	29.2	0.417381	100	29.2	0.417381	100	29.2	0.417381	100	29.2	0.417381	100	29.2	0.417381	100	29.2	0.417381	100	29.2	0.417381	100	29.2	0.417381	99.7925	29.2	0.417381
29.3	0.418811	100	29.3	0.418811	100	29.3	0.418811	100	29.3	0.418811	100	29.3	0.418811	100	29.3	0.418811	100	29.3	0.418811	100	29.3	0.418811	100	29.3	0.418811	100	29.3	0.418811	100	29.3	0.418811	100	29.3	0.418811	100	29.3	0.418811	100	29.3	0.418811	100	29.3	0.418811	100	29.3	0.418811	99.7903	29.3	0.418811
29.4	0.42024	100	29.4	0.42024	100	29.4	0.42024	100	29.4	0.42024	100	29.4	0.42024	100	29.4	0.42024	100	29.4	0.42024	100	29.4	0.42024	100	29.4	0.42024	100	29.4	0.42024	100	29.4	0.42024	100	29.4	0.42024	100	29.4	0.42024	100	29.4	0.42024	100	29.4	0.42024	100	29.4	0.42024	99.788	29.4	0.42024
29.5	0.42167	100	29.5	0.42167	100	29.5	0.42167	100	29.5	0.42167	100	29.5	0.42167	100	29.5	0.42167	100	29.5	0.42167	100	29.5	0.42167	100	29.5	0.42167	100	29.5	0.42167	100	29.5	0.42167	100	29.5	0.42167	100	29.5	0.42167	100	29.5	0.42167	100	29.5	0.42167	100	29.5	0.42167	99.7857	29.5	0.42167
29.6	0.423099	100	29.6	0.423099	100	29.6	0.423099	100	29.6	0.423099	100	29.6	0.423099	100	29.6	0.423099	100	29.6	0.423099	100	29.6	0.423099	100	29.6	0.423099	100	29.6	0.423099	100	29.6	0.423099	100	29.6	0.423099	100	29.6	0.423099	100	29.6	0.423099	100	29.6	0.423099	100	29.6	0.423099	99.7834	29.6	0.423099
29.7	0.424528	100	29.7	0.424528	100	29.7	0.424528	100	29.7	0.424528	100	29.7	0.424528	100	29.7	0.424528	100	29.7	0.424528	100	29.7	0.424528	100	29.7	0.424528	100	29.7	0.424528	100	29.7	0.424528	100	29.7	0.424528	100	29.7	0.424528	100	29.7	0.424528	100	29.7	0.424528	100	29.7	0.424528	99.7811	29.7	0.424528
29.8	0.425958	100	29.8	0.425958	100	29.8	0.425958	100	29.8	0.425958	100	29.8	0.425958	100	29.8	0.425958	100	29.8	0.425958	100	29.8	0.425958	100	29.8	0.425958	100	29.8	0.425958	100	29.8	0.425958	100	29.8	0.425958	100	29.8	0.425958	100	29.8	0.425958	100	29.8	0.425958	100	29.8	0.425958	99.7788	29.8	0.425958
29.9	0.427387	100	29.9	0.427387	100	29.9	0.427387	100	29.9	0.427387	100	29.9	0.427387	100	29.9	0.427387	100	29.9	0.427387	100	29.9	0.427387	100	29.9	0.427387	100	29.9	0.427387	100	29.9	0.427387	100	29.9	0.427387	100	29.9	0.427387	100	29.9	0.427387	100	29.9	0.427387	100	29.9	0.427387	99.7765	29.9	0.427387
30	0.428816	100	30	0.428816	100	30	0.428816	100	30	0.428816	100	30	0.428816	100	30	0.428816	100	30	0.428816	100	30	0.428816	100	30	0.428816	100	30	0.428816	100	30	0.428816	100	30	0.428816	100	30	0.428816	100	30	0.428816	100	30	0.428816	100	30	0.428816	99.7742	30	0.428816
30.1	0.430246	100	30.1	0.430246	100	30.1	0.430246	100	30.1	0.430246	100	30.1	0.430246	100	30.1	0.430246	100	30.1	0.430246	100	30.1	0.430246	100	30.1	0.430246	100	30.1	0.430246	100	30.1	0.430246	100	30.1	0.430246	100	30.1	0.430246	100	30.1	0.430246	100	30.1	0.430246	100	30.1	0.430246	99.772	30.1	0.430246
30.2	0.431675	100	30.2	0.431675	100	30.2	0.431675	100	30.2	0.431675	100	30.2	0.431675	100	30.2	0.431675	100	30.2	0.431675	100	30.2	0.431675	100	30.2	0.431675	100	30.2	0.431675	100	30.2	0.431675	100	30.2	0.431675	100	30.2	0.431675	100	30.2	0.431675	100	30.2	0.431675	100	30.2	0.431675	99.7697	30.2	0.431675
30.3	0.433105	100	30.3	0.433105	100	30.3	0.433105	100	30.3	0.433105	100	30.3	0.433105	100	30.3	0.433105	100	30.3	0.433105	100	30.3	0.433105	100	30.3	0.433105	100	30.3	0.433105	100	30.3	0.433105	100	30.3	0.433105	100	30.3	0.433105	100	30.3	0.433105	100	30.3	0.433105	100	30.3	0.433105	99.7674	30.3	0.433105
30.4	0.434534	100	30.4	0.434534	100	30.4	0.434534	100	30.4	0.434534	100	30.4	0.434534	100	30.4	0.434534	100	30.4	0.434534	100	30.4	0.434534	100	30.4	0.434534	100	30.4	0.434534	100	30.4	0.434534	100	30.4	0.434534	100	30.4	0.434534	100	30.4	0.434534	100	30.4	0.434534	100	30.4	0.434534	99.7651	30.4	0.434534
30.5	0.435963	100	30.5	0.435963	100	30.5	0.435963	100	30.5	0.435963	100	30.5	0.435963	100	30.5	0.435963	100	30.5	0.435963	100	30.5	0.435963	100	30.5	0.435963	100	30.5	0.435963	100	30.5	0.435963	100	30.5	0.435963	100	30.5	0.435963	100	30.5	0.435963	100	30.5	0.435963	100	30.5	0.435963	99.7628	30.5	0.435963
30.6	0.437393	100	30.6	0.437393	100	30.6	0.437393	100	30.6	0.437393	100	30.6	0.437393	100	30.6	0.437393	100	30.6	0.437393	100	30.6	0.437393	100	30.6	0.437393	100	30.6	0.437393	100	30.6	0.437393	100	30.6	0.437393	100	30.6	0.437393	100	30.6	0.437393	100	30.6	0.437393	100	30.6	0.437393	99.7605	30.6	0.437393
30.7	0.438822	100	30.7	0.438822	100	30.7	0.438822	100	30.7	0.438822	100	30.7	0.438822	100	30.7	0.438822	100	30.7	0.438822	100	30.7	0.438822	100	30.7	0.438822	100	30.7	0.438822	100	30.7	0.438822	100	30.7	0.438822	100	30.7	0.438822	100	30.7	0.438822	100	30.7	0.438822	100	30.7	0.438822	99.7582	30.7	0.438822
30.8	0.440252	100	30.8	0.440252	100	30.8	0.440252	100	30.8	0.440252	100	30.8	0.440252	100	30.8	0.440252	100	30.8	0.440252	100	30.8	0.440252	100	30.8	0.440252	100	30.8	0.440252	100	30.8	0.440252	100	30.8	0.440252	100	30.8	0.440252	100	30.8	0.440252	100	30.8	0.440252	100	30.8	0.440252	99.7559	30.8	0.440252
30.9	0.441681	100	30.9	0.441681	100	30.9	0.441681	100	30.9	0.441681	100	30.9	0.441681	100	30.9	0.441681	100	30.9	0.441681	100	30.9	0.441681	100	30.9	0.441681	100	30.9	0.441681	100	30.9	0.441681	100	30.9	0.441681	100	30.9	0.441681	100	30.9	0.441681	100	30.9	0.441681	100	30.9	0.441681	99.7537	30.9	0.441681
31	0.44311	100	31	0.44311	100	31	0.44311	100	31	0.44311	100	31	0.44311	100	31	0.44311	100	31	0.44311	100	31	0.44311	100	31	0.44311	100	31	0.44311	100	31	0.44311	100	31	0.44311	100	31	0.44311	100	31	0.44311	100	31	0.44311	100	31	0.44311	99.7514	31	0.44311
31.1	0.44454	100	31.1	0.44454	100	31.1	0.44454	100	31.1	0.44454	100	31.1	0.44454	100	31.1	0.44454	100	31.1	0.44454	100	31.1	0.44454	100	31.1	0.44454	100	31.1	0.44454	100	31.1	0.44454	100	31.1	0.44454	100	31.1	0.44454	100	31.1	0.44454	100	31.1	0.44454	100	31.1	0.44454	99.7491	31.1	0.44454
31.2	0.445969	100	31.2	0.445969	100	31.2	0.445969	100	31.2	0.445969	100	31.2	0.445969	100	31.2	0.445969	100	31.2	0.445969	100	31.2	0.445969	100	31.2	0.445969	100	31.2	0.445969	100	31.2	0.445969	100	31.2	0.445969	100	31.2	0.445969	100	31.2	0.445969	100	31.2	0.445969	100	31.2	0.445969	99.7468	31.2	0.445969
31.3	0.447399	100	31.3	0.447399	100	31.3	0.447399	100	31.3	0.447399	100	31.3	0.447399	100	31.3	0.447399	100	31.3	0.447399	100	31.3	0.447399	100	31.3	0.447399	100	31.3	0.447399	100	31.3	0.447399	100	31.3	0.447399	100	31.3	0.447399	100	31.3	0.447399	100	31.3	0.447399	100	31.3	0.447399	99.7445	31.3	0.447399
31.4	0.448828	100	31.4	0.448828	100	31.4	0.448828	100	31.4	0.448828	100	31.4	0.448828	100	31.4	0.448828	100	31.4	0.448828	100	31.4	0.448828	100	31.4	0.448828	100	31.4	0.448828	100	31.4	0.448828	100	31.4	0.448828	100	31.4	0.448828	100	31.4	0.448828	100	31.4	0.448828	100	31.4	0.448828	99.7422	31.4	0.448828
31.5	0.450257	100	31.5	0.450257	100	31.5	0.450257	100	31.5	0.450257	100	31.5	0.450257	100	31.5	0.450257	100	31.5	0.450257	100	31.5	0.450257	100	31.5	0.450257	100	31.5	0.450257	100	31.5	0.450257	100	31.5	0.450257	100	31.5	0.450257	100	31.5	0.450257	100	31.5	0.450257	100	31.5	0.450257	99.7399	31.5	0.450257
31.6	0.451687	100	31.6	0.451687	100	31.6	0.451687	100	31.6	0.451687	100	31.6	0.451687	100	31.6	0.451687	100	31.6	0.451687	100	31.6	0.451687	100	31.6	0.451687	100	31.6	0.451687	100	31.6	0.451687	100	31.6	0.451687	100	31.6	0.451687	100	31.6	0.451687	100	31.6	0.451687	100	31.6	0.451687	99.7376	31.6	0.451687
31.7	0.453116	100	31.7	0.453116	100	31.7	0.453116	100	31.7	0.453116	100	31.7	0.453116	100	31.7	0.453116	100	31.7	0.453116	100	31.7	0.453116	100	31.7	0.453116	100	31.7	0.453116	100	31.7	0.453116	100	31.7	0.453116	100	31.7	0.453116	100	31.7	0.453116	100	31.7	0.453116	100	31.7	0.453116	99.7353	31.7	0.453116
31.8	0.454545	100	31.8	0.454545	100	31.8	0.454545	100	31.8	0.454545	100	31.8	0.454545	100	31.8	0.454545	100	31.8	0.454545	100	31.8	0.454545	100	31.8	0.454545	100	31.8	0.454545	100	31.8	0.454545	100	31.8	0.454545	100	31.8	0.454545	100	31.8	0.454545	100	31.8	0.454545	100	31.8	0.454545	99.733	31.8	0.454545
31.9	0.455975	100	31.9	0.455975	100	31.9	0.455975	100	31.9	0.455975	100	31.9	0.455975	100	31.9	0.455975	100	31.9	0.455975	100	31.9	0.455975	100	31.9	0.455975	100	31.9	0.455975	100	31.9	0.455975	100	31.9	0.455975	100	31.9	0.455975	100	31.9	0.455975	100	31.9	0.455975	100	31.9	0.455975	99.7307	31.9	0.455975
32	0.457404	100	32	0.457404	100	32	0.457404	100	32	0.457404	100	32	0.457404	100	32	0.457404	100	32	0.457404	100	32	0.457404	100	32	0.457404	100	32	0.457404	100	32	0.457404	100	32	0.457404	100	32	0.457404	100	32	0.457404	100	32	0.457404	100	32	0.457404	99.7284	32	0.457404
32.1	0.458834	100	32.1	0.458834	100	32.1	0.458834	100	32.1	0.458834	100	32.1	0.458834	100	32.1	0.458834	100	32.1	0.458834	100	32.1	0.458834	100	32.1	0.458834	100	32.1	0.458834	100	32.1	0.458834	100	32.1	0.458834	100	32.1	0.458834	100	32.1	0.458834	100	32.1	0.458834	100	32.1	0.458834	99.7261	32.1	0.458834
32.2	0.460263	100	32.2	0.460263	100	32.2	0.460263	100	32.2	0.460263	100	32.2	0.460263	100	32.2	0.460263	100	32.2	0.460263	100	32.2	0.460263	100	32.2	0.460263	100	32.2	0.460263	100	32.2	0.460263	100	32.2	0.460263	100	32.2	0.460263	100	32.2	0.460263	100	32.2	0.460263	100	32.2	0.460263	99.7238	32.2	0.460263
32.3	0.461692	100	32.3	0.461692	100	32.3	0.461692	100	32.3	0.461692	100	32.3	0.461692	100	32.3	0.461692	100	32.3	0.461692	100	32.3	0.461692	100	32.3	0.461692	100	32.3	0.461692	100	32.3	0.461692	100	32.3	0.461692	100	32.3	0.461692	100	32.3	0.461692	100	32.3	0.461692	100	32.3	0.461692	99.7215	32.3	0.461692
32.4	0.463122	100	32.4	0.463122	100	32.4	0.463122	100	32.4	0.463122	100	32.4	0.463122	100	32.4	0.463122	100	32.4	0.463122	100	32.4	0.463122	100	32.4	0.463122	100	32.4	0.463122	100	32.4	0.463122	100	32.4	0.463122	100	32.4	0.463122	100	32.4	0.463122	100	32.4	0.463122	100	32.4	0.463122	99.7192	32.4	0.463122
32.5	0.464551	100	32.5	0.464551	100	32.5	0.464551	100	32.5	0.464551	100	32.5	0.464551	100	32.5	0.464551	100	32.5	0.464551	100	32.5	0.464551	100	32.5	0.464551	100	32.5	0.464551	100	32.5	0.464551	100	32.5	0.464551	100	32.5	0.464551	100	32.5	0.464551	100	32.5	0.464551	100	32.5	0.464551	99.7169	32.5	0.464551
32.6	0.465981	100	32.6	0.465981	100	32.6	0.465981	100	32.6	0.465981	100	32.6	0.465981	100	32.6	0.465981	100	32.6	0.465981	100	32.6	0.465981	100	32.6	0.465981	100	32.6	0.465981	100	32.6	0.465981	100	32.6	0.465981	100	32.6	0.465981	100	32.6	0.465981	100	32.6	0.465981	100	32.6	0.465981	99.7146	32.6	0.465981
32.7	0.46741	100	32.7	0.46741	100	32.7	0.46741	100	32.7	0.46741	100	32.7	0.46741	100	32.7	0.46741	100	32.7	0.46741	100	32.7	0.46741	100	32.7	0.46741	100	32.7	0.46741	100	32.7	0.46741	100	32.7	0.46741	100	32.7	0.46741	100	32.7	0.46741	100	32.7	0.46741	100	32.7	0.46741	99.7124	32.7	0.46741
32.8	0.468839	100	32.8	0.468839	100	32.8	0.468839	100	32.8	0.468839	100	32.8	0.468839	100	32.8	0.468839	100	32.8	0.468839	100	32.8	0.468839	100	32.8	0.468839	100	32.8	0.468839	100	32.8	0.468839	100	32.8	0.468839	100	32.8	0.468839	100	32.8	0.468839	100	32.8	0.468839	100	32.8	0.468839	99.7101	32.8	0.468839
32.9	0.470269	100	32.9	0.470269	100	32.9	0.470269	100	32.9	0.470269	100	32.9	0.470269	100	32.9	0.470269	100	32.9	0.470269	100	32.9	0.470269	100	32.9	0.470269	100	32.9	0.470269	100	32.9	0.470269	100	32.9	0.470269	100	32.9	0.470269	100	32.9	0.470269	100	32.9	0.470269	100	32.9	0.470269	99.7078	32.9	0.470269
33	0.471698	100	33	0.471698	100	33	0.471698	100	33	0.471698	100	33	0.471698	100	33	0.471698	100	33	0.471698	100	33	0.471698	100	33	0.471698	100	33	0.471698	100	33	0.471698	100	33	0.471698	100	33	0.471698	100	33	0.471698	100	33	0.471698	100	33	0.471698	99.7055	33	0.471698
33.1	0.473128	100	33.1	0.473128	100	33.1	0.473128	100	33.1	0.473128	100	33.1	0.473128	100	33.1	0.473128	100	33.1	0.473128	100	33.1	0.473128	100	33.1	0.473128	100	33.1	0.473128	100	33.1	0.473128	100	33.1	0.473128	100	33.1	0.473128	100	33.1	0.473128	100	33.1	0.473128	100	33.1	0.473128	99.7032	33.1	0.473128
33.2	0.474557	100	33.2	0.474557	100	33.2	0.474557	100	33.2	0.474557	100	33.2	0.474557	100	33.2	0.474557	100	33.2	0.474557	100	33.2	0.474557	100	33.2	0.474557	100	33.2	0.474557	100	33.2	0.474557	100	33.2	0.474557	100	33.2	0.474557	100	33.2	0.474557	100	33.2	0.474557	100	33.2	0.474557	99.7009	33.2	0.474557
33.3	0.475986	100	33.3	0.475986	100	33.3	0.475986	100	33.3	0.475986	100	33.3	0.475986	100	33.3	0.475986	100	33.3	0.475986	100	33.3	0.475986	100	33.3	0.475986	100	33.3	0.475986	100	33.3	0.475986	100	33.3	0.475986	100	33.3	0.475986	100	33.3	0.475986	100	33.3	0.475986	100	33.3	0.475986	99.6986	33.3	0.475986
33.4	0.477416	100	33.4	0.477416	100	33.4	0.477416	100	33.4	0.477416	100	33.4	0.477416	100	33.4	0.477416	100	33.4	0.477416	100	33.4	0.477416	100	33.4	0.477416	100	33.4	0.477416	100	33.4	0.477416	100	33.4	0.477416	100	33.4	0.477416	100	33.4	0.477416	100	33.4	0.477416	100	33.4	0.477416	99.6964	33.4	0.477416
33.5	0.478845	100	33.5	0.478845	100	33.5	0.478845	100	33.5	0.478845	100	33.5	0.478845	100	33.5	0.478845	100	33.5	0.478845	100	33.5	0.478845	100	33.5	0.478845	100	33.5	0.478845	100	33.5	0.478845	100	33.5	0.478845	100	33.5	0.478845	100	33.5	0.478845	100	33.5	0.478845	100	33.5	0.478845	99.6941	33.5	0.478845
33.6	0.480274	100	33.6	0.480274	100	33.6	0.480274	100	33.6	0.480274	100	33.6	0.480274	100	33.6	0.480274	100	33.6	0.480274	100	33.6	0.480274	100	33.6	0.480274	100	33.6	0.480274	100	33.6	0.480274	100	33.6	0.480274	100	33.6	0.480274	100	33.6	0.480274	100	33.6	0.480274	100	33.6	0.480274	99.6918	33.6	0.480274
33.7	0.481704	100	33.7	0.481704	100	33.7	0.481704	100	33.7	0.481704	100	33.7	0.481704	100	33.7	0.481704	100	33.7	0.481704	100	33.7	0.481704	100	33.7	0.481704	100	33.7	0.481704	100	33.7	0.481704	100	33.7	0.481704	100	33.7	0.481704	100	33.7	0.481704	100	33.7	0.481704	100	33.7	0.481704	99.6895	33.7	0.481704
33.8	0.483133	100	33.8	0.483133	100	33.8	0.483133	100	33.8	0.483133	100	33.8	0.483133	100	33.8	0.483133	100	33.8	0.483133	100	33.8	0.483133	100	33.8	0.483133	100	33.8	0.483133	100	33.8	0.483133	100	33.8	0.483133	100	33.8	0.483133	100	33.8	0.483133	100	33.8	0.483133	100	33.8	0.483133	99.6872	33.8	0.483133
33.9	0.484563	100	33.9	0.484563	100	33.9	0.484563	100	33.9	0.484563	100	33.9	0.484563	100	33.9	0.484563	100	33.9	0.484563	100	33.9	0.484563	100	33.9	0.484563	100	33.9	0.484563	100	33.9	0.484563	100	33.9	0.484563	100	33.9	0.484563	100	33.9	0.484563	100	33.9	0.484563	100	33.9	0.484563	99.6849	33.9	0.484563
34	0.485992	100	34	0.485992	100	34	0.485992	100	34	0.485992	100	34	0.485992	100	34	0.485992	100	34	0.485992	100	34	0.485992	100	34	0.485992	100	34	0.485992	100	34	0.485992	100	34	0.485992	100	34	0.485992	100	34	0.485992	100	34	0.485992	100	34	0.485992	99.6826	34	0.485992
34.1	0.487421	100	34.1	0.487421	100	34.1	0.487421	100	34.1	0.487421	100	34.1	0.487421	100	34.1	0.487421	100	34.1	0.487421	100	34.1	0.487421	100	34.1	0.487421	100	34.1	0.487421	100	34.1	0.487421	100	34.1	0.487421	100	34.1	0.487421	100	34.1	0.487421	100	34.1	0.487421	100	34.1	0.487421	99.6803	34.1	0.487421
34.2	0.488851	100	34.2	0.488851	100	34.2	0.488851	100	34.2	0.488851	100	34.2	0.488851	100	34.2	0.488851	100	34.2	0.488851	100	34.2	0.488851	100	34.2	0.488851	100	34.2	0.488851	100	34.2	0.488851	100	34.2	0.488851	100	34.2	0.488851	100	34.2	0.488851	100	34.2	0.488851	100	34.2	0.488851	99.678	34.2	0.488851
34.3	0.49028	100	34.3	0.49028	100	34.3	0.49028	100	34.3	0.49028	100	34.3	0.49028	100	34.3	0.49028	100	34.3	0.49028	100	34.3	0.49028	100	34.3	0.49028	100	34.3	0.49028	100	34.3	0.49028	100	34.3	0.49028	100	34.3	0.49028	100	34.3	0.49028	100	34.3	0.49028	100	34.3	0.49028	99.6757	34.3	0.49028
34.4	0.49171	100	34.4	0.49171	100	34.4	0.49171	100	34.4	0.49171	100	34.4	0.49171	100	34.4	0.49171	100	34.4	0.49171	100	34.4	0.49171	100	34.4	0.49171	100	34.4	0.49171	100	34.4	0.49171	100	34.4	0.49171	100	34.4	0.49171	100	34.4	0.49171	100	34.4	0.49171	100	34.4	0.49171	99.6734	34.4	0.49171
34.5	0.493139	100	34.5	0.493139	100	34.5	0.493139	100	34.5	0.493139	100	34.5	0.493139	100	34.5	0.493139	100	34.5	0.493139	100	34.5	0.493139	100	34.5	0.493139	100	34.5	0.493139	100	34.5	0.493139	100	34.5	0.493139	100	34.5	0.493139	100	34.5	0.493139	100	34.5	0.493139	100	34.5	0.493139	99.6712	34.5	0.493139
34.6	0.494568	100	34.6	0.494568	100	34.6	0.494568	100	34.6	0.494568	100	34.6	0.494568	100	34.6	0.494568	100	34.6	0.494568	100	34.6	0.494568	100	34.6	0.494568	100	34.6	0.494568	100	34.6	0.494568	100	34.6	0.494568	100	34.6	0.494568	100	34.6	0.494568	100	34.6	0.494568	100	34.6	0.494568	99.6689	34.6	0.494568
34.7	0.495998	100	34.7	0.495998	100	34.7	0.495998	100	34.7	0.495998	100	34.7	0.495998	100	34.7	0.495998	100	34.7	0.495998	100	34.7	0.495998	100	34.7	0.495998	100	34.7	0.495998	100	34.7	0.495998	100	34.7	0.495998	100	34.7	0.495998	100	34.7	0.495998	100	34.7	0.495998	100	34.7	0.495998	99.6666	34.7	0.495998
34.8	0.497427	100	34.8	0.497427	100	34.8	0.497427	100	34.8	0.497427	100	34.8	0.497427	100	34.8	0.497427	100	34.8	0.497427	100	34.8	0.497427	100	34.8	0.497427	100	34.8	0.497427	100	34.8	0.497427	100	34.8	0.497427	100	34.8	0.497427	100	34.8	0.497427	100	34.8	0.497427	100	34.8	0.497427	99.6643	34.8	0.497427
34.9	0.498856	100	34.9	0.498856	100	34.9	0.498856	100	34.9	0.498856	100	34.9	0.498856	100	34.9	0.498856	100	34.9	0.498856	100	34.9	0.498856	100	34.9	0.498856	100	34.9	0.498856	100	34.9	0.498856	100	34.9	0.498856	100	34.9	0.498856	100	34.9	0.498856	100	34.9	0.498856	100	34.9	0.498856	99.662	34.9	0.498856
35	0.500286	100	35	0.500286	100	35	0.500286	100	35	0.500286	100	35	0.500286	100	35	0.500286	100	35	0.500286	100	35	0.500286	100	35	0.500286	100	35	0.500286	100	35	0.500286	100	35	0.500286	100	35	0.500286	100	35	0.500286	100	35	0.500286	100	35	0.500286	99.6597	35	0.500286
35.1	0.501715	100	35.1	0.501715	100	35.1	0.501715	100	35.1	0.501715	100	35.1	0.501715	100	35.1	0.501715	100	35.1	0.501715	100	35.1	0.501715	100	35.1	0.501715	100	35.1	0.501715	100	35.1	0.501715	100	35.1	0.501715	100	35.1	0.501715	100	35.1	0.501715	100	35.1	0.501715	100	35.1	0.501715	99.6574	35.1	0.501715
35.2	0.503145	100	35.2	0.503145	100	35.2	0.503145	100	35.2	0.503145	100	35.2	0.503145	100	35.2	0.503145	100	35.2	0.503145	100	35.2	0.503145	100	35.2	0.503145	100	35.2	0.503145	100	35.2	0.503145	100	35.2	0.503145	100	35.2	0.503145	100	35.2	0.503145	100	35.2	0.503145	100	35.2	0.503145	99.6552	35.2	0.503145
35.3	0.504574	100	35.3	0.504574	100	35.3	0.504574	100	35.3	0.504574	100	35.3	0.504574	100	35.3	0.504574	100	35.3	0.504574	100	35.3	0.504574	100	35.3	0.504574	100	35.3	0.504574	100	35.3	0.504574	100	35.3	0.504574	100	35.3	0.504574	100	35.3	0.504574	100	35.3	0.504574	100	35.3	0.504574	99.6529	35.3	0.504574
35.4	0.506003	100	35.4	0.506003	100	35.4	0.506003	100	35.4	0.506003	100	35.4	0.506003	100	35.4	0.506003	100	35.4	0.506003	100	35.4	0.506003	100	35.4	0.506003	100	35.4	0.506003	100	35.4	0.506003	100	35.4	0.506003	100	35.4	0.506003	100	35.4	0.506003	100	35.4	0.506003	100	35.4	0.506003	99.6506	35.4	0.506003
35.5	0.507433	100	35.5	0.507433	100	35.5	0.507433	100	35.5	0.507433	100	35.5	0.507433	100	35.5	0.507433	100	35.5	0.507433	100	35.5	0.507433	100	35.5	0.507433	100	35.5	0.507433	100	35.5	0.507433	100	35.5	0.507433	100	35.5	0.507433	100	35.5	0.507433	100	35.5	0.507433	100	35.5	0.507433	99.6483	35.5	0.507433
35.6	0.508862	100	35.6	0.508862	100	35.6	0.508862	100	35.6	0.508862	100	35.6	0.508862	100	35.6	0.508862	100	35.6	0.508862	100	35.6	0.508862	100	35.6	0.508862	100	35.6	0.508862	100	35.6	0.508862	100	35.6	0.508862	100	35.6	0.508862	100	35.6	0.508862	100	35.6	0.508862	100	35.6	0.508862	99.646	35.6	0.508862
35.7	0.510292	100	35.7	0.510292	100	35.7	0.510292	100	35.7	0.510292	100	35.7	0.510292	100	35.7	0.510292	100	35.7	0.510292	100	35.7	0.510292	100	35.7	0.510292	100	35.7	0.510292	100	35.7	0.510292	100	35.7	0.510292	100	35.7	0.510292	100	35.7	0.510292	100	35.7	0.510292	100	35.7	0.510292	99.6437	35.7	0.510292
35.8	0.511721	100	35.8	0.511721	100	35.8	0.511721	100	35.8	0.511721	100	35.8	0.511721	100	35.8	0.511721	100	35.8	0.511721	100	35.8	0.511721	100	35.8	0.511721	100	35.8	0.511721	100	35.8	0.511721	100	35.8	0.511721	100	35.8	0.511721	100	35.8	0.511721	100	35.8	0.511721	100	35.8	0.511721	99.6414	35.8	0.511721
35.9	0.51315	100	35.9	0.51315	100	35.9	0.51315	100	35.9	0.51315	100	35.9	0.51315	100	35.9	0.51315	100	35.9	0.51315	100	35.9	0.51315	100	35.9	0.51315	100	35.9	0.51315	100	35.9	0.51315	100	35.9	0.51315	100	35.9	0.51315	100	35.9	0.51315	100	35.9	0.51315	100	35.9	0.51315	99.6391	35.9	0.51315
36	0.51458	100	36	0.51458	100	36	0.51458	100	36	0.51458	100	36	0.51458	100	36	0.51458	100	36	0.51458	100	36	0.51458	100	36	0.51458	100	36	0.51458	100	36	0.51458	100	36	0.51458	100	36	0.51458	100	36	0.51458	100	36	0.51458	100	36	0.51458	99.6369	36	0.51458
36.1	0.516009	100	36.1	0.516009	100	36.1	0.516009	100	36.1	0.516009	100	36.1	0.516009	100	36.1	0.516009	100	36.1	0.516009	100	36.1	0.516009	100	36.1	0.516009	100	36.1	0.516009	100	36.1	0.516009	100	36.1	0.516009	100	36.1	0.516009	100	36.1	0.516009	100	36.1	0.516009	100	36.1	0.516009	99.6346	36.1	0.516009
36.2	0.517439	100	36.2	0.517439	100	36.2	0.517439	100	36.2	0.517439	100	36.2	0.517439	100	36.2	0.517439	100	36.2	0.517439	100	36.2	0.517439	100	36.2	0.517439	100	36.2	0.517439	100	36.2	0.517439	100	36.2	0.517439	100	36.2	0.517439	100	36.2	0.517439	100	36.2	0.517439	100	36.2	0.517439	99.6323	36.2	0.517439
36.3	0.518868	100	36.3	0.518868	100	36.3	0.518868	100	36.3	0.518868	100	36.3	0.518868	100	36.3	0.518868	100	36.3	0.518868	100	36.3	0.518868	100	36.3	0.518868	100	36.3	0.518868	100	36.3	0.518868	100	36.3	0.518868	100	36.3	0.518868	100	36.3	0.518868	100	36.3	0.518868	100	36.3	0.518868	99.63	36.3	0.518868
36.4	0.520297	100	36.4	0.520297	100	36.4	0.520297	100	36.4	0.520297	100	36.4	0.520297	100	36.4	0.520297	100	36.4	0.520297	100	36.4	0.520297	100	36.4	0.520297	100	36.4	0.520297	100	36.4	0.520297	100	36.4	0.520297	100	36.4	0.520297	100	36.4	0.520297	100	36.4	0.520297	100	36.4	0.520297	99.6277	36.4	0.520297
36.5	0.521727	100	36.5	0.521727	100	36.5	0.521727	100	36.5	0.521727	100	36.5	0.521727	100	36.5	0.521727	100	36.5	0.521727	100	36.5	0.521727	100	36.5	0.521727	100	36.5	0.521727	100	36.5	0.521727	100	36.5	0.521727	100	36.5	0.521727	100	36.5	0.521727	100	36.5	0.521727	100	36.5	0.521727	99.6254	36.5	0.521727
36.6	0.523156	100	36.6	0.523156	100	36.6	0.523156	100	36.6	0.523156	100	36.6	0.523156	100	36.6	0.523156	100	36.6	0.523156	100	36.6	0.523156	100	36.6	0.523156	100	36.6	0.523156	100	36.6	0.523156	100	36.6	0.523156	100	36.6	0.523156	100	36.6	0.523156	100	36.6	0.523156	100	36.6	0.523156	99.6231	36.6	0.523156
36.7	0.524585	100	36.7	0.524585	100	36.7	0.524585	100	36.7	0.524585	100	36.7	0.524585	100	36.7	0.524585	100	36.7	0.524585	100	36.7	0.524585	100	36.7	0.524585	100	36.7	0.524585	100	36.7	0.524585	100	36.7	0.524585	100	36.7	0.524585	100	36.7	0.524585	100	36.7	0.524585	100	36.7	0.524585	99.6209	36.7	0.524585
36.8	0.526015	100	36.8	0.526015	100	36.8	0.526015	100	36.8	0.526015	100	36.8	0.526015	100	36.8	0.526015	100	36.8	0.526015	100	36.8	0.526015	100	36.8	0.526015	100	36.8	0.526015	100	36.8	0.526015	100	36.8	0.526015	100	36.8	0.526015	100	36.8	0.526015	100	36.8	0.526015	100	36.8	0.526015	99.6186	36.8	0.526015
36.9	0.527444	100	36.9	0.527444	100	36.9	0.527444	100	36.9	0.527444	100	36.9	0.527444	100	36.9	0.527444	100	36.9	0.527444	100	36.9	0.527444	100	36.9	0.527444	100	36.9	0.527444	100	36.9	0.527444	100	36.9	0.527444	100	36.9	0.527444	100	36.9	0.527444	100	36.9	0.527444	100	36.9	0.527444	99.6163	36.9	0.527444
37	0.528874	100	37	0.528874	100	37	0.528874	100	37	0.528874	100	37	0.528874	100	37	0.528874	100	37	0.528874	100	37	0.528874	100	37	0.528874	100	37	0.528874	100	37	0.528874	100	37	0.528874	100	37	0.528874	100	37	0.528874	100	37	0.528874	100	37	0.528874	99.614	37	0.528874
37.1	0.530303	100	37.1	0.530303	100	37.1	0.530303	100	37.1	0.530303	100	37.1	0.530303	100	37.1	0.530303	100	37.1	0.530303	100	37.1	0.530303	100	37.1	0.530303	100	37.1	0.530303	100	37.1	0.530303	100	37.1	0.530303	100	37.1	0.530303	100	37.1	0.530303	100	37.1	0.530303	100	37.1	0.530303	99.6117	37.1	0.530303
37.2	0.531732	100	37.2	0.531732	100	37.2	0.531732	100	37.2	0.531732	100	37.2	0.531732	100	37.2	0.531732	100	37.2	0.531732	100	37.2	0.531732	100	37.2	0.531732	100	37.2	0.531732	100	37.2	0.531732	100	37.2	0.531732	100	37.2	0.531732	100	37.2	0.531732	100	37.2	0.531732	100	37.2	0.531732	99.6094	37.2	0.531732
37.3	0.533162	100	37.3	0.533162	100	37.3	0.533162	100	37.3	0.533162	100	37.3	0.533162	100	37.3	0.533162	100	37.3	0.533162	100	37.3	0.533162	100	37.3	0.533162	100	37.3	0.533162	100	37.3	0.533162	100	37.3	0.533162	100	37.3	0.533162	100	37.3	0.533162	100	37.3	0.533162	100	37.3	0.533162	99.6071	37.3	0.533162
37.4	0.534591	100	37.4	0.534591	100	37.4	0.534591	100	37.4	0.534591	100	37.4	0.534591	100	37.4	0.534591	100	37.4	0.534591	100	37.4	0.534591	100	37.4	0.534591	100	37.4	0.534591	100	37.4	0.534591	100	37.4	0.534591	100	37.4	0.534591	100	37.4	0.534591	100	37.4	0.534591	100	37.4	0.534591	99.6048	37.4	0.534591
37.5	0.536021	100	37.5	0.536021	100	37.5	0.536021	100	37.5	0.536021	100	37.5	0.536021	100	37.5	0.536021	100	37.5	0.536021	100	37.5	0.536021	100	37.5	0.536021	100	37.5	0.536021	100	37.5	0.536021	100	37.5	0.536021	100	37.5	0.536021	100	37.5	0.536021	100	37.5	0.536021	100	37.5	0.536021	99.6025	37.5	0.536021
37.6	0.53745	100	37.6	0.53745	100	37.6	0.53745	100	37.6	0.53745	100	37.6	0.53745	100	37.6	0.53745	100	37.6	0.53745	100	37.6	0.53745	100	37.6	0.53745	100	37.6	0.53745	100	37.6	0.53745	100	37.6	0.53745	100	37.6	0.53745	100	37.6	0.53745	100	37.6	0.53745	100	37.6	0.53745	99.6002	37.6	0.53745
37.7	0.538879	100	37.7	0.538879	100	37.7	0.538879	100	37.7	0.538879	100	37.7	0.538879	100	37.7	0.538879	100	37.7	0.538879	100	37.7	0.538879	100	37.7	0.538879	100	37.7	0.538879	100	37.7	0.538879	100	37.7	0.538879	100	37.7	0.538879	100	37.7	0.538879	100	37.7	0.538879	100	37.7	0.538879	99.5979	37.7	0.538879
37.8	0.540309	100	37.8	0.540309	100	37.8	0.540309	100	37.8	0.540309	100	37.8	0.540309	100	37.8	0.540309	100	37.8	0.540309	100	37.8	0.540309	100	37.8	0.540309	100	37.8	0.540309	100	37.8	0.540309	100	37.8	0.540309	100	37.8	0.540309	100	37.8	0.540309	100	37.8	0.540309	100	37.8	0.540309	99.5956	37.8	0.540309
37.9	0.541738	100	37.9	0.541738	100	37.9	0.541738	100	37.9	0.541738	100	37.9	0.541738	100	37.9	0.541738	100	37.9	0.541738	100	37.9	0.541738	100	37.9	0.541738	100	37.9	0.541738	100	37.9	0.541738	100	37.9	0.541738	100	37.9	0.541738	100	37.9	0.541738	100	37.9	0.541738	100	37.9	0.541738	99.5933	37.9	0.541738
38	0.543168	100	38	0.543168	100	38	0.543168	100	38	0.543168	100	38	0.543168	100	38	0.543168	100	38	0.543168	100	38	0.543168	100	38	0.543168	100	38	0.543168	100	38	0.543168	100	38	0.543168	100	38	0.543168	100	38	0.543168	100	38	0.543168	100	38	0.543168	99.591	38	0.543168
38.1	0.544597	100	38.1	0.544597	100	38.1	0.544597	100	38.1	0.544597	100	38.1	0.544597	100	38.1	0.544597	100	38.1	0.544597	100	38.1	0.544597	100	38.1	0.544597	100	38.1	0.544597	100	38.1	0.544597	100	38.1	0.544597	100	38.1	0.544597	100	38.1	0.544597	100	38.1	0.544597	100	38.1	0.544597	99.5887	38.1	0.544597
38.2	0.546026	100	38.2	0.546026	100	38.2	0.546026	100	38.2	0.546026	100	38.2	0.546026	100	38.2	0.546026	100	38.2	0.546026	100	38.2	0.546026	100	38.2	0.546026	100	38.2	0.546026	100	38.2	0.546026	100	38.2	0.546026	100	38.2	0.546026	100	38.2	0.546026	100	38.2	0.546026	100	38.2	0.546026	99.5864	38.2	0.546026
38.3	0.547456	100	38.3	0.547456	100	38.3	0.547456	100	38.3	0.547456	100	38.3	0.547456	100	38.3	0.547456	100	38.3	0.547456	100	38.3	0.547456	100	38.3	0.547456	100	38.3	0.547456	100	38.3	0.547456	100	38.3	0.547456	100	38.3	0.547456	100	38.3	0.547456	100	38.3	0.547456	100	38.3	0.547456	99.5841	38.3	0.547456
38.4	0.548885	100	38.4	0.548885	100	38.4	0.548885	100	38.4	0.548885	100	38.4	0.548885	100	38.4	0.548885	100	38.4	0.548885	100	38.4	0.548885	100	38.4	0.548885	100	38.4	0.548885	100	38.4	0.548885	100	38.4	0.548885	100	38.4	0.548885	100	38.4	0.548885	100	38.4	0.548885	100	38.4	0.548885	99.5818	38.4	0.548885
38.5	0.550314	100	38.5	0.550314	100	38.5	0.550314	100	38.5	0.550314	100	38.5	0.550314	100	38.5	0.550314	100	38.5	0.550314	100	38.5	0.550314	100	38.5	0.550314	100	38.5	0.550314	100	38.5	0.550314	100	38.5	0.550314	100	38.5	0.550314	100	38.5	0.550314	100	38.5	0.550314	100	38.5	0.550314	99.5795	38.5	0.550314
38.6	0.551744	100	38.6	0.551744	100	38.6	0.551744	100	38.6	0.551744	100	38.6	0.551744	100	38.6	0.551744	100	38.6	0.551744	100	38.6	0.551744	100	38.6	0.551744	100	38.6	0.551744	100	38.6	0.551744	100	38.6	0.551744	100	38.6	0.551744	100	38.6	0.551744	100	38.6	0.551744	100	38.6	0.551744	99.5772	38.6	0.551744
38.7	0.553173	100	38.7	0.553173	100	38.7	0.553173	100	38.7	0.553173	100	38.7	0.553173	100	38.7	0.553173	100	38.7	0.553173	100	38.7	0.553173	100	38.7	0.553173	100	38.7	0.553173	100	38.7	0.553173	100	38.7	0.553173	100	38.7	0.553173	100	38.7	0.553173	100	38.7	0.553173	100	38.7	0.553173	99.5749	38.7	0.553173
38.8	0.554603	100	38.8	0.554603	100	38.8	0.554603	100	38.8	0.554603	100	38.8	0.554603	100	38.8	0.554603	100	38.8	0.554603	100	38.8	0.554603	100	38.8	0.554603	100	38.8	0.554603	100	38.8	0.554603	100	38.8	0.554603	100	38.8	0.554603	100	38.8	0.554603	100	38.8	0.554603	100	38.8	0.554603	99.5726	38.8	0.554603
38.9	0.556032	100	38.9	0.556032	100	38.9	0.556032	100	38.9	0.556032	100	38.9	0.556032	100	38.9	0.556032	100	38.9	0.556032	100	38.9	0.556032	100	38.9	0.556032	100	38.9	0.556032	100	38.9	0.556032	100	38.9	0.556032	100	38.9	0.556032	100	38.9	0.556032	100	38.9	0.556032	100	38.9	0.556032	99.5703	38.9	0.556032
39	0.557461	100	39	0.557461	100	39	0.557461	100	39	0.557461	100	39	0.557461	100	39	0.557461	100	39	0.557461	100	39	0.557461	100	39	0.557461	100	39	0.557461	100	39	0.557461	100	39	0.557461	100	39	0.557461	100	39	0.557461	100	39	0.557461	100	39	0.557461	99.568	39	0.557461
39.1	0.558891	100	39.1	0.558891	100	39.1	0.558891	100	39.1	0.558891	100	39.1	0.558891	100	39.1	0.558891	100	39.1	0.558891	100	39.1	0.558891	100	39.1	0.558891	100	39.1	0.558891	100	39.1	0.558891	100	39.1	0.558891	100	39.1	0.558891	100	39.1	0.558891	100	39.1	0.558891	100	39.1	0.558891	99.5657	39.1	0.558891
39.2	0.56032	100	39.2	0.56032	100	39.2	0.56032	100	39.2	0.56032	100	39.2	0.56032	100	39.2	0.56032	100	39.2	0.56032	100	39.2	0.56032	100	39.2	0.56032	100	39.2	0.56032	100	39.2	0.56032	100	39.2	0.56032	100	39.2	0.56032	100	39.2	0.56032	100	39.2	0.56032	100	39.2	0.56032	99.5634	39.2	0.56032
39.3	0.56175	100	39.3	0.56175	100	39.3	0.56175	100	39.3	0.56175	100	39.3	0.56175	100	39.3	0.56175	100	39.3	0.56175	100	39.3	0.56175	100	39.3	0.56175	100	39.3	0.56175	100	39.3	0.56175	100	39.3	0.56175	100	39.3	0.56175	100	39.3	0.56175	100	39.3	0.56175	100	39.3	0.56175	99.5611	39.3	0.56175
39.4	0.563179	100	39.4	0.563179	100	39.4	0.563179	100	39.4	0.563179	100	39.4	0.563179	100	39.4	0.563179	100	39.4	0.563179	100	39.4	0.563179	100	39.4	0.563179	100	39.4	0.563179	100	39.4	0.563179	100	39.4	0.563179	100	39.4	0.563179	100	39.4	0.563179	100	39.4	0.563179	100	39.4	0.563179	99.5588	39.4	0.563179
39.5	0.564608	100	39.5	0.564608	100	39.5	0.564608	100	39.5	0.564608	100	39.5	0.564608	100	39.5	0.564608	100	39.5	0.564608	100	39.5	0.564608	100	39.5	0.564608	100	39.5	0.564608	100	39.5	0.564608	100	39.5	0.564608	100	39.5	0.564608	100	39.5	0.564608	100	39.5	0.564608	100	39.5	0.564608	99.5565	39.5	0.564608
39.6	0.566038	100	39.6	0.566038	100	39.6	0.566038	100	39.6	0.566038	100	39.6	0.566038	100	39.6	0.566038	100	39.6	0.566038	100	39.6	0.566038	100	39.6	0.566038	100	39.6	0.566038	100	39.6	0.566038	100	39.6	0.566038	100	39.6	0.566038	100	39.6	0.566038	100	39.6	0.566038	100	39.6	0.566038	99.5542	39.6	0.566038
39.7	0.567467	100	39.7	0.567467	100	39.7	0.567467	100	39.7	0.567467	100	39.7	0.567467	100	39.7	0.567467	100	39.7	0.567467	100	39.7	0.567467	100	39.7	0.567467	100	39.7	0.567467	100	39.7	0.567467	100	39.7	0.567467	100	39.7	0.567467	100	39.7	0.567467	100	39.7	0.567467	100	39.7	0.567467	99.5519	39.7	0.567467
39.8	0.568897	100	39.8	0.568897	100	39.8	0.568897	100	39.8	0.568897	100	39.8	0.568897	100	39.8	0.568897	100	39.8	0.568897	100	39.8	0.568897	100	39.8	0.568897	100	39.8	0.568897	100	39.8	0.568897	100	39.8	0.568897	100	39.8	0.568897	100	39.8	0.568897	100	39.8	0.568897	100	39.8	0.568897	99.5496	39.8	0.568897
39.9	0.570326	100	39.9	0.570326	100	39.9	0.570326	100	39.9	0.570326	100	39.9	0.570326	100	39.9	0.570326	100	39.9	0.570326	100	39.9	0.570326	100	39.9	0.570326	100	39.9	0.570326	100	39.9	0.570326	100	39.9	0.570326	100	39.9	0.570326	100	39.9	0.570326	100	39.9	0.570326	100	39.9	0.570326	99.5474	39.9	0.570326
40	0.571755	100	40	0.571755	100	40	0.571755	100	40	0.571755	100	40	0.571755	100	40	0.571755	100	40	0.571755	100	40	0.571755	100	40	0.571755	100	40	0.571755	100	40	0.571755	100	40	0.571755	100	40	0.571755	100	40	0.571755	100	40	0.571755	100	40	0.571755	99.5451	40	0.571755
40.1	0.573185	100	40.1	0.573185	100	40.1	0.573185	100	40.1	0.573185	100	40.1	0.573185	100	40.1	0.573185	100	40.1	0.573185	100	40.1	0.573185	100	40.1	0.573185	100	40.1	0.573185	100	40.1	0.573185	100	40.1	0.573185	100	40.1	0.573185	100	40.1	0.573185	100	40.1	0.573185	100	40.1	0.573185	99.5428	40.1	0.573185
40.2	0.574614	100	40.2	0.574614	100	40.2	0.574614	100	40.2	0.574614	100	40.2	0.574614	100	40.2	0.574614	100	40.2	0.574614	100	40.2	0.574614	100	40.2	0.574614	100	40.2	0.574614	100	40.2	0.574614	100	40.2	0.574614	100	40.2	0.574614	100	40.2	0.574614	100	40.2	0.574614	100	40.2	0.574614	99.5405	40.2	0.574614
40.3	0.576043	100	40.3	0.576043	100	40.3	0.576043	100	40.3	0.576043	100	40.3	0.576043	100	40.3	0.576043	100	40.3	0.576043	100	40.3	0.576043	100	40.3	0.576043	100	40.3	0.576043	100	40.3	0.576043	100	40.3	0.576043	100	40.3	0.576043	100	40.3	0.576043	100	40.3	0.576043	100	40.3	0.576043	99.5382	40.3	0.576043
40.4	0.577473	100	40.4	0.577473	100	40.4	0.577473	100	40.4	0.577473	100	40.4	0.577473	100	40.4	0.577473	100	40.4	0.577473	100	40.4	0.577473	100	40.4	0.577473	100	40.4	0.577473	100	40.4	0.577473	100	40.4	0.577473	100	40.4	0.577473	100	40.4	0.577473	100	40.4	0.577473	100	40.4	0.577473	99.5359	40.4	0.577473
40.5	0.578902	100	40.5	0.578902	100	40.5	0.578902	100	40.5	0.578902	100	40.5	0.578902	100	40.5	0.578902	100	40.5	0.578902	100	40.5	0.578902	100	40.5	0.578902	100	40.5	0.578902	100	40.5	0.578902	100	40.5	0.578902	100	40.5	0.578902	100	40.5	0.578902	100	40.5	0.578902	100	40.5	0.578902	99.5336	40.5	0.578902
40.6	0.580332	100	40.6	0.580332	100	40.6	0.580332	100	40.6	0.580332	100	40.6	0.580332	100	40.6	0.580332	100	40.6	0.580332	100	40.6	0.580332	100	40.6	0.580332	100	40.6	0.580332	100	40.6	0.580332	100	40.6	0.580332	100	40.6	0.580332	100	40.6	0.580332	100	40.6	0.580332	100	40.6	0.580332	99.5313	40.6	0.580332
40.7	0.581761	100	40.7	0.581761	100	40.7	0.581761	100	40.7	0.581761	100	40.7	0.581761	100	40.7	0.581761	100	40.7	0.581761	100	40.7	0.581761	100	40.7	0.581761	100	40.7	0.581761	100	40.7	0.581761	100	40.7	0.581761	100	40.7	0.581761	100	40.7	0.581761	100	40.7	0.581761	100	40.7	0.581761	99.529	40.7	0.581761
40.8	0.58319	100	40.8	0.58319	100	40.8	0.58319	100	40.8	0.58319	100	40.8	0.58319	100	40.8	0.58319	100	40.8	0.58319	100	40.8	0.58319	100	40.8	0.58319	100	40.8	0.58319	100	40.8	0.58319	100	40.8	0.58319	100	40.8	0.58319	100	40.8	0.58319	100	40.8	0.58319	100	40.8	0.58319	99.5267	40.8	0.58319
40.9	0.58462	100	40.9	0.58462	100	40.9	0.58462	100	40.9	0.58462	100	40.9	0.58462	100	40.9	0.58462	100	40.9	0.58462	100	40.9	0.58462	100	40.9	0.58462	100	40.9	0.58462	100	40.9	0.58462	100	40.9	0.58462	100	40.9	0.58462	100	40.9	0.58462	100	40.9	0.58462	100	40.9	0.58462	99.5244	40.9	0.58462
41	0.586049	100	41	0.586049	100	41	0.586049	100	41	0.586049	100	41	0.586049	100	41	0.586049	100	41	0.586049	100	41	0.586049	100	41	0.586049	100	41	0.586049	100	41	0.586049	100	41	0.586049	100	41	0.586049	100	41	0.586049	100	41	0.586049	100	41	0.586049	99.5221	41	0.586049
41.1	0.587479	100	41.1	0.587479	100	41.1	0.587479	100	41.1	0.587479	100	41.1	0.587479	100	41.1	0.587479	100	41.1	0.587479	100	41.1	0.587479	100	41.1	0.587479	100	41.1	0.587479	100	41.1	0.587479	100	41.1	0.587479	100	41.1	0.587479	100	41.1	0.587479	100	41.1	0.587479	100	41.1	0.587479	99.5198	41.1	0.587479
41.2	0.588908	100	41.2	0.588908	100	41.2	0.588908	100	41.2	0.588908	100	41.2	0.588908	100	41.2	0.588908	100	41.2	0.588908	100	41.2	0.588908	100	41.2	0.588908	100	41.2	0.588908	100	41.2	0.588908	100	41.2	0.588908	100	41.2	0.588908	100	41.2	0.588908	100	41.2	0.588908	100	41.2	0.588908	99.5175	41.2	0.588908
41.3	0.590337	100	41.3	0.590337	100	41.3	0.590337	100	41.3	0.590337	100	41.3	0.590337	100	41.3	0.590337	100	41.3	0.590337	100	41.3	0.590337	100	41.3	0.590337	100	41.3	0.590337	100	41.3	0.590337	100	41.3	0.590337	100	41.3	0.590337	100	41.3	0.590337	100	41.3	0.590337	100	41.3	0.590337	99.5152	41.3	0.590337
41.4	0.591767	100	41.4	0.591767	100	41.4	0.591767	100	41.4	0.591767	100	41.4	0.591767	100	41.4	0.591767	100	41.4	0.591767	100	41.4	0.591767	100	41.4	0.591767	100	41.4	0.591767	100	41.4	0.591767	100	41.4	0.591767	100	41.4	0.591767	100	41.4	0.591767	100	41.4	0.591767	100	41.4	0.591767	99.5129	41.4	0.591767
41.5	0.593196	100	41.5	0.593196	100	41.5	0.593196	100	41.5	0.593196	100	41.5	0.593196	100	41.5	0.593196	100	41.5	0.593196	100	41.5	0.593196	100	41.5	0.593196	100	41.5	0.593196	100	41.5	0.593196	100	41.5	0.593196	100	41.5	0.593196	100	41.5	0.593196	100	41.5	0.593196	100	41.5	0.593196	99.5106	41.5	0.593196
41.6	0.594626	100	41.6	0.594626	100	41.6	0.594626	100	41.6	0.594626	100	41.6	0.594626	100	41.6	0.594626	100	41.6	0.594626	100	41.6	0.594626	100	41.6	0.594626	100	41.6	0.594626	100	41.6	0.594626	100	41.6	0.594626	100	41.6	0.594626	100	41.6	0.594626	100	41.6	0.594626	100	41.6	0.594626	99.5083	41.6	0.594626
41.7	0.596055	100	41.7	0.596055	100	41.7	0.596055	100	41.7	0.596055	100	41.7	0.596055	100	41.7	0.596055	100	41.7	0.596055	100	41.7	0.596055	100	41.7	0.596055	100	41.7	0.596055	100	41.7	0.596055	100	41.7	0.596055	100	41.7	0.596055	100	41.7	0.596055	100	41.7	0.596055	100	41.7	0.596055	99.506	41.7	0.596055
41.8	0.597484	100	41.8	0.597484	100	41.8	0.597484	100	41.8	0.597484	100	41.8	0.597484	100	41.8	0.597484	100	41.8	0.597484	100	41.8	0.597484	100	41.8	0.597484	100	41.8	0.597484	100	41.8	0.597484	100	41.8	0.597484	100	41.8	0.597484	100	41.8	0.597484	100	41.8	0.597484	100	41.8	0.597484	99.5037	41.8	0.597484
41.9	0.598914	100	41.9	0.598914	100	41.9	0.598914	100	41.9	0.598914	100	41.9	0.598914	100	41.9	0.598914	100	41.9	0.598914	100	41.9	0.598914	100	41.9	0.598914	100	41.9	0.598914	100	41.9	0.598914	100	41.9	0.598914	100	41.9	0.598914	100	41.9	0.598914	100	41.9	0.598914	100	41.9	0.598914	99.5014	41.9	0.598914
42	0.600343	100	42	0.600343	100	42	0.600343	100	42	0.600343	100	42	0.600343	100	42	0.600343	100	42	0.600343	100	42	0.600343	100	42	0.600343	100	42	0.600343	100	42	0.600343	100	42	0.600343	100	42	0.600343	100	42	0.600343	100	42	0.600343	100	42	0.600343	99.4991	42	0.600343
42.1	0.601772	100	42.1	0.601772	100	42.1	0.601772	100	42.1	0.601772	100	42.1	0.601772	100	42.1	0.601772	100	42.1	0.601772	100	42.1	0.601772	100	42.1	0.601772	100	42.1	0.601772	100	42.1	0.601772	100	42.1	0.601772	100	42.1	0.601772	100	42.1	0.601772	100	42.1	0.601772	100	42.1	0.601772	99.4968	42.1	0.601772
42.2	0.603202	100	42.2	0.603202	100	42.2	0.603202	100	42.2	0.603202	100	42.2	0.603202	100	42.2	0.603202	100	42.2	0.603202	100	42.2	0.603202	100	42.2	0.603202	100	42.2	0.603202	100	42.2	0.603202	100	42.2	0.603202	100	42.2	0.603202	100	42.2	0.603202	100	42.2	0.603202	100	42.2	0.603202	99.4945	42.2	0.603202
42.3	0.604631	100	42.3	0.604631	100	42.3	0.604631	100	42.3	0.604631	100	42.3	0.604631	100	42.3	0.604631	100	42.3	0.604631	100	42.3	0.604631	100	42.3	0.604631	100	42.3	0.604631	100	42.3	0.604631	100	42.3	0.604631	100	42.3	0.604631	100	42.3	0.604631	100	42.3	0.604631	100	42.3	0.604631	99.4922	42.3	0.604631
42.4	0.606061	100	42.4	0.606061	100	42.4	0.606061	100	42.4	0.606061	100	42.4	0.606061	100	42.4	0.606061	100	42.4	0.606061	100	42.4	0.606061	100	42.4	0.606061	100	42.4	0.606061	100	42.4	0.606061	100	42.4	0.606061	100	42.4	0.606061	100	42.4	0.606061	100	42.4	0.606061	100	42.4	0.606061	99.4899	42.4	0.606061
42.5	0.60749	100	42.5	0.60749	100	42.5	0.60749	100	42.5	0.60749	100	42.5	0.60749	100	42.5	0.60749	100	42.5	0.60749	100	42.5	0.60749	100	42.5	0.60749	100	42.5	0.60749	100	42.5	0.60749	100	42.5	0.60749	100	42.5	0.60749	100	42.5	0.60749	100	42.5	0.60749	100	42.5	0.60749	99.4876	42.5	0.60749
42.6	0.608919	100	42.6	0.608919	100	42.6	0.608919	100	42.6	0.608919	100	42.6	0.608919	100	42.6	0.608919	100	42.6	0.608919	100	42.6	0.608919	100	42.6	0.608919	100	42.6	0.608919	100	42.6	0.608919	100	42.6	0.608919	100	42.6	0.608919	100	42.6	0.608919	100	42.6	0.608919	100	42.6	0.608919	99.4854	42.6	0.608919
42.7	0.610349	100	42.7	0.610349	100	42.7	0.610349	100	42.7	0.610349	100	42.7	0.610349	100	42.7	0.610349	100	42.7	0.610349	100	42.7	0.610349	100	42.7	0.610349	100	42.7	0.610349	100	42.7	0.610349	100	42.7	0.610349	100	42.7	0.610349	100	42.7	0.610349	100	42.7	0.610349	100	42.7	0.610349	99.4831	42.7	0.610349
42.8	0.611778	100	42.8	0.611778	100	42.8	0.611778	100	42.8	0.611778	100	42.8	0.611778	100	42.8	0.611778	100	42.8	0.611778	100	42.8	0.611778	100	42.8	0.611778	100	42.8	0.611778	100	42.8	0.611778	100	42.8	0.611778	100	42.8	0.611778	100	42.8	0.611778	100	42.8	0.611778	100	42.8	0.611778	99.4807	42.8	0.611778
42.9	0.613208	100	42.9	0.613208	100	42.9	0.613208	100	42.9	0.613208	100	42.9	0.613208	100	42.9	0.613208	100	42.9	0.613208	100	42.9	0.613208	100	42.9	0.613208	100	42.9	0.613208	100	42.9	0.613208	100	42.9	0.613208	100	42.9	0.613208	100	42.9	0.613208	100	42.9	0.613208	100	42.9	0.613208	99.4781	42.9	0.613208
43	0.614637	100	43	0.614637	100	43	0.614637	100	43	0.614637	100	43	0.614637	100	43	0.614637	100	43	0.614637	100	43	0.614637	100	43	0.614637	100	43	0.614637	100	43	0.614637	100	43	0.614637	100	43	0.614637	100	43	0.614637	100	43	0.614637	100	43	0.614637	99.4751	43	0.614637
43.1	0.616066	100	43.1	0.616066	100	43.1	0.616066	100	43.1	0.616066	100	43.1	0.616066	100	43.1	0.616066	100	43.1	0.616066	100	43.1	0.616066	100	43.1	0.616066	100	43.1	0.616066	100	43.1	0.616066	100	43.1	0.616066	100	43.1	0.616066	100	43.1	0.616066	100	43.1	0.616066	100	43.1	0.616066	99.4716	43.1	0.616066
43.2	0.617496	100	43.2	0.617496	100	43.2	0.617496	100	43.2	0.617496	100	43.2	0.617496	100	43.2	0.617496	100	43.2	0.617496	100	43.2	0.617496	100	43.2	0.617496	100	43.2	0.617496	100	43.2	0.617496	100	43.2	0.617496	100	43.2	0.617496	100	43.2	0.617496	100	43.2	0.617496	100	43.2	0.617496	99.4679	43.2	0.617496
43.3	0.618925	100	43.3	0.618925	100	43.3	0.618925	100	43.3	0.618925	100	43.3	0.618925	100	43.3	0.618925	100	43.3	0.618925	100	43.3	0.618925	100	43.3	0.618925	100	43.3	0.618925	100	43.3	0.618925	100	43.3	0.618925	100	43.3	0.618925	100	43.3	0.618925	100	43.3	0.618925	100	43.3	0.618925	99.4637	43.3	0.618925
43.4	0.620354	100	43.4	0.620354	100	43.4	0.620354	100	43.4	0.620354	100	43.4	0.620354	100	43.4	0.620354	100	43.4	0.620354	100	43.4	0.620354	100	43.4	0.620354	100	43.4	0.620354	100	43.4	0.620354	100	43.4	0.620354	100	43.4	0.620354	100	43.4	0.620354	100	43.4	0.620354	100	43.4	0.620354	99.4592	43.4	0.620354
43.5	0.621784	100	43.5	0.621784	100	43.5	0.621784	100	43.5	0.621784	100	43.5	0.621784	100	43.5	0.621784	100	43.5	0.621784	100	43.5	0.621784	100	43.5	0.621784	100	43.5	0.621784	100	43.5	0.621784	100	43.5	0.621784	100	43.5	0.621784	100	43.5	0.621784	100	43.5	0.621784	100	43.5	0.621784	99.4543	43.5	0.621784
43.6	0.623213	100	43.6	0.623213	100	43.6	0.623213	100	43.6	0.623213	100	43.6	0.623213	100	43.6	0.623213	100	43.6	0.623213	100	43.6	0.623213	100	43.6	0.623213	100	43.6	0.623213	100	43.6	0.623213	100	43.6	0.623213	100	43.6	0.623213	100	43.6	0.623213	100	43.6	0.623213	100	43.6	0.623213	99.449	43.6	0.623213
43.7	0.624643	100	43.7	0.624643	100	43.7	0.624643	100	43.7	0.624643	100	43.7	0.624643	100	43.7	0.624643	100	43.7	0.624643	100	43.7	0.624643	100	43.7	0.624643	100	43.7	0.624643	100	43.7	0.624643	100	43.7	0.624643	100	43.7	0.624643	100	43.7	0.624643	100	43.7	0.624643	100	43.7	0.624643	99.443	43.7	0.624643
43.8	0.626072	100	43.8	0.626072	100	43.8	0.626072	100	43.8	0.626072	100	43.8	0.626072	100	43.8	0.626072	100	43.8	0.626072	100	43.8	0.626072	100	43.8	0.626072	100	43.8	0.626072	100	43.8	0.626072	100	43.8	0.626072	100	43.8	0.626072	100	43.8	0.626072	100	43.8	0.626072	100	43.8	0.626072	99.4364	43.8	0.626072
43.9	0.627501	100	43.9	0.627501	100	43.9	0.627501	100	43.9	0.627501	100	43.9	0.627501	100	43.9	0.627501	100	43.9	0.627501	100	43.9	0.627501	100	43.9	0.627501	100	43.9	0.627501	100	43.9	0.627501	100	43.9	0.627501	100	43.9	0.627501	100	43.9	0.627501	100	43.9	0.627501	100	43.9	0.627501	99.4295	43.9	0.627501
44	0.628931	100	44	0.628931	100	44	0.628931	100	44	0.628931	100	44	0.628931	100	44	0.628931	100	44	0.628931	100	44	0.628931	100	44	0.628931	100	44	0.628931	100	44	0.628931	100	44	0.628931	100	44	0.628931	100	44	0.628931	100	44	0.628931	100	44	0.628931	99.4221	44	0.628931
44.1	0.63036	100	44.1	0.63036	100	44.1	0.63036	100	44.1	0.63036	100	44.1	0.63036	100	44.1	0.63036	100	44.1	0.63036	100	44.1	0.63036	100	44.1	0.63036	100	44.1	0.63036	100	44.1	0.63036	100	44.1	0.63036	100	44.1	0.63036	100	44.1	0.63036	100	44.1	0.63036	100	44.1	0.63036	99.414	44.1	0.63036
44.2	0.63179	100	44.2	0.63179	100	44.2	0.63179	100	44.2	0.63179	100	44.2	0.63179	100	44.2	0.63179	100	44.2	0.63179	100	44.2	0.63179	100	44.2	0.63179	100	44.2	0.63179	100	44.2	0.63179	100	44.2	0.63179	100	44.2	0.63179	100	44.2	0.63179	100	44.2	0.63179	100	44.2	0.63179	99.405	44.2	0.63179
44.3	0.633219	100	44.3	0.633219	100	44.3	0.633219	100	44.3	0.633219	100	44.3	0.633219	100	44.3	0.633219	100	44.3	0.633219	100	44.3	0.633219	100	44.3	0.633219	100	44.3	0.633219	100	44.3	0.633219	100	44.3	0.633219	100	44.3	0.633219	100	44.3	0.633219	100	44.3	0.633219	100	44.3	0.633219	99.3956	44.3	0.633219
44.4	0.634648	100	44.4	0.634648	100	44.4	0.634648	100	44.4	0.634648	100	44.4	0.634648	100	44.4	0.634648	100	44.4	0.634648	100	44.4	0.634648	100	44.4	0.634648	100	44.4	0.634648	100	44.4	0.634648	100	44.4	0.634648	100	44.4	0.634648	100	44.4	0.634648	100	44.4	0.634648	100	44.4	0.634648	99.3859	44.4	0.634648
44.5	0.636078	100	44.5	0.636078	100	44.5	0.636078	100	44.5	0.636078	100	44.5	0.636078	100	44.5	0.636078	100	44.5	0.636078	100	44.5	0.636078	100	44.5	0.636078	100	44.5	0.636078	100	44.5	0.636078	100	44.5	0.636078	100	44.5	0.636078	100	44.5	0.636078	100	44.5	0.636078	100	44.5	0.636078	99.3757	44.5	0.636078
44.6	0.637507	100	44.6	0.637507	100	44.6	0.637507	100	44.6	0.637507	100	44.6	0.637507	100	44.6	0.637507	100	44.6	0.637507	100	44.6	0.637507	100	44.6	0.637507	100	44.6	0.637507	100	44.6	0.637507	100	44.6	0.637507	100	44.6	0.637507	100	44.6	0.637507	100	44.6	0.637507	100	44.6	0.637507	99.3649	44.6	0.637507
44.7	0.638937	100	44.7	0.638937	100	44.7	0.638937	100	44.7	0.638937	100	44.7	0.638937	100	44.7	0.638937	100	44.7	0.638937	100	44.7	0.638937	100	44.7	0.638937	100	44.7	0.638937	100	44.7	0.638937	100	44.7	0.638937	100	44.7	0.638937	100	44.7	0.638937	100	44.7	0.638937	100	44.7	0.638937	99.3534	44.7	0.638937
44.8	0.640366	100	44.8	0.640366	100	44.8	0.640366	100	44.8	0.640366	100	44.8	0.640366	100	44.8	0.640366	100	44.8	0.640366	100	44.8	0.640366	100	44.8	0.640366	100	44.8	0.640366	100	44.8	0.640366	100	44.8	0.640366	100	44.8	0.640366	100	44.8	0.640366	100	44.8	0.640366	100	44.8	0.640366	99.3409	44.8	0.640366
44.9	0.641795	100	44.9	0.641795	100	44.9	0.641795	100	44.9	0.641795	100	44.9	0.641795	100	44.9	0.641795	100	44.9	0.641795	100	44.9	0.641795	100	44.9	0.641795	100	44.9	0.641795	100	44.9	0.641795	100	44.9	0.641795	100	44.9	0.641795	100	44.9	0.641795	100	44.9	0.641795	100	44.9	0.641795	99.3279	44.9	0.641795
45	0.643225	100	45	0.643225	100	45	0.643225	100	45	0.643225	100	45	0.643225	100	45	0.643225	100	45	0.643225	100	45	0.643225	100	45	0.643225	100	45	0.643225	100	45	0.643225	100	45	0.643225	100	45	0.643225	100	45	0.643225	100	45	0.643225	100	45	0.643225	99.3141	45	0.643225
45.1	0.644654	100	45.1	0.644654	100	45.1	0.644654	100	45.1	0.644654	100	45.1	0.644654	100	45.1	0.644654	100	45.1	0.644654	100	45.1	0.644654	100	45.1	0.644654	100	45.1	0.644654	100	45.1	0.644654	100	45.1	0.644654	100	45.1	0.644654	100	45.1	0.644654	100	45.1	0.644654	100	45.1	0.644654	99.3001	45.1	0.644654
45.2	0.646083	100	45.2	0.646083	100	45.2	0.646083	100	45.2	0.646083	100	45.2	0.646083	100	45.2	0.646083	100	45.2	0.646083	100	45.2	0.646083	100	45.2	0.646083	100	45.2	0.646083	100	45.2	0.646083	100	45.2	0.646083	100	45.2	0.646083	100	45.2	0.646083	100	45.2	0.646083	100	45.2	0.646083	99.2851	45.2	0.646083
45.3	0.647513	100	45.3	0.647513	100	45.3	0.647513	100	45.3	0.647513	100	45.3	0.647513	100	45.3	0.647513	100	45.3	0.647513	100	45.3	0.647513	100	45.3	0.647513	100	45.3	0.647513	100	45.3	0.647513	100	45.3	0.647513	100	45.3	0.647513	100	45.3	0.647513	100	45.3	0.647513	100	45.3	0.647513	99.2695	45.3	0.647513
45.4	0.648942	100	45.4	0.648942	100	45.4	0.648942	100	45.4	0.648942	100	45.4	0.648942	100	45.4	0.648942	100	45.4	0.648942	100	45.4	0.648942	100	45.4	0.648942	100	45.4	0.648942	100	45.4	0.648942	100	45.4	0.648942	100	45.4	0.648942	100	45.4	0.648942	100	45.4	0.648942	100	45.4	0.648942	99.2537	45.4	0.648942
45.5	0.650372	100	45.5	0.650372	100	45.5	0.650372	100	45.5	0.650372	100	45.5	0.650372	100	45.5	0.650372	100	45.5	0.650372	100	45.5	0.650372	100	45.5	0.650372	100	45.5	0.650372	100	45.5	0.650372	100	45.5	0.650372	100	45.5	0.650372	100	45.5	0.650372	100	45.5	0.650372	100	45.5	0.650372	99.2374	45.5	0.650372
45.6	0.651801	100	45.6	0.651801	100	45.6	0.651801	100	45.6	0.651801	100	45.6	0.651801	100	45.6	0.651801	100	45.6	0.651801	100	45.6	0.651801	100	45.6	0.651801	100	45.6	0.651801	100	45.6	0.651801	100	45.6	0.651801	100	45.6	0.651801	100	45.6	0.651801	100	45.6	0.651801	100	45.6	0.651801	99.2202	45.6	0.651801
45.7	0.65323	100	45.7	0.65323	100	45.7	0.65323	100	45.7	0.65323	100	45.7	0.65323	100	45.7	0.65323	100	45.7	0.65323	100	45.7	0.65323	100	45.7	0.65323	100	45.7	0.65323	100	45.7	0.65323	100	45.7	0.65323	100	45.7	0.65323	100	45.7	0.65323	100	45.7	0.65323	100	45.7	0.65323	99.202	45.7	0.65323
45.8	0.65466	100	45.8	0.65466	100	45.8	0.65466	100	45.8	0.65466	100	45.8	0.65466	100	45.8	0.65466	100	45.8	0.65466	100	45.8	0.65466	100	45.8	0.65466	100	45.8	0.65466	100	45.8	0.65466	100	45.8	0.65466	100	45.8	0.65466	100	45.8	0.65466	100	45.8	0.65466	100	45.8	0.65466	99.1831	45.8	0.65466
45.9	0.656089	100	45.9	0.656089	100	45.9	0.656089	100	45.9	0.656089	100	45.9	0.656089	100	45.9	0.656089	100	45.9	0.656089	100	45.9	0.656089	100	45.9	0.656089	100	45.9	0.656089	100	45.9	0.656089	100	45.9	0.656089	100	45.9	0.656089	100	45.9	0.656089	100	45.9	0.656089	100	45.9	0.656089	99.1634	45.9	0.656089
46	0.657519	100	46	0.657519	100	46	0.657519	100	46	0.657519	100	46	0.657519	100	46	0.657519	100	46	0.657519	100	46	0.657519	100	46	0.657519	100	46	0.657519	100	46	0.657519	100	46	0.657519	100	46	0.657519	100	46	0.657519	100	46	0.657519	100	46	0.657519	99.1434	46	0.657519
46.1	0.658948	100	46.1	0.658948	100	46.1	0.658948	100	46.1	0.658948	100	46.1	0.658948	100	46.1	0.658948	100	46.1	0.658948	100	46.1	0.658948	100	46.1	0.658948	100	46.1	0.658948	100	46.1	0.658948	100	46.1	0.658948	100	46.1	0.658948	100	46.1	0.658948	100	46.1	0.658948	100	46.1	0.658948	99.123	46.1	0.658948
46.2	0.660377	100	46.2	0.660377	100	46.2	0.660377	100	46.2	0.660377	100	46.2	0.660377	100	46.2	0.660377	100	46.2	0.660377	100	46.2	0.660377	100	46.2	0.660377	100	46.2	0.660377	100	46.2	0.660377	100	46.2	0.660377	100	46.2	0.660377	100	46.2	0.660377	100	46.2	0.660377	100	46.2	0.660377	99.1016	46.2	0.660377
46.3	0.661807	100	46.3	0.661807	100	46.3	0.661807	100	46.3	0.661807	100	46.3	0.661807	100	46.3	0.661807	100	46.3	0.661807	100	46.3	0.661807	100	46.3	0.661807	100	46.3	0.661807	100	46.3	0.661807	100	46.3	0.661807	100	46.3	0.661807	100	46.3	0.661807	100	46.3	0.661807	100	46.3	0.661807	99.0794	46.3	0.661807
46.4	0.663236	100	46.4	0.663236	100	46.4	0.663236	100	46.4	0.663236	100	46.4	0.663236	100	46.4	0.663236	100	46.4	0.663236	100	46.4	0.663236	100	46.4	0.663236	100	46.4	0.663236	100	46.4	0.663236	100	46.4	0.663236	100	46.4	0.663236	100	46.4	0.663236	100	46.4	0.663236	100	46.4	0.663236	99.0562	46.4	0.663236
46.5	0.664666	100	46.5	0.664666	100	46.5	0.664666	100	46.5	0.664666	100	46.5	0.664666	100	46.5	0.664666	100	46.5	0.664666	100	46.5	0.664666	100	46.5	0.664666	100	46.5	0.664666	100	46.5	0.664666	100	46.5	0.664666	100	46.5	0.664666	100	46.5	0.664666	100	46.5	0.664666	100	46.5	0.664666	99.0324	46.5	0.664666
46.6	0.666095	100	46.6	0.666095	100	46.6	0.666095	100	46.6	0.666095	100	46.6	0.666095	100	46.6	0.666095	100	46.6	0.666095	100	46.6	0.666095	100	46.6	0.666095	100	46.6	0.666095	100	46.6	0.666095	100	46.6	0.666095	100	46.6	0.666095	100	46.6	0.666095	100	46.6	0.666095	100	46.6	0.666095	99.0084	46.6	0.666095
46.7	0.667524	100	46.7	0.667524	100	46.7	0.667524	100	46.7	0.667524	100	46.7	0.667524	100	46.7	0.667524	100	46.7	0.667524	100	46.7	0.667524	100	46.7	0.667524	100	46.7	0.667524	100	46.7	0.667524	100	46.7	0.667524	100	46.7	0.667524	100	46.7	0.667524	100	46.7	0.667524	100	46.7	0.667524	98.983	46.7	0.667524
46.8	0.668954	100	46.8	0.668954	100	46.8	0.668954	100	46.8	0.668954	100	46.8	0.668954	100	46.8	0.668954	100	46.8	0.668954	100	46.8	0.668954	100	46.8	0.668954	100	46.8	0.668954	100	46.8	0.668954	100	46.8	0.668954	100	46.8	0.668954	100	46.8	0.668954	100	46.8	0.668954	100	46.8	0.668954	98.9567	46.8	0.668954
46.9	0.670383	100	46.9	0.670383	100	46.9	0.670383	100	46.9	0.670383	100	46.9	0.670383	100	46.9	0.670383	100	46.9	0.670383	100	46.9	0.670383	100	46.9	0.670383	100	46.9	0.670383	100	46.9	0.670383	100	46.9	0.670383	100	46.9	0.670383	100	46.9	0.670383	100	46.9	0.670383	100	46.9	0.670383	98.9295	46.9	0.670383
47	0.671812	100	47	0.671812	100	47	0.671812	100	47	0.671812	100	47	0.671812	100	47	0.671812	100	47	0.671812	100	47	0.671812	100	47	0.671812	100	47	0.671812	100	47	0.671812	100	47	0.671812	100	47	0.671812	100	47	0.671812	100	47	0.671812	100	47	0.671812	98.9022	47	0.671812
47.1	0.673242	100	47.1	0.673242	100	47.1	0.673242	100	47.1	0.673242	100	47.1	0.673242	100	47.1	0.673242	100	47.1	0.673242	100	47.1	0.673242	100	47.1	0.673242	100	47.1	0.673242	100	47.1	0.673242	100	47.1	0.673242	100	47.1	0.673242	100	47.1	0.673242	100	47.1	0.673242	100	47.1	0.673242	98.8743	47.1	0.673242
47.2	0.674671	100	47.2	0.674671	100	47.2	0.674671	100	47.2	0.674671	100	47.2	0.674671	100	47.2	0.674671	100	47.2	0.674671	100	47.2	0.674671	100	47.2	0.674671	100	47.2	0.674671	100	47.2	0.674671	100	47.2	0.674671	100	47.2	0.674671	100	47.2	0.674671	100	47.2	0.674671	100	47.2	0.674671	98.8454	47.2	0.674671
47.3	0.676101	100	47.3	0.676101	100	47.3	0.676101	100	47.3	0.676101	100	47.3	0.676101	100	47.3	0.676101	100	47.3	0.676101	100	47.3	0.676101	100	47.3	0.676101	100	47.3	0.676101	100	47.3	0.676101	100	47.3	0.676101	100	47.3	0.676101	100	47.3	0.676101	100	47.3	0.676101	100	47.3	0.676101	98.8159	47.3	0.676101
47.4	0.67753	100	47.4	0.67753	100	47.4	0.67753	100	47.4	0.67753	100	47.4	0.67753	100	47.4	0.67753	100	47.4	0.67753	100	47.4	0.67753	100	47.4	0.67753	100	47.4	0.67753	100	47.4	0.67753	100	47.4	0.67753	100	47.4	0.67753	100	47.4	0.67753	100	47.4	0.67753	100	47.4	0.67753	98.7865	47.4	0.67753
47.5	0.678959	100	47.5	0.678959	100	47.5	0.678959	100	47.5	0.678959	100	47.5	0.678959	100	47.5	0.678959	100	47.5	0.678959	100	47.5	0.678959	100	47.5	0.678959	100	47.5	0.678959	100	47.5	0.678959	100	47.5	0.678959	100	47.5	0.678959	100	47.5	0.678959	100	47.5	0.678959	100	47.5	0.678959	98.7565	47.5	0.678959
47.6	0.680389	100	47.6	0.680389	100	47.6	0.680389	100	47.6	0.680389	100	47.6	0.680389	100	47.6	0.680389	100	47.6	0.680389	100	47.6	0.680389	100	47.6	0.680389	100	47.6	0.680389	100	47.6	0.680389	100	47.6	0.680389	100	47.6	0.680389	100	47.6	0.680389	100	47.6	0.680389	100	47.6	0.680389	98.7255	47.6	0.680389
47.7	0.681818	100	47.7	0.681818	100	47.7	0.681818	100	47.7	0.681818	100	47.7	0.681818	100	47.7	0.681818	100	47.7	0.681818	100	47.7	0.681818	100	47.7	0.681818	100	47.7	0.681818	100	47.7	0.681818	100	47.7	0.681818	100	47.7	0.681818	100	47.7	0.681818	100	47.7	0.681818	100	47.7	0.681818	98.6938	47.7	0.681818
47.8	0.683248	100	47.8	0.683248	100	47.8	0.683248	100	47.8	0.683248	100	47.8	0.683248	100	47.8	0.683248	100	47.8	0.683248	100	47.8	0.683248	100	47.8	0.683248	100	47.8	0.683248	100	47.8	0.683248	100	47.8	0.683248	100	47.8	0.683248	100	47.8	0.683248	100	47.8	0.683248	100	47.8	0.683248	98.6616	47.8	0.683248
47.9	0.684677	100	47.9	0.684677	100	47.9	0.684677	100	47.9	0.684677	100	47.9	0.684677	100	47.9	0.684677	100	47.9	0.684677	100	47.9	0.684677	100	47.9	0.684677	100	47.9	0.684677	100	47.9	0.684677	100	47.9	0.684677	100	47.9	0.684677	100	47.9	0.684677	100	47.9	0.684677	100	47.9	0.684677	98.6289	47.9	0.684677
48	0.686106	100	48	0.686106	100	48	0.686106	100	48	0.686106	100	48	0.686106	100	48	0.686106	100	48	0.686106	100	48	0.686106	100	48	0.686106	100	48	0.686106	100	48	0.686106	100	48	0.686106	100	48	0.686106	100	48	0.686106	100	48	0.686106	100	48	0.686106	98.5952	48	0.686106
48.1	0.687536	100	48.1	0.687536	100	48.1	0.687536	100	48.1	0.687536	100	48.1	0.687536	100	48.1	0.687536	100	48.1	0.687536	100	48.1	0.687536	100	48.1	0.687536	100	48.1	0.687536	100	48.1	0.687536	100	48.1	0.687536	100	48.1	0.687536	100	48.1	0.687536	100	48.1	0.687536	100	48.1	0.687536	98.5611	48.1	0.687536
48.2	0.688965	100	48.2	0.688965	100	48.2	0.688965	100	48.2	0.688965	100	48.2	0.688965	100	48.2	0.688965	100	48.2	0.688965	100	48.2	0.688965	100	48.2	0.688965	100	48.2	0.688965	100	48.2	0.688965	100	48.2	0.688965	100	48.2	0.688965	100	48.2	0.688965	100	48.2	0.688965	100	48.2	0.688965	98.5266	48.2	0.688965
48.3	0.690395	100	48.3	0.690395	100	48.3	0.690395	100	48.3	0.690395	100	48.3	0.690395	100	48.3	0.690395	100	48.3	0.690395	100	48.3	0.690395	100	48.3	0.690395	100	48.3	0.690395	100	48.3	0.690395	100	48.3	0.690395	100	48.3	0.690395	100	48.3	0.690395	100	48.3	0.690395	100	48.3	0.690395	98.4919	48.3	0.690395
48.4	0.691824	100	48.4	0.691824	100	48.4	0.691824	100	48.4	0.691824	100	48.4	0.691824	100	48.4	0.691824	100	48.4	0.691824	100	48.4	0.691824	100	48.4	0.691824	100	48.4	0.691824	100	48.4	0.691824	100	48.4	0.691824	100	48.4	0.691824	100	48.4	0.691824	100	48.4	0.691824	100	48.4	0.691824	98.4568	48.4	0.691824
48.5	0.693253	100	48.5	0.693253	100	48.5	0.693253	100	48.5	0.693253	100	48.5	0.693253	100	48.5	0.693253	100	48.5	0.693253	100	48.5	0.693253	100	48.5	0.693253	100	48.5	0.693253	100	48.5	0.693253	100	48.5	0.693253	100	48.5	0.693253	100	48.5	0.693253	100	48.5	0.693253	100	48.5	0.693253	98.4209	48.5	0.693253
48.6	0.694683	100	48.6	0.694683	100	48.6	0.694683	100	48.6	0.694683	100	48.6	0.694683	100	48.6	0.694683	100	48.6	0.694683	100	48.6	0.694683	100	48.6	0.694683	100	48.6	0.694683	100	48.6	0.694683	100	48.6	0.694683	100	48.6	0.694683	100	48.6	0.694683	100	48.6	0.694683	100	48.6	0.694683	98.3846	48.6	0.694683
48.7	0.696112	100	48.7	0.696112	100	48.7	0.696112	100	48.7	0.696112	100	48.7	0.696112	100	48.7	0.696112	100	48.7	0.696112	100	48.7	0.696112	100	48.7	0.696112	100	48.7	0.696112	100	48.7	0.696112	100	48.7	0.696112	100	48.7	0.696112	100	48.7	0.696112	100	48.7	0.696112	100	48.7	0.696112	98.3478	48.7	0.696112
48.8	0.697541	100	48.8	0.697541	100	48.8	0.697541	100	48.8	0.697541	100	48.8	0.697541	100	48.8	0.697541	100	48.8	0.697541	100	48.8	0.697541	100	48.8	0.697541	100	48.8	0.697541	100	48.8	0.697541	100	48.8	0.697541	100	48.8	0.697541	100	48.8	0.697541	100	48.8	0.697541	100	48.8	0.697541	98.3106	48.8	0.697541
48.9	0.698971	100	48.9	0.698971	100	48.9	0.698971	100	48.9	0.698971	100	48.9	0.698971	100	48.9	0.698971	100	48.9	0.698971	100	48.9	0.698971	100	48.9	0.698971	100	48.9	0.698971	100	48.9	0.698971	100	48.9	0.698971	100	48.9	0.698971	100	48.9	0.698971	100	48.9	0.698971	100	48.9	0.698971	98.2736	48.9	0.698971
49	0.7004	100	49	0.7004	100	49	0.7004	100	49	0.7004	100	49	0.7004	100	49	0.7004	100	49	0.7004	100	49	0.7004	100	49	0.7004	100	49	0.7004	100	49	0.7004	100	49	0.7004	100	49	0.7004	100	49	0.7004	100	49	0.7004	100	49	0.7004	98.2368	49	0.7004
49.1	0.70183	100	49.1	0.70183	100	49.1	0.70183	100	49.1	0.70183	100	49.1	0.70183	100	49.1	0.70183	100	49.1	0.70183	100	49.1	0.70183	100	49.1	0.70183	100	49.1	0.70183	100	49.1	0.70183	100	49.1	0.70183	100	49.1	0.70183	100	49.1	0.70183	100	49.1	0.70183	100	49.1	0.70183	98.1993	49.1	0.70183
49.2	0.703259	100	49.2	0.703259	100	49.2	0.703259	100	49.2	0.703259	100	49.2	0.703259	100	49.2	0.703259	100	49.2	0.703259	100	49.2	0.703259	100	49.2	0.703259	100	49.2	0.703259	100	49.2	0.703259	100	49.2	0.703259	100	49.2	0.703259	100	49.2	0.703259	100	49.2	0.703259	100	49.2	0.703259	98.1619	49.2	0.703259
49.3	0.704688	100	49.3	0.704688	100	49.3	0.704688	100	49.3	0.704688	100	49.3	0.704688	100	49.3	0.704688	100	49.3	0.704688	100	49.3	0.704688	100	49.3	0.704688	100	49.3	0.704688	100	49.3	0.704688	100	49.3	0.704688	100	49.3	0.704688	100	49.3	0.704688	100	49.3	0.704688	100	49.3	0.704688	98.1235	49.3	0.704688
49.4	0.706118	100	49.4	0.706118	100	49.4	0.706118	100	49.4	0.706118	100	49.4	0.706118	100	49.4	0.706118	100	49.4	0.706118	100	49.4	0.706118	100	49.4	0.706118	100	49.4	0.706118	100	49.4	0.706118	100	49.4	0.706118	100	49.4	0.706118	100	49.4	0.706118	100	49.4	0.706118	100	49.4	0.706118	98.0849	49.4	0.706118
49.5	0.707547	100	49.5	0.707547	100	49.5	0.707547	100	49.5	0.707547	100	49.5	0.707547	100	49.5	0.707547	100	49.5	0.707547	100	49.5	0.707547	100	49.5	0.707547	100	49.5	0.707547	100	49.5	0.707547	100	49.5	0.707547	100	49.5	0.707547	100	49.5	0.707547	100	49.5	0.707547	100	49.5	0.707547	98.0465	49.5	0.707547
49.6	0.708977	100	49.6	0.708977	100	49.6	0.708977	100	49.6	0.708977	100	49.6	0.708977	100	49.6	0.708977	100	49.6	0.708977	100	49.6	0.708977	100	49.6	0.708977	100	49.6	0.708977	100	49.6	0.708977	100	49.6	0.708977	100	49.6	0.708977	100	49.6	0.708977	100	49.6	0.708977	100	49.6	0.708977	98.0087	49.6	0.708977
49.7	0.710406	100	49.7	0.710406	100	49.7	0.710406	100	49.7	0.710406	100	49.7	0.710406	100	49.7	0.710406	100	49.7	0.710406	100	49.7	0.710406	100	49.7	0.710406	100	49.7	0.710406	100	49.7	0.710406	100	49.7	0.710406	100	49.7	0.710406	100	49.7	0.710406	100	49.7	0.710406	100	49.7	0.710406	97.9711	49.7	0.710406
49.8	0.711835	100	49.8	0.711835	100	49.8	0.711835	100	49.8	0.711835	100	49.8	0.711835	100	49.8	0.711835	100	49.8	0.711835	100	49.8	0.711835	100	49.8	0.711835	100	49.8	0.711835	100	49.8	0.711835	100	49.8	0.711835	100	49.8	0.711835	100	49.8	0.711835	100	49.8	0.711835	100	49.8	0.711835	97.9336	49.8	0.711835
49.9	0.713265	100	49.9	0.713265	100	49.9	0.713265	100	49.9	0.713265	100	49.9	0.713265	100	49.9	0.713265	100	49.9	0.713265	100	49.9	0.713265	100	49.9	0.713265	100	49.9	0.713265	100	49.9	0.713265	100	49.9	0.713265	100	49.9	0.713265	100	49.9	0.713265	100	49.9	0.713265	100	49.9	0.713265	97.8959	49.9	0.713265
50	0.714694	100	50	0.714694	100	50	0.714694	100	50	0.714694	100	50	0.714694	100	50	0.714694	100	50	0.714694	100	50	0.714694	100	50	0.714694	100	50	0.714694	100	50	0.714694	100	50	0.714694	100	50	0.714694	100	50	0.714694	100	50	0.714694	100	50	0.714694	97.8585	50	0.714694
50.1	0.716123	100	50.1	0.716123	100	50.1	0.716123	100	50.1	0.716123	100	50.1	0.716123	100	50.1	0.716123	100	50.1	0.716123	100	50.1	0.716123	100	50.1	0.716123	100	50.1	0.716123	100	50.1	0.716123	100	50.1	0.716123	100	50.1	0.716123	100	50.1	0.716123	100	50.1	0.716123	100	50.1	0.716123	97.8216	50.1	0.716123
50.2	0.717553	100	50.2	0.717553	100	50.2	0.717553	100	50.2	0.717553	100	50.2	0.717553	100	50.2	0.717553	100	50.2	0.717553	100	50.2	0.717553	100	50.2	0.717553	100	50.2	0.717553	100	50.2	0.717553	100	50.2	0.717553	100	50.2	0.717553	100	50.2	0.717553	100	50.2	0.717553	100	50.2	0.717553	97.785	50.2	0.717553
50.3	0.718982	100	50.3	0.718982	100	50.3	0.718982	100	50.3	0.718982	100	50.3	0.718982	100	50.3	0.718982	100	50.3	0.718982	100	50.3	0.718982	100	50.3	0.718982	100	50.3	0.718982	100	50.3	0.718982	100	50.3	0.718982	100	50.3	0.718982	100	50.3	0.718982	100	50.3	0.718982	100	50.3	0.718982	97.7489	50.3	0.718982
50.4	0.720412	100	50.4	0.720412	100	50.4	0.720412	100	50.4	0.720412	100	50.4	0.720412	100	50.4	0.720412	100	50.4	0.720412	100	50.4	0.720412	100	50.4	0.720412	100	50.4	0.720412	100	50.4	0.720412	100	50.4	0.720412	100	50.4	0.720412	100	50.4	0.720412	100	50.4	0.720412	100	50.4	0.720412	97.7126	50.4	0.720412
50.5	0.721841	100	50.5	0.721841	100	50.5	0.721841	100	50.5	0.721841	100	50.5	0.721841	100	50.5	0.721841	100	50.5	0.721841	100	50.5	0.721841	100	50.5	0.721841	100	50.5	0.721841	100	50.5	0.721841	100	50.5	0.721841	100	50.5	0.721841	100	50.5	0.721841	100	50.5	0.721841	100	50.5	0.721841	97.6771	50.5	0.721841
50.6	0.72327	100	50.6	0.72327	100	50.6	0.72327	100	50.6	0.72327	100	50.6	0.72327	100	50.6	0.72327	100	50.6	0.72327	100	50.6	0.72327	100	50.6	0.72327	100	50.6	0.72327	100	50.6	0.72327	100	50.6	0.72327	100	50.6	0.72327	100	50.6	0.72327	100	50.6	0.72327	100	50.6	0.72327	97.6414	50.6	0.72327
50.7	0.7247	100	50.7	0.7247	100	50.7	0.7247	100	50.7	0.7247	100	50.7	0.7247	100	50.7	0.7247	100	50.7	0.7247	100	50.7	0.7247	100	50.7	0.7247	100	50.7	0.7247	100	50.7	0.7247	100	50.7	0.7247	100	50.7	0.7247	100	50.7	0.7247	100	50.7	0.7247	100	50.7	0.7247	97.6051	50.7	0.7247
50.8	0.726129	100	50.8	0.726129	100	50.8	0.726129	100	50.8	0.726129	100	50.8	0.726129	100	50.8	0.726129	100	50.8	0.726129	100	50.8	0.726129	100	50.8	0.726129	100	50.8	0.726129	100	50.8	0.726129	100	50.8	0.726129	100	50.8	0.726129	100	50.8	0.726129	100	50.8	0.726129	100	50.8	0.726129	97.5692	50.8	0.726129
50.9	0.727559	100	50.9	0.727559	100	50.9	0.727559	100	50.9	0.727559	100	50.9	0.727559	100	50.9	0.727559	100	50.9	0.727559	100	50.9	0.727559	100	50.9	0.727559	100	50.9	0.727559	100	50.9	0.727559	100	50.9	0.727559	100	50.9	0.727559	100	50.9	0.727559	100	50.9	0.727559	100	50.9	0.727559	97.5339	50.9	0.727559
51	0.728988	100	51	0.728988	100	51	0.728988	100	51	0.728988	100	51	0.728988	100	51	0.728988	100	51	0.728988	100	51	0.728988	100	51	0.728988	100	51	0.728988	100	51	0.728988	100	51	0.728988	100	51	0.728988	100	51	0.728988	100	51	0.728988	100	51	0.728988	97.4983	51	0.728988
51.1	0.730417	100	51.1	0.730417	100	51.1	0.730417	100	51.1	0.730417	100	51.1	0.730417	100	51.1	0.730417	100	51.1	0.730417	100	51.1	0.730417	100	51.1	0.730417	100	51.1	0.730417	100	51.1	0.730417	100	51.1	0.730417	100	51.1	0.730417	100	51.1	0.730417	100	51.1	0.730417	100	51.1	0.730417	97.4632	51.1	0.730417
51.2	0.731847	100	51.2	0.731847	100	51.2	0.731847	100	51.2	0.731847	100	51.2	0.731847	100	51.2	0.731847	100	51.2	0.731847	100	51.2	0.731847	100	51.2	0.731847	100	51.2	0.731847	100	51.2	0.731847	100	51.2	0.731847	100	51.2	0.731847	100	51.2	0.731847	100	51.2	0.731847	100	51.2	0.731847	97.4284	51.2	0.731847
51.3	0.733276	100	51.3	0.733276	100	51.3	0.733276	100	51.3	0.733276	100	51.3	0.733276	100	51.3	0.733276	100	51.3	0.733276	100	51.3	0.733276	100	51.3	0.733276	100	51.3	0.733276	100	51.3	0.733276	100	51.3	0.733276	100	51.3	0.733276	100	51.3	0.733276	100	51.3	0.733276	100	51.3	0.733276	97.3942	51.3	0.733276
51.4	0.734706	100	51.4	0.734706	100	51.4	0.734706	100	51.4	0.734706	100	51.4	0.734706	100	51.4	0.734706	100	51.4	0.734706	100	51.4	0.734706	100	51.4	0.734706	100	51.4	0.734706	100	51.4	0.734706	100	51.4	0.734706	100	51.4	0.734706	100	51.4	0.734706	100	51.4	0.734706	100	51.4	0.734706	97.3607	51.4	0.734706
51.5	0.736135	100	51.5	0.736135	100	51.5	0.736135	100	51.5	0.736135	100	51.5	0.736135	100	51.5	0.736135	100	51.5	0.736135	100	51.5	0.736135	100	51.5	0.736135	100	51.5	0.736135	100	51.5	0.736135	100	51.5	0.736135	100	51.5	0.736135	100	51.5	0.736135	100	51.5	0.736135	100	51.5	0.736135	97.3269	51.5	0.736135
51.6	0.737564	100	51.6	0.737564	100	51.6	0.737564	100	51.6	0.737564	100	51.6	0.737564	100	51.6	0.737564	100	51.6	0.737564	100	51.6	0.737564	100	51.6	0.737564	100	51.6	0.737564	100	51.6	0.737564	100	51.6	0.737564	100	51.6	0.737564	100	51.6	0.737564	100	51.6	0.737564	100	51.6	0.737564	97.2934	51.6	0.737564
51.7	0.738994	100	51.7	0.738994	100	51.7	0.738994	100	51.7	0.738994	100	51.7	0.738994	100	51.7	0.738994	100	51.7	0.738994	100	51.7	0.738994	100	51.7	0.738994	100	51.7	0.738994	100	51.7	0.738994	100	51.7	0.738994	100	51.7	0.738994	100	51.7	0.738994	100	51.7	0.738994	100	51.7	0.738994	97.2599	51.7	0.738994
51.8	0.740423	100	51.8	0.740423	100	51.8	0.740423	100	51.8	0.740423	100	51.8	0.740423	100	51.8	0.740423	100	51.8	0.740423	100	51.8	0.740423	100	51.8	0.740423	100	51.8	0.740423	100	51.8	0.740423	100	51.8	0.740423	100	51.8	0.740423	100	51.8	0.740423	100	51.8	0.740423	100	51.8	0.740423	97.2267	51.8	0.740423
51.9	0.741852	100	51.9	0.741852	100	51.9	0.741852	100	51.9	0.741852	100	51.9	0.741852	100	51.9	0.741852	100	51.9	0.741852	100	51.9	0.741852	100	51.9	0.741852	100	51.9	0.741852	100	51.9	0.741852	100	51.9	0.741852	100	51.9	0.741852	100	51.9	0.741852	100	51.9	0.741852	100	51.9	0.741852	97.1934	51.9	0.741852
52	0.743282	100	52	0.743282	100	52	0.743282	100	52	0.743282	100	52	0.743282	100	52	0.743282	100	52	0.743282	100	52	0.743282	100	52	0.743282	100	52	0.743282	100	52	0.743282	100	52	0.743282	100	52	0.743282	100	52	0.743282	100	52	0.743282	100	52	0.743282	97.1604	52	0.743282
52.1	0.744711	100	52.1	0.744711	100	52.1	0.744711	100	52.1	0.744711	100	52.1	0.744711	100	52.1	0.744711	100	52.1	0.744711	100	52.1	0.744711	100	52.1	0.744711	100	52.1	0.744711	100	52.1	0.744711	100	52.1	0.744711	100	52.1	0.744711	100	52.1	0.744711	100	52.1	0.744711	100	52.1	0.744711	97.1276	52.1	0.744711
52.2	0.746141	100	52.2	0.746141	100	52.2	0.746141	100	52.2	0.746141	100	52.2	0.746141	100	52.2	0.746141	100	52.2	0.746141	100	52.2	0.746141	100	52.2	0.746141	100	52.2	0.746141	100	52.2	0.746141	100	52.2	0.746141	100	52.2	0.746141	100	52.2	0.746141	100	52.2	0.746141	100	52.2	0.746141	97.0951	52.2	0.746141
52.3	0.74757	100	52.3	0.74757	100	52.3	0.74757	100	52.3	0.74757	100	52.3	0.74757	100	52.3	0.74757	100	52.3	0.74757	100	52.3	0.74757	100	52.3	0.74757	100	52.3	0.74757	100	52.3	0.74757	100	52.3	0.74757	100	52.3	0.74757	100	52.3	0.74757	100	52.3	0.74757	100	52.3	0.74757	97.0628	52.3	0.74757
52.4	0.748999	100	52.4	0.748999	100	52.4	0.748999	100	52.4	0.748999	100	52.4	0.748999	100	52.4	0.748999	100	52.4	0.748999	100	52.4	0.748999	100	52.4	0.748999	100	52.4	0.748999	100	52.4	0.748999	100	52.4	0.748999	100	52.4	0.748999	100	52.4	0.748999	100	52.4	0.748999	100	52.4	0.748999	97.0302	52.4	0.748999
52.5	0.750429	100	52.5	0.750429	100	52.5	0.750429	100	52.5	0.750429	100	52.5	0.750429	100	52.5	0.750429	100	52.5	0.750429	100	52.5	0.750429	100	52.5	0.750429	100	52.5	0.750429	100	52.5	0.750429	100	52.5	0.750429	100	52.5	0.750429	100	52.5	0.750429	100	52.5	0.750429	100	52.5	0.750429	96.9973	52.5	0.750429
52.6	0.751858	100	52.6	0.751858	100	52.6	0.751858	100	52.6	0.751858	100	52.6	0.751858	100	52.6	0.751858	100	52.6	0.751858	100	52.6	0.751858	100	52.6	0.751858	100	52.6	0.751858	100	52.6	0.751858	100	52.6	0.751858	100	52.6	0.751858	100	52.6	0.751858	100	52.6	0.751858	100	52.6	0.751858	96.9653	52.6	0.751858
52.7	0.753288	100	52.7	0.753288	100	52.7	0.753288	100	52.7	0.753288	100	52.7	0.753288	100	52.7	0.753288	100	52.7	0.753288	100	52.7	0.753288	100	52.7	0.753288	100	52.7	0.753288	100	52.7	0.753288	100	52.7	0.753288	100	52.7	0.753288	100	52.7	0.753288	100	52.7	0.753288	100	52.7	0.753288	96.9336	52.7	0.753288
52.8	0.754717	100	52.8	0.754717	100	52.8	0.754717	100	52.8	0.754717	100	52.8	0.754717	100	52.8	0.754717	100	52.8	0.754717	100	52.8	0.754717	100	52.8	0.754717	100	52.8	0.754717	100	52.8	0.754717	100	52.8	0.754717	100	52.8	0.754717	100	52.8	0.754717	100	52.8	0.754717	100	52.8	0.754717	96.902	52.8	0.754717
52.9	0.756146	100	52.9	0.756146	100	52.9	0.756146	100	52.9	0.756146	100	52.9	0.756146	100	52.9	0.756146	100	52.9	0.756146	100	52.9	0.756146	100	52.9	0.756146	100	52.9	0.756146	100	52.9	0.756146	100	52.9	0.756146	100	52.9	0.756146	100	52.9	0.756146	100	52.9	0.756146	100	52.9	0.756146	96.8701	52.9	0.756146
53	0.757576	100	53	0.757576	100	53	0.757576	100	53	0.757576	100	53	0.757576	100	53	0.757576	100	53	0.757576	100	53	0.757576	100	53	0.757576	100	53	0.757576	100	53	0.757576	100	53	0.757576	100	53	0.757576	100	53	0.757576	100	53	0.757576	100	53	0.757576	96.8384	53	0.757576
53.1	0.759005	100	53.1	0.759005	100	53.1	0.759005	100	53.1	0.759005	100	53.1	0.759005	100	53.1	0.759005	100	53.1	0.759005	100	53.1	0.759005	100	53.1	0.759005	100	53.1	0.759005	100	53.1	0.759005	100	53.1	0.759005	100	53.1	0.759005	100	53.1	0.759005	100	53.1	0.759005	100	53.1	0.759005	96.8068	53.1	0.759005
53.2	0.760435	100	53.2	0.760435	100	53.2	0.760435	100	53.2	0.760435	100	53.2	0.760435	100	53.2	0.760435	100	53.2	0.760435	100	53.2	0.760435	100	53.2	0.760435	100	53.2	0.760435	100	53.2	0.760435	100	53.2	0.760435	100	53.2	0.760435	100	53.2	0.760435	100	53.2	0.760435	100	53.2	0.760435	96.7753	53.2	0.760435
53.3	0.761864	100	53.3	0.761864	100	53.3	0.761864	100	53.3	0.761864	100	53.3	0.761864	100	53.3	0.761864	100	53.3	0.761864	100	53.3	0.761864	100	53.3	0.761864	100	53.3	0.761864	100	53.3	0.761864	100	53.3	0.761864	100	53.3	0.761864	100	53.3	0.761864	100	53.3	0.761864	100	53.3	0.761864	96.7436	53.3	0.761864
53.4	0.763293	100	53.4	0.763293	100	53.4	0.763293	100	53.4	0.763293	100	53.4	0.763293	100	53.4	0.763293	100	53.4	0.763293	100	53.4	0.763293	100	53.4	0.763293	100	53.4	0.763293	100	53.4	0.763293	100	53.4	0.763293	100	53.4	0.763293	100	53.4	0.763293	100	53.4	0.763293	100	53.4	0.763293	96.7127	53.4	0.763293
53.5	0.764723	100	53.5	0.764723	100	53.5	0.764723	100	53.5	0.764723	100	53.5	0.764723	100	53.5	0.764723	100	53.5	0.764723	100	53.5	0.764723	100	53.5	0.764723	100	53.5	0.764723	100	53.5	0.764723	100	53.5	0.764723	100	53.5	0.764723	100	53.5	0.764723	100	53.5	0.764723	100	53.5	0.764723	96.6817	53.5	0.764723
53.6	0.766152	100	53.6	0.766152	100	53.6	0.766152	100	53.6	0.766152	100	53.6	0.766152	100	53.6	0.766152	100	53.6	0.766152	100	53.6	0.766152	100	53.6	0.766152	100	53.6	0.766152	100	53.6	0.766152	100	53.6	0.766152	100	53.6	0.766152	100	53.6	0.766152	100	53.6	0.766152	100	53.6	0.766152	96.651	53.6	0.766152
53.7	0.767581	100	53.7	0.767581	100	53.7	0.767581	100	53.7	0.767581	100	53.7	0.767581	100	53.7	0.767581	100	53.7	0.767581	100	53.7	0.767581	100	53.7	0.767581	100	53.7	0.767581	100	53.7	0.767581	100	53.7	0.767581	100	53.7	0.767581	100	53.7	0.767581	100	53.7	0.767581	100	53.7	0.767581	96.6202	53.7	0.767581
53.8	0.769011	100	53.8	0.769011	100	53.8	0.769011	100	53.8	0.769011	100	53.8	0.769011	100	53.8	0.769011	100	53.8	0.769011	100	53.8	0.769011	100	53.8	0.769011	100	53.8	0.769011	100	53.8	0.769011	100	53.8	0.769011	100	53.8	0.769011	100	53.8	0.769011	100	53.8	0.769011	100	53.8	0.769011	96.5894	53.8	0.769011
53.9	0.77044	100	53.9	0.77044	100	53.9	0.77044	100	53.9	0.77044	100	53.9	0.77044	100	53.9	0.77044	100	53.9	0.77044	100	53.9	0.77044	100	53.9	0.77044	100	53.9	0.77044	100	53.9	0.77044	100	53.9	0.77044	100	53.9	0.77044	100	53.9	0.77044	100	53.9	0.77044	100	53.9	0.77044	96.5587	53.9	0.77044
54	0.77187	100	54	0.77187	100	54	0.77187	100	54	0.77187	100	54	0.77187	100	54	0.77187	100	54	0.77187	100	54	0.77187	100	54	0.77187	100	54	0.77187	100	54	0.77187	100	54	0.77187	100	54	0.77187	100	54	0.77187	100	54	0.77187	100	54	0.77187	96.5279	54	0.77187
54.1	0.773299	100	54.1	0.773299	100	54.1	0.773299	100	54.1	0.773299	100	54.1	0.773299	100	54.1	0.773299	100	54.1	0.773299	100	54.1	0.773299	100	54.1	0.773299	100	54.1	0.773299	100	54.1	0.773299	100	54.1	0.773299	100	54.1	0.773299	100	54.1	0.773299	100	54.1	0.773299	100	54.1	0.773299	96.4976	54.1	0.773299
54.2	0.774728	100	54.2	0.774728	100	54.2	0.774728	100	54.2	0.774728	100	54.2	0.774728	100	54.2	0.774728	100	54.2	0.774728	100	54.2	0.774728	100	54.2	0.774728	100	54.2	0.774728	100	54.2	0.774728	100	54.2	0.774728	100	54.2	0.774728	100	54.2	0.774728	100	54.2	0.774728	100	54.2	0.774728	96.4671	54.2	0.774728
54.3	0.776158	100	54.3	0.776158	100	54.3	0.776158	100	54.3	0.776158	100	54.3	0.776158	100	54.3	0.776158	100	54.3	0.776158	100	54.3	0.776158	100	54.3	0.776158	100	54.3	0.776158	100	54.3	0.776158	100	54.3	0.776158	100	54.3	0.776158	100	54.3	0.776158	100	54.3	0.776158	100	54.3	0.776158	96.4368	54.3	0.776158
54.4	0.777587	100	54.4	0.777587	100	54.4	0.777587	100	54.4	0.777587	100	54.4	0.777587	100	54.4	0.777587	100	54.4	0.777587	100	54.4	0.777587	100	54.4	0.777587	100	54.4	0.777587	100	54.4	0.777587	100	54.4	0.777587	100	54.4	0.777587	100	54.4	0.777587	100	54.4	0.777587	100	54.4	0.777587	96.4062	54.4	0.777587
54.5	0.779017	100	54.5	0.779017	100	54.5	0.779017	100	54.5	0.779017	100	54.5	0.779017	100	54.5	0.779017	100	54.5	0.779017	100	54.5	0.779017	100	54.5	0.779017	100	54.5	0.779017	100	54.5	0.779017	100	54.5	0.779017	100	54.5	0.779017	100	54.5	0.779017	100	54.5	0.779017	100	54.5	0.779017	96.3761	54.5	0.779017
54.6	0.780446	100	54.6	0.780446	100	54.6	0.780446	100	54.6	0.780446	100	54.6	0.780446	100	54.6	0.780446	100	54.6	0.780446	100	54.6	0.780446	100	54.6	0.780446	100	54.6	0.780446	100	54.6	0.780446	100	54.6	0.780446	100	54.6	0.780446	100	54.6	0.780446	100	54.6	0.780446	100	54.6	0.780446	96.3464	54.6	0.780446
54.7	0.781875	100	54.7	0.781875	100	54.7	0.781875	100	54.7	0.781875	100	54.7	0.781875	100	54.7	0.781875	100	54.7	0.781875	100	54.7	0.781875	100	54.7	0.781875	100	54.7	0.781875	100	54.7	0.781875	100	54.7	0.781875	100	54.7	0.781875	100	54.7	0.781875	100	54.7	0.781875	100	54.7	0.781875	96.3167	54.7	0.781875
54.8	0.783305	100	54.8	0.783305	100	54.8	0.783305	100	54.8	0.783305	100	54.8	0.783305	100	54.8	0.783305	100	54.8	0.783305	100	54.8	0.783305	100	54.8	0.783305	100	54.8	0.783305	100	54.8	0.783305	100	54.8	0.783305	100	54.8	0.783305	100	54.8	0.783305	100	54.8	0.783305	100	54.8	0.783305	96.2873	54.8	0.783305
54.9	0.784734	100	54.9	0.784734	100	54.9	0.784734	100	54.9	0.784734	100	54.9	0.784734	100	54.9	0.784734	100	54.9	0.784734	100	54.9	0.784734	100	54.9	0.784734	100	54.9	0.784734	100	54.9	0.784734	100	54.9	0.784734	100	54.9	0.784734	100	54.9	0.784734	100	54.9	0.784734	100	54.9	0.784734	96.2579	54.9	0.784734
55	0.786164	100	55	0.786164	100	55	0.786164	100	55	0.786164	100	55	0.786164	100	55	0.786164	100	55	0.786164	100	55	0.786164	100	55	0.786164	100	55	0.786164	100	55	0.786164	100	55	0.786164	100	55	0.786164	100	55	0.786164	100	55	0.786164	100	55	0.786164	96.2287	55	0.786164
55.1	0.787593	100	55.1	0.787593	100	55.1	0.787593	100	55.1	0.787593	100	55.1	0.787593	100	55.1	0.787593	100	55.1	0.787593	100	55.1	0.787593	100	55.1	0.787593	100	55.1	0.787593	100	55.1	0.787593	100	55.1	0.787593	100	55.1	0.787593	100	55.1	0.787593	100	55.1	0.787593	100	55.1	0.787593	96.2003	55.1	0.787593
55.2	0.789022	100	55.2	0.789022	100	55.2	0.789022	100	55.2	0.789022	100	55.2	0.789022	100	55.2	0.789022	100	55.2	0.789022	100	55.2	0.789022	100	55.2	0.789022	100	55.2	0.789022	100	55.2	0.789022	100	55.2	0.789022	100	55.2	0.789022	100	55.2	0.789022	100	55.2	0.789022	100	55.2	0.789022	96.1714	55.2	0.789022
55.3	0.790452	100	55.3	0.790452	100	55.3	0.790452	100	55.3	0.790452	100	55.3	0.790452	100	55.3	0.790452	100	55.3	0.790452	100	55.3	0.790452	100	55.3	0.790452	100	55.3	0.790452	100	55.3	0.790452	100	55.3	0.790452	100	55.3	0.790452	100	55.3	0.790452	100	55.3	0.790452	100	55.3	0.790452	96.1424	55.3	0.790452
55.4	0.791881	100	55.4	0.791881	100	55.4	0.791881	100	55.4	0.791881	100	55.4	0.791881	100	55.4	0.791881	100	55.4	0.791881	100	55.4	0.791881	100	55.4	0.791881	100	55.4	0.791881	100	55.4	0.791881	100	55.4	0.791881	100	55.4	0.791881	100	55.4	0.791881	100	55.4	0.791881	100	55.4	0.791881	96.114	55.4	0.791881
55.5	0.79331	100	55.5	0.79331	100	55.5	0.79331	100	55.5	0.79331	100	55.5	0.79331	100	55.5	0.79331	100	55.5	0.79331	100	55.5	0.79331	100	55.5	0.79331	100	55.5	0.79331	100	55.5	0.79331	100	55.5	0.79331	100	55.5	0.79331	100	55.5	0.79331	100	55.5	0.79331	100	55.5	0.79331	96.0855	55.5	0.79331
55.6	0.79474	100	55.6	0.79474	100	55.6	0.79474	100	55.6	0.79474	100	55.6	0.79474	100	55.6	0.79474	100	55.6	0.79474	100	55.6	0.79474	100	55.6	0.79474	100	55.6	0.79474	100	55.6	0.79474	100	55.6	0.79474	100	55.6	0.79474	100	55.6	0.79474	100	55.6	0.79474	100	55.6	0.79474	96.0571	55.6	0.79474
55.7	0.796169	100	55.7	0.796169	100	55.7	0.796169	100	55.7	0.796169	100	55.7	0.796169	100	55.7	0.796169	100	55.7	0.796169	100	55.7	0.796169	100	55.7	0.796169	100	55.7	0.796169	100	55.7	0.796169	100	55.7	0.796169	100	55.7	0.796169	100	55.7	0.796169	100	55.7	0.796169	100	55.7	0.796169	96.0291	55.7	0.796169
55.8	0.797599	100	55.8	0.797599	100	55.8	0.797599	100	55.8	0.797599	100	55.8	0.797599	100	55.8	0.797599	100	55.8	0.797599	100	55.8	0.797599	100	55.8	0.797599	100	55.8	0.797599	100	55.8	0.797599	100	55.8	0.797599	100	55.8	0.797599	100	55.8	0.797599	100	55.8	0.797599	100	55.8	0.797599	96.0009	55.8	0.797599
55.9	0.799028	100	55.9	0.799028	100	55.9	0.799028	100	55.9	0.799028	100	55.9	0.799028	100	55.9	0.799028	100	55.9	0.799028	100	55.9	0.799028	100	55.9	0.799028	100	55.9	0.799028	100	55.9	0.799028	100	55.9	0.799028	100	55.9	0.799028	100	55.9	0.799028	100	55.9	0.799028	100	55.9	0.799028	95.9724	55.9	0.799028
56	0.800457	100	56	0.800457	100	56	0.800457	100	56	0.800457	100	56	0.800457	100	56	0.800457	100	56	0.800457	100	56	0.800457	100	56	0.800457	100	56	0.800457	100	56	0.800457	100	56	0.800457	100	56	0.800457	100	56	0.800457	100	56	0.800457	100	56	0.800457	95.9444	56	0.800457
56.1	0.801887	100	56.1	0.801887	100	56.1	0.801887	100	56.1	0.801887	100	56.1	0.801887	100	56.1	0.801887	100	56.1	0.801887	100	56.1	0.801887	100	56.1	0.801887	100	56.1	0.801887	100	56.1	0.801887	100	56.1	0.801887	100	56.1	0.801887	100	56.1	0.801887	100	56.1	0.801887	100	56.1	0.801887	95.9163	56.1	0.801887
56.2	0.803316	100	56.2	0.803316	100	56.2	0.803316	100	56.2	0.803316	100	56.2	0.803316	100	56.2	0.803316	100	56.2	0.803316	100	56.2	0.803316	100	56.2	0.803316	100	56.2	0.803316	100	56.2	0.803316	100	56.2	0.803316	100	56.2	0.803316	100	56.2	0.803316	100	56.2	0.803316	100	56.2	0.803316	95.8881	56.2	0.803316
56.3	0.804746	100	56.3	0.804746	100	56.3	0.804746	100	56.3	0.804746	100	56.3	0.804746	100	56.3	0.804746	100	56.3	0.804746	100	56.3	0.804746	100	56.3	0.804746	100	56.3	0.804746	100	56.3	0.804746	100	56.3	0.804746	100	56.3	0.804746	100	56.3	0.804746	100	56.3	0.804746	100	56.3	0.804746	95.8603	56.3	0.804746
56.4	0.806175	100	56.4	0.806175	100	56.4	0.806175	100	56.4	0.806175	100	56.4	0.806175	100	56.4	0.806175	100	56.4	0.806175	100	56.4	0.806175	100	56.4	0.806175	100	56.4	0.806175	100	56.4	0.806175	100	56.4	0.806175	100	56.4	0.806175	100	56.4	0.806175	100	56.4	0.806175	100	56.4	0.806175	95.8326	56.4	0.806175
56.5	0.807604	100	56.5	0.807604	100	56.5	0.807604	100	56.5	0.807604	100	56.5	0.807604	100	56.5	0.807604	100	56.5	0.807604	100	56.5	0.807604	100	56.5	0.807604	100	56.5	0.807604	100	56.5	0.807604	100	56.5	0.807604	100	56.5	0.807604	100	56.5	0.807604	100	56.5	0.807604	100	56.5	0.807604	95.8051	56.5	0.807604
56.6	0.809034	100	56.6	0.809034	100	56.6	0.809034	100	56.6	0.809034	100	56.6	0.809034	100	56.6	0.809034	100	56.6	0.809034	100	56.6	0.809034	100	56.6	0.809034	100	56.6	0.809034	100	56.6	0.809034	100	56.6	0.809034	100	56.6	0.809034	100	56.6	0.809034	100	56.6	0.809034	100	56.6	0.809034	95.778	56.6	0.809034
56.7	0.810463	100	56.7	0.810463	100	56.7	0.810463	100	56.7	0.810463	100	56.7	0.810463	100	56.7	0.810463	100	56.7	0.810463	100	56.7	0.810463	100	56.7	0.810463	100	56.7	0.810463	100	56.7	0.810463	100	56.7	0.810463	100	56.7	0.810463	100	56.7	0.810463	100	56.7	0.810463	100	56.7	0.810463	95.7507	56.7	0.810463
56.8	0.811893	100	56.8	0.811893	100	56.8	0.811893	100	56.8	0.811893	100	56.8	0.811893	100	56.8	0.811893	100	56.8	0.811893	100	56.8	0.811893	100	56.8	0.811893	100	56.8	0.811893	100	56.8	0.811893	100	56.8	0.811893	100	56.8	0.811893	100	56.8	0.811893	100	56.8	0.811893	100	56.8	0.811893	95.7234	56.8	0.811893
56.9	0.813322	100	56.9	0.813322	100	56.9	0.813322	100	56.9	0.813322	100	56.9	0.813322	100	56.9	0.813322	100	56.9	0.813322	100	56.9	0.813322	100	56.9	0.813322	100	56.9	0.813322	100	56.9	0.813322	100	56.9	0.813322	100	56.9	0.813322	100	56.9	0.813322	100	56.9	0.813322	100	56.9	0.813322	95.6964	56.9	0.813322
57	0.814751	100	57	0.814751	100	57	0.814751	100	57	0.814751	100	57	0.814751	100	57	0.814751	100	57	0.814751	100	57	0.814751	100	57	0.814751	100	57	0.814751	100	57	0.814751	100	57	0.814751	100	57	0.814751	100	57	0.814751	100	57	0.814751	100	57	0.814751	95.6695	57	0.814751
57.1	0.816181	100	57.1	0.816181	100	57.1	0.816181	100	57.1	0.816181	100	57.1	0.816181	100	57.1	0.816181	100	57.1	0.816181	100	57.1	0.816181	100	57.1	0.816181	100	57.1	0.816181	100	57.1	0.816181	100	57.1	0.816181	100	57.1	0.816181	100	57.1	0.816181	100	57.1	0.816181	100	57.1	0.816181	95.6425	57.1	0.816181
57.2	0.81761	100	57.2	0.81761	100	57.2	0.81761	100	57.2	0.81761	100	57.2	0.81761	100	57.2	0.81761	100	57.2	0.81761	100	57.2	0.81761	100	57.2	0.81761	100	57.2	0.81761	100	57.2	0.81761	100	57.2	0.81761	100	57.2	0.81761	100	57.2	0.81761	100	57.2	0.81761	100	57.2	0.81761	95.6156	57.2	0.81761
57.3	0.819039	100	57.3	0.819039	100	57.3	0.819039	100	57.3	0.819039	100	57.3	0.819039	100	57.3	0.819039	100	57.3	0.819039	100	57.3	0.819039	100	57.3	0.819039	100	57.3	0.819039	100	57.3	0.819039	100	57.3	0.819039	100	57.3	0.819039	100	57.3	0.819039	100	57.3	0.819039	100	57.3	0.819039	95.5888	57.3	0.819039
57.4	0.820469	100	57.4	0.820469	100	57.4	0.820469	100	57.4	0.820469	100	57.4	0.820469	100	57.4	0.820469	100	57.4	0.820469	100	57.4	0.820469	100	57.4	0.820469	100	57.4	0.820469	100	57.4	0.820469	100	57.4	0.820469	100	57.4	0.820469	100	57.4	0.820469	100	57.4	0.820469	100	57.4	0.820469	95.5623	57.4	0.820469
57.5	0.821898	100	57.5	0.821898	100	57.5	0.821898	100	57.5	0.821898	100	57.5	0.821898	100	57.5	0.821898	100	57.5	0.821898	100	57.5	0.821898	100	57.5	0.821898	100	57.5	0.821898	100	57.5	0.821898	100	57.5	0.821898	100	57.5	0.821898	100	57.5	0.821898	100	57.5	0.821898	100	57.5	0.821898	95.536	57.5	0.821898
57.6	0.823328	100	57.6	0.823328	100	57.6	0.823328	100	57.6	0.823328	100	57.6	0.823328	100	57.6	0.823328	100	57.6	0.823328	100	57.6	0.823328	100	57.6	0.823328	100	57.6	0.823328	100	57.6	0.823328	100	57.6	0.823328	100	57.6	0.823328	100	57.6	0.823328	100	57.6	0.823328	100	57.6	0.823328	95.5098	57.6	0.823328
57.7	0.824757	100	57.7	0.824757	100	57.7	0.824757	100	57.7	0.824757	100	57.7	0.824757	100	57.7	0.824757	100	57.7	0.824757	100	57.7	0.824757	100	57.7	0.824757	100	57.7	0.824757	100	57.7	0.824757	100	57.7	0.824757	100	57.7	0.824757	100	57.7	0.824757	100	57.7	0.824757	100	57.7	0.824757	95.4833	57.7	0.824757
57.8	0.826186	100	57.8	0.826186	100	57.8	0.826186	100	57.8	0.826186	100	57.8	0.826186	100	57.8	0.826186	100	57.8	0.826186	100	57.8	0.826186	100	57.8	0.826186	100	57.8	0.826186	100	57.8	0.826186	100	57.8	0.826186	100	57.8	0.826186	100	57.8	0.826186	100	57.8	0.826186	100	57.8	0.826186	95.4572	57.8	0.826186
57.9	0.827616	100	57.9	0.827616	100	57.9	0.827616	100	57.9	0.827616	100	57.9	0.827616	100	57.9	0.827616	100	57.9	0.827616	100	57.9	0.827616	100	57.9	0.827616	100	57.9	0.827616	100	57.9	0.827616	100	57.9	0.827616	100	57.9	0.827616	100	57.9	0.827616	100	57.9	0.827616	100	57.9	0.827616	95.4315	57.9	0.827616
58	0.829045	100	58	0.829045	100	58	0.829045	100	58	0.829045	100	58	0.829045	100	58	0.829045	100	58	0.829045	100	58	0.829045	100	58	0.829045	100	58	0.829045	100	58	0.829045	100	58	0.829045	100	58	0.829045	100	58	0.829045	100	58	0.829045	100	58	0.829045	95.4057	58	0.829045
58.1	0.830475	100	58.1	0.830475	100	58.1	0.830475	100	58.1	0.830475	100	58.1	0.830475	100	58.1	0.830475	100	58.1	0.830475	100	58.1	0.830475	100	58.1	0.830475	100	58.1	0.830475	100	58.1	0.830475	100	58.1	0.830475	100	58.1	0.830475	100	58.1	0.830475	100	58.1	0.830475	100	58.1	0.830475	95.3798	58.1	0.830475
58.2	0.831904	100	58.2	0.831904	100	58.2	0.831904	100	58.2	0.831904	100	58.2	0.831904	100	58.2	0.831904	100	58.2	0.831904	100	58.2	0.831904	100	58.2	0.831904	100	58.2	0.831904	100	58.2	0.831904	100	58.2	0.831904	100	58.2	0.831904	100	58.2	0.831904	100	58.2	0.831904	100	58.2	0.831904	95.3541	58.2	0.831904
58.3	0.833333	100	58.3	0.833333	100	58.3	0.833333	100	58.3	0.833333	100	58.3	0.833333	100	58.3	0.833333	100	58.3	0.833333	100	58.3	0.833333	100	58.3	0.833333	100	58.3	0.833333	100	58.3	0.833333	100	58.3	0.833333	100	58.3	0.833333	100	58.3	0.833333	100	58.3	0.833333	100	58.3	0.833333	95.3286	58.3	0.833333
58.4	0.834763	100	58.4	0.834763	100	58.4	0.834763	100	58.4	0.834763	100	58.4	0.834763	100	58.4	0.834763	100	58.4	0.834763	100	58.4	0.834763	100	58.4	0.834763	100	58.4	0.834763	100	58.4	0.834763	100	58.4	0.834763	100	58.4	0.834763	100	58.4	0.834763	100	58.4	0.834763	100	58.4	0.834763	95.3032	58.4	0.834763
58.5	0.836192	100	58.5	0.836192	100	58.5	0.836192	100	58.5	0.836192	100	58.5	0.836192	100	58.5	0.836192	100	58.5	0.836192	100	58.5	0.836192	100	58.5	0.836192	100	58.5	0.836192	100	58.5	0.836192	100	58.5	0.836192	100	58.5	0.836192	100	58.5	0.836192	100	58.5	0.836192	100	58.5	0.836192	95.2779	58.5	0.836192
58.6	0.837621	100	58.6	0.837621	100	58.6	0.837621	100	58.6	0.837621	100	58.6	0.837621	100	58.6	0.837621	100	58.6	0.837621	100	58.6	0.837621	100	58.6	0.837621	100	58.6	0.837621	100	58.6	0.837621	100	58.6	0.837621	100	58.6	0.837621	100	58.6	0.837621	100	58.6	0.837621	100	58.6	0.837621	95.2526	58.6	0.837621
58.7	0.839051	100	58.7	0.839051	100	58.7	0.839051	100	58.7	0.839051	100	58.7	0.839051	100	58.7	0.839051	100	58.7	0.839051	100	58.7	0.839051	100	58.7	0.839051	100	58.7	0.839051	100	58.7	0.839051	100	58.7	0.839051	100	58.7	0.839051	100	58.7	0.839051	100	58.7	0.839051	100	58.7	0.839051	95.2274	58.7	0.839051
58.8	0.84048	100	58.8	0.84048	100	58.8	0.84048	100	58.8	0.84048	100	58.8	0.84048	100	58.8	0.84048	100	58.8	0.84048	100	58.8	0.84048	100	58.8	0.84048	100	58.8	0.84048	100	58.8	0.84048	100	58.8	0.84048	100	58.8	0.84048	100	58.8	0.84048	100	58.8	0.84048	100	58.8	0.84048	95.2029	58.8	0.84048
58.9	0.84191	100	58.9	0.84191	100	58.9	0.84191	100	58.9	0.84191	100	58.9	0.84191	100	58.9	0.84191	100	58.9	0.84191	100	58.9	0.84191	100	58.9	0.84191	100	58.9	0.84191	100	58.9	0.84191	100	58.9	0.84191	100	58.9	0.84191	100	58.9	0.84191	100	58.9	0.84191	100	58.9	0.84191	95.1784	58.9	0.84191
59	0.843339	100	59	0.843339	100	59	0.843339	100	59	0.843339	100	59	0.843339	100	59	0.843339	100	59	0.843339	100	59	0.843339	100	59	0.843339	100	59	0.843339	100	59	0.843339	100	59	0.843339	100	59	0.843339	100	59	0.843339	100	59	0.843339	100	59	0.843339	95.1535	59	0.843339
59.1	0.844768	100	59.1	0.844768	100	59.1	0.844768	100	59.1	0.844768	100	59.1	0.844768	100	59.1	0.844768	100	59.1	0.844768	100	59.1	0.844768	100	59.1	0.844768	100	59.1	0.844768	100	59.1	0.844768	100	59.1	0.844768	100	59.1	0.844768	100	59.1	0.844768	100	59.1	0.844768	100	59.1	0.844768	95.129	59.1	0.844768
59.2	0.846198	100	59.2	0.846198	100	59.2	0.846198	100	59.2	0.846198	100	59.2	0.846198	100	59.2	0.846198	100	59.2	0.846198	100	59.2	0.846198	100	59.2	0.846198	100	59.2	0.846198	100	59.2	0.846198	100	59.2	0.846198	100	59.2	0.846198	100	59.2	0.846198	100	59.2	0.846198	100	59.2	0.846198	95.1045	59.2	0.846198
59.3	0.847627	100	59.3	0.847627	100	59.3	0.847627	100	59.3	0.847627	100	59.3	0.847627	100	59.3	0.847627	100	59.3	0.847627	100	59.3	0.847627	100	59.3	0.847627	100	59.3	0.847627	100	59.3	0.847627	100	59.3	0.847627	100	59.3	0.847627	100	59.3	0.847627	100	59.3	0.847627	100	59.3	0.847627	95.0802	59.3	0.847627
59.4	0.849057	100	59.4	0.849057	100	59.4	0.849057	100	59.4	0.849057	100	59.4	0.849057	100	59.4	0.849057	100	59.4	0.849057	100	59.4	0.849057	100	59.4	0.849057	100	59.4	0.849057	100	59.4	0.849057	100	59.4	0.849057	100	59.4	0.849057	100	59.4	0.849057	100	59.4	0.849057	100	59.4	0.849057	95.056	59.4	0.849057
59.5	0.850486	100	59.5	0.850486	100	59.5	0.850486	100	59.5	0.850486	100	59.5	0.850486	100	59.5	0.850486	100	59.5	0.850486	100	59.5	0.850486	100	59.5	0.850486	100	59.5	0.850486	100	59.5	0.850486	100	59.5	0.850486	100	59.5	0.850486	100	59.5	0.850486	100	59.5	0.850486	100	59.5	0.850486	95.0319	59.5	0.850486
59.6	0.851915	100	59.6	0.851915	100	59.6	0.851915	100	59.6	0.851915	100	59.6	0.851915	100	59.6	0.851915	100	59.6	0.851915	100	59.6	0.851915	100	59.6	0.851915	100	59.6	0.851915	100	59.6	0.851915	100	59.6	0.851915	100	59.6	0.851915	100	59.6	0.851915	100	59.6	0.851915	100	59.6	0.851915	95.0078	59.6	0.851915
59.7	0.853345	100	59.7	0.853345	100	59.7	0.853345	100	59.7	0.853345	100	59.7	0.853345	100	59.7	0.853345	100	59.7	0.853345	100	59.7	0.853345	100	59.7	0.853345	100	59.7	0.853345	100	59.7	0.853345	100	59.7	0.853345	100	59.7	0.853345	100	59.7	0.853345	100	59.7	0.853345	100	59.7	0.853345	94.9834	59.7	0.853345
59.8	0.854774	100	59.8	0.854774	100	59.8	0.854774	100	59.8	0.854774	100	59.8	0.854774	100	59.8	0.854774	100	59.8	0.854774	100	59.8	0.854774	100	59.8	0.854774	100	59.8	0.854774	100	59.8	0.854774	100	59.8	0.854774	100	59.8	0.854774	100	59.8	0.854774	100	59.8	0.854774	100	59.8	0.854774	94.9594	59.8	0.854774
59.9	0.856204	100	59.9	0.856204	100	59.9	0.856204	100	59.9	0.856204	100	59.9	0.856204	100	59.9	0.856204	100	59.9	0.856204	100	59.9	0.856204	100	59.9	0.856204	100	59.9	0.856204	100	59.9	0.856204	100	59.9	0.856204	100	59.9	0.856204	100	59.9	0.856204	100	59.9	0.856204	100	59.9	0.856204	94.9356	59.9	0.856204
60	0.857633	100	60	0.857633	100	60	0.857633	100	60	0.857633	100	60	0.857633	100	60	0.857633	100	60	0.857633	100	60	0.857633	100	60	0.857633	100	60	0.857633	100	60	0.857633	100	60	0.857633	100	60	0.857633	100	60	0.857633	100	60	0.857633	100	60	0.857633	94.9116	60	0.857633
60.1	0.859062	100	60.1	0.859062	100	60.1	0.859062	100	60.1	0.859062	100	60.1	0.859062	100	60.1	0.859062	100	60.1	0.859062	100	60.1	0.859062	100	60.1	0.859062	100	60.1	0.859062	100	60.1	0.859062	100	60.1	0.859062	100	60.1	0.859062	100	60.1	0.859062	100	60.1	0.859062	100	60.1	0.859062	94.8876	60.1	0.859062
60.2	0.860492	100	60.2	0.860492	100	60.2	0.860492	100	60.2	0.860492	100	60.2	0.860492	100	60.2	0.860492	100	60.2	0.860492	100	60.2	0.860492	100	60.2	0.860492	100	60.2	0.860492	100	60.2	0.860492	100	60.2	0.860492	100	60.2	0.860492	100	60.2	0.860492	100	60.2	0.860492	100	60.2	0.860492	94.8639	60.2	0.860492
60.3	0.861921	100	60.3	0.861921	100	60.3	0.861921	100	60.3	0.861921	100	60.3	0.861921	100	60.3	0.861921	100	60.3	0.861921	100	60.3	0.861921	100	60.3	0.861921	100	60.3	0.861921	100	60.3	0.861921	100	60.3	0.861921	100	60.3	0.861921	100	60.3	0.861921	100	60.3	0.861921	100	60.3	0.861921	94.8404	60.3	0.861921
60.4	0.86335	100	60.4	0.86335	100	60.4	0.86335	100	60.4	0.86335	100	60.4	0.86335	100	60.4	0.86335	100	60.4	0.86335	100	60.4	0.86335	100	60.4	0.86335	100	60.4	0.86335	100	60.4	0.86335	100	60.4	0.86335	100	60.4	0.86335	100	60.4	0.86335	100	60.4	0.86335	100	60.4	0.86335	94.8171	60.4	0.86335
60.5	0.86478	100	60.5	0.86478	100	60.5	0.86478	100	60.5	0.86478	100	60.5	0.86478	100	60.5	0.86478	100	60.5	0.86478	100	60.5	0.86478	100	60.5	0.86478	100	60.5	0.86478	100	60.5	0.86478	100	60.5	0.86478	100	60.5	0.86478	100	60.5	0.86478	100	60.5	0.86478	100	60.5	0.86478	94.7937	60.5	0.86478
60.6	0.866209	100	60.6	0.866209	100	60.6	0.866209	100	60.6	0.866209	100	60.6	0.866209	100	60.6	0.866209	100	60.6	0.866209	100	60.6	0.866209	100	60.6	0.866209	100	60.6	0.866209	100	60.6	0.866209	100	60.6	0.866209	100	60.6	0.866209	100	60.6	0.866209	100	60.6	0.866209	100	60.6	0.866209	94.7707	60.6	0.866209
60.7	0.867639	100	60.7	0.867639	100	60.7	0.867639	100	60.7	0.867639	100	60.7	0.867639	100	60.7	0.867639	100	60.7	0.867639	100	60.7	0.867639	100	60.7	0.867639	100	60.7	0.867639	100	60.7	0.867639	100	60.7	0.867639	100	60.7	0.867639	100	60.7	0.867639	100	60.7	0.867639	100	60.7	0.867639	94.7475	60.7	0.867639
60.8	0.869068	100	60.8	0.869068	100	60.8	0.869068	100	60.8	0.869068	100	60.8	0.869068	100	60.8	0.869068	100	60.8	0.869068	100	60.8	0.869068	100	60.8	0.869068	100	60.8	0.869068	100	60.8	0.869068	100	60.8	0.869068	100	60.8	0.869068	100	60.8	0.869068	100	60.8	0.869068	100	60.8	0.869068	94.7246	60.8	0.869068
60.9	0.870497	100	60.9	0.870497	100	60.9	0.870497	100	60.9	0.870497	100	60.9	0.870497	100	60.9	0.870497	100	60.9	0.870497	100	60.9	0.870497	100	60.9	0.870497	100	60.9	0.870497	100	60.9	0.870497	100	60.9	0.870497	100	60.9	0.870497	100	60.9	0.870497	100	60.9	0.870497	100	60.9	0.870497	94.702	60.9	0.870497
61	0.871927	100	61	0.871927	100	61	0.871927	100	61	0.871927	100	61	0.871927	100	61	0.871927	100	61	0.871927	100	61	0.871927	100	61	0.871927	100	61	0.871927	100	61	0.871927	100	61	0.871927	100	61	0.871927	100	61	0.871927	100	61	0.871927	100	61	0.871927	94.6792	61	0.871927
61.1	0.873356	100	61.1	0.873356	100	61.1	0.873356	100	61.1	0.873356	100	61.1	0.873356	100	61.1	0.873356	100	61.1	0.873356	100	61.1	0.873356	100	61.1	0.873356	100	61.1	0.873356	100	61.1	0.873356	100	61.1	0.873356	100	61.1	0.873356	100	61.1	0.873356	100	61.1	0.873356	100	61.1	0.873356	94.6561	61.1	0.873356
61.2	0.874786	100	61.2	0.874786	100	61.2	0.874786	100	61.2	0.874786	100	61.2	0.874786	100	61.2	0.874786	100	61.2	0.874786	100	61.2	0.874786	100	61.2	0.874786	100	61.2	0.874786	100	61.2	0.874786	100	61.2	0.874786	100	61.2	0.874786	100	61.2	0.874786	100	61.2	0.874786	100	61.2	0.874786	94.6331	61.2	0.874786
61.3	0.876215	100	61.3	0.876215	100	61.3	0.876215	100	61.3	0.876215	100	61.3	0.876215	100	61.3	0.876215	100	61.3	0.876215	100	61.3	0.876215	100	61.3	0.876215	100	61.3	0.876215	100	61.3	0.876215	100	61.3	0.876215	100	61.3	0.876215	100	61.3	0.876215	100	61.3	0.876215	100	61.3	0.876215	94.6102	61.3	0.876215
61.4	0.877644	100	61.4	0.877644	100	61.4	0.877644	100	61.4	0.877644	100	61.4	0.877644	100	61.4	0.877644	100	61.4	0.877644	100	61.4	0.877644	100	61.4	0.877644	100	61.4	0.877644	100	61.4	0.877644	100	61.4	0.877644	100	61.4	0.877644	100	61.4	0.877644	100	61.4	0.877644	100	61.4	0.877644	94.5875	61.4	0.877644
61.5	0.879074	100	61.5	0.879074	100	61.5	0.879074	100	61.5	0.879074	100	61.5	0.879074	100	61.5	0.879074	100	61.5	0.879074	100	61.5	0.879074	100	61.5	0.879074	100	61.5	0.879074	100	61.5	0.879074	100	61.5	0.879074	100	61.5	0.879074	100	61.5	0.879074	100	61.5	0.879074	100	61.5	0.879074	94.5652	61.5	0.879074
61.6	0.880503	100	61.6	0.880503	100	61.6	0.880503	100	61.6	0.880503	100	61.6	0.880503	100	61.6	0.880503	100	61.6	0.880503	100	61.6	0.880503	100	61.6	0.880503	100	61.6	0.880503	100	61.6	0.880503	100	61.6	0.880503	100	61.6	0.880503	100	61.6	0.880503	100	61.6	0.880503	100	61.6	0.880503	94.5424	61.6	0.880503
61.7	0.881933	100	61.7	0.881933	100	61.7	0.881933	100	61.7	0.881933	100	61.7	0.881933	100	61.7	0.881933	100	61.7	0.881933	100	61.7	0.881933	100	61.7	0.881933	100	61.7	0.881933	100	61.7	0.881933	100	61.7	0.881933	100	61.7	0.881933	100	61.7	0.881933	100	61.7	0.881933	100	61.7	0.881933	94.5198	61.7	0.881933
61.8	0.883362	100	61.8	0.883362	100	61.8	0.883362	100	61.8	0.883362	100	61.8	0.883362	100	61.8	0.883362	100	61.8	0.883362	100	61.8	0.883362	100	61.8	0.883362	100	61.8	0.883362	100	61.8	0.883362	100	61.8	0.883362	100	61.8	0.883362	100	61.8	0.883362	100	61.8	0.883362	100	61.8	0.883362	94.4974	61.8	0.883362
61.9	0.884791	100	61.9	0.884791	100	61.9	0.884791	100	61.9	0.884791	100	61.9	0.884791	100	61.9	0.884791	100	61.9	0.884791	100	61.9	0.884791	100	61.9	0.884791	100	61.9	0.884791	100	61.9	0.884791	100	61.9	0.884791	100	61.9	0.884791	100	61.9	0.884791	100	61.9	0.884791	100	61.9	0.884791	94.4753	61.9	0.884791
62	0.886221	100	62	0.886221	100	62	0.886221	100	62	0.886221	100	62	0.886221	100	62	0.886221	100	62	0.886221	100	62	0.886221	100	62	0.886221	100	62	0.886221	100	62	0.886221	100	62	0.886221	100	62	0.886221	100	62	0.886221	100	62	0.886221	100	62	0.886221	94.453	62	0.886221
62.1	0.88765	100	62.1	0.88765	100	62.1	0.88765	100	62.1	0.88765	100	62.1	0.88765	100	62.1	0.88765	100	62.1	0.88765	100	62.1	0.88765	100	62.1	0.88765	100	62.1	0.88765	100	62.1	0.88765	100	62.1	0.88765	100	62.1	0.88765	100	62.1	0.88765	100	62.1	0.88765	100	62.1	0.88765	94.4309	62.1	0.88765
62.2	0.889079	100	62.2	0.889079	100	62.2	0.889079	100	62.2	0.889079	100	62.2	0.889079	100	62.2	0.889079	100	62.2	0.889079	100	62.2	0.889079	100	62.2	0.889079	100	62.2	0.889079	100	62.2	0.889079	100	62.2	0.889079	100	62.2	0.889079	100	62.2	0.889079	100	62.2	0.889079	100	62.2	0.889079	94.4088	62.2	0.889079
62.3	0.890509	100	62.3	0.890509	100	62.3	0.890509	100	62.3	0.890509	100	62.3	0.890509	100	62.3	0.890509	100	62.3	0.890509	100	62.3	0.890509	100	62.3	0.890509	100	62.3	0.890509	100	62.3	0.890509	100	62.3	0.890509	100	62.3	0.890509	100	62.3	0.890509	100	62.3	0.890509	100	62.3	0.890509	94.3866	62.3	0.890509
62.4	0.891938	100	62.4	0.891938	100	62.4	0.891938	100	62.4	0.891938	100	62.4	0.891938	100	62.4	0.891938	100	62.4	0.891938	100	62.4	0.891938	100	62.4	0.891938	100	62.4	0.891938	100	62.4	0.891938	100	62.4	0.891938	100	62.4	0.891938	100	62.4	0.891938	100	62.4	0.891938	100	62.4	0.891938	94.3642	62.4	0.891938
62.5	0.893368	100	62.5	0.893368	100	62.5	0.893368	100	62.5	0.893368	100	62.5	0.893368	100	62.5	0.893368	100	62.5	0.893368	100	62.5	0.893368	100	62.5	0.893368	100	62.5	0.893368	100	62.5	0.893368	100	62.5	0.893368	100	62.5	0.893368	100	62.5	0.893368	100	62.5	0.893368	100	62.5	0.893368	94.3421	62.5	0.893368
62.6	0.894797	100	62.6	0.894797	100	62.6	0.894797	100	62.6	0.894797	100	62.6	0.894797	100	62.6	0.894797	100	62.6	0.894797	100	62.6	0.894797	100	62.6	0.894797	100	62.6	0.894797	100	62.6	0.894797	100	62.6	0.894797	100	62.6	0.894797	100	62.6	0.894797	100	62.6	0.894797	100	62.6	0.894797	94.3202	62.6	0.894797
62.7	0.896226	100	62.7	0.896226	100	62.7	0.896226	100	62.7	0.896226	100	62.7	0.896226	100	62.7	0.896226	100	62.7	0.896226	100	62.7	0.896226	100	62.7	0.896226	100	62.7	0.896226	100	62.7	0.896226	100	62.7	0.896226	100	62.7	0.896226	100	62.7	0.896226	100	62.7	0.896226	100	62.7	0.896226	94.2981	62.7	0.896226
62.8	0.897656	100	62.8	0.897656	100	62.8	0.897656	100	62.8	0.897656	100	62.8	0.897656	100	62.8	0.897656	100	62.8	0.897656	100	62.8	0.897656	100	62.8	0.897656	100	62.8	0.897656	100	62.8	0.897656	100	62.8	0.897656	100	62.8	0.897656	100	62.8	0.897656	100	62.8	0.897656	100	62.8	0.897656	94.2761	62.8	0.897656
62.9	0.899085	100	62.9	0.899085	100	62.9	0.899085	100	62.9	0.899085	100	62.9	0.899085	100	62.9	0.899085	100	62.9	0.899085	100	62.9	0.899085	100	62.9	0.899085	100	62.9	0.899085	100	62.9	0.899085	100	62.9	0.899085	100	62.9	0.899085	100	62.9	0.899085	100	62.9	0.899085	100	62.9	0.899085	94.2541	62.9	0.899085
63	0.900515	100	63	0.900515	100	63	0.900515	100	63	0.900515	100	63	0.900515	100	63	0.900515	100	63	0.900515	100	63	0.900515	100	63	0.900515	100	63	0.900515	100	63	0.900515	100	63	0.900515	100	63	0.900515	100	63	0.900515	100	63	0.900515	100	63	0.900515	94.232	63	0.900515
63.1	0.901944	100	63.1	0.901944	100	63.1	0.901944	100	63.1	0.901944	100	63.1	0.901944	100	63.1	0.901944	100	63.1	0.901944	100	63.1	0.901944	100	63.1	0.901944	100	63.1	0.901944	100	63.1	0.901944	100	63.1	0.901944	100	63.1	0.901944	100	63.1	0.901944	100	63.1	0.901944	100	63.1	0.901944	94.2099	63.1	0.901944
63.2	0.903373	100	63.2	0.903373	100	63.2	0.903373	100	63.2	0.903373	100	63.2	0.903373	100	63.2	0.903373	100	63.2	0.903373	100	63.2	0.903373	100	63.2	0.903373	100	63.2	0.903373	100	63.2	0.903373	100	63.2	0.903373	100	63.2	0.903373	100	63.2	0.903373	100	63.2	0.903373	100	63.2	0.903373	94.188	63.2	0.903373
63.3	0.904803	100	63.3	0.904803	100	63.3	0.904803	100	63.3	0.904803	100	63.3	0.904803	100	63.3	0.904803	100	63.3	0.904803	100	63.3	0.904803	100	63.3	0.904803	100	63.3	0.904803	100	63.3	0.904803	100	63.3	0.904803	100	63.3	0.904803	100	63.3	0.904803	100	63.3	0.904803	100	63.3	0.904803	94.1663	63.3	0.904803
63.4	0.906232	100	63.4	0.906232	100	63.4	0.906232	100	63.4	0.906232	100	63.4	0.906232	100	63.4	0.906232	100	63.4	0.906232	100	63.4	0.906232	100	63.4	0.906232	100	63.4	0.906232	100	63.4	0.906232	100	63.4	0.906232	100	63.4	0.906232	100	63.4	0.906232	100	63.4	0.906232	100	63.4	0.906232	94.1444	63.4	0.906232
63.5	0.907662	100	63.5	0.907662	100	63.5	0.907662	100	63.5	0.907662	100	63.5	0.907662	100	63.5	0.907662	100	63.5	0.907662	100	63.5	0.907662	100	63.5	0.907662	100	63.5	0.907662	100	63.5	0.907662	100	63.5	0.907662	100	63.5	0.907662	100	63.5	0.907662	100	63.5	0.907662	100	63.5	0.907662	94.1227	63.5	0.907662
63.6	0.909091	100	63.6	0.909091	100	63.6	0.909091	100	63.6	0.909091	100	63.6	0.909091	100	63.6	0.909091	100	63.6	0.909091	100	63.6	0.909091	100	63.6	0.909091	100	63.6	0.909091	100	63.6	0.909091	100	63.6	0.909091	100	63.6	0.909091	100	63.6	0.909091	100	63.6	0.909091	100	63.6	0.909091	94.1011	63.6	0.909091
63.7	0.91052	100	63.7	0.91052	100	63.7	0.91052	100	63.7	0.91052	100	63.7	0.91052	100	63.7	0.91052	100	63.7	0.91052	100	63.7	0.91052	100	63.7	0.91052	100	63.7	0.91052	100	63.7	0.91052	100	63.7	0.91052	100	63.7	0.91052	100	63.7	0.91052	100	63.7	0.91052	100	63.7	0.91052	94.0794	63.7	0.91052
63.8	0.91195	100	63.8	0.91195	100	63.8	0.91195	100	63.8	0.91195	100	63.8	0.91195	100	63.8	0.91195	100	63.8	0.91195	100	63.8	0.91195	100	63.8	0.91195	100	63.8	0.91195	100	63.8	0.91195	100	63.8	0.91195	100	63.8	0.91195	100	63.8	0.91195	100	63.8	0.91195	100	63.8	0.91195	94.0579	63.8	0.91195
63.9	0.913379	100	63.9	0.913379	100	63.9	0.913379	100	63.9	0.913379	100	63.9	0.913379	100	63.9	0.913379	100	63.9	0.913379	100	63.9	0.913379	100	63.9	0.913379	100	63.9	0.913379	100	63.9	0.913379	100	63.9	0.913379	100	63.9	0.913379	100	63.9	0.913379	100	63.9	0.913379	100	63.9	0.913379	94.0365	63.9	0.913379
64	0.914808	100	64	0.914808	100	64	0.914808	100	64	0.914808	100	64	0.914808	100	64	0.914808	100	64	0.914808	100	64	0.914808	100	64	0.914808	100	64	0.914808	100	64	0.914808	100	64	0.914808	100	64	0.914808	100	64	0.914808	100	64	0.914808	100	64	0.914808	94.015	64	0.914808
64.1	0.916238	100	64.1	0.916238	100	64.1	0.916238	100	64.1	0.916238	100	64.1	0.916238	100	64.1	0.916238	100	64.1	0.916238	100	64.1	0.916238	100	64.1	0.916238	100	64.1	0.916238	100	64.1	0.916238	100	64.1	0.916238	100	64.1	0.916238	100	64.1	0.916238	100	64.1	0.916238	100	64.1	0.916238	93.9931	64.1	0.916238
64.2	0.917667	100	64.2	0.917667	100	64.2	0.917667	100	64.2	0.917667	100	64.2	0.917667	100	64.2	0.917667	100	64.2	0.917667	100	64.2	0.917667	100	64.2	0.917667	100	64.2	0.917667	100	64.2	0.917667	100	64.2	0.917667	100	64.2	0.917667	100	64.2	0.917667	100	64.2	0.917667	100	64.2	0.917667	93.9715	64.2	0.917667
64.3	0.919097	100	64.3	0.919097	100	64.3	0.919097	100	64.3	0.919097	100	64.3	0.919097	100	64.3	0.919097	100	64.3	0.919097	100	64.3	0.919097	100	64.3	0.919097	100	64.3	0.919097	100	64.3	0.919097	100	64.3	0.919097	100	64.3	0.919097	100	64.3	0.919097	100	64.3	0.919097	100	64.3	0.919097	93.9507	64.3	0.919097
64.4	0.920526	100	64.4	0.920526	100	64.4	0.920526	100	64.4	0.920526	100	64.4	0.920526	100	64.4	0.920526	100	64.4	0.920526	100	64.4	0.920526	100	64.4	0.920526	100	64.4	0.920526	100	64.4	0.920526	100	64.4	0.920526	100	64.4	0.920526	100	64.4	0.920526	100	64.4	0.920526	100	64.4	0.920526	93.9293	64.4	0.920526
64.5	0.921955	100	64.5	0.921955	100	64.5	0.921955	100	64.5	0.921955	100	64.5	0.921955	100	64.5	0.921955	100	64.5	0.921955	100	64.5	0.921955	100	64.5	0.921955	100	64.5	0.921955	100	64.5	0.921955	100	64.5	0.921955	100	64.5	0.921955	100	64.5	0.921955	100	64.5	0.921955	100	64.5	0.921955	93.9076	64.5	0.921955
64.6	0.923385	100	64.6	0.923385	100	64.6	0.923385	100	64.6	0.923385	100	64.6	0.923385	100	64.6	0.923385	100	64.6	0.923385	100	64.6	0.923385	100	64.6	0.923385	100	64.6	0.923385	100	64.6	0.923385	100	64.6	0.923385	100	64.6	0.923385	100	64.6	0.923385	100	64.6	0.923385	100	64.6	0.923385	93.8859	64.6	0.923385
64.7	0.924814	100	64.7	0.924814	100	64.7	0.924814	100	64.7	0.924814	100	64.7	0.924814	100	64.7	0.924814	100	64.7	0.924814	100	64.7	0.924814	100	64.7	0.924814	100	64.7	0.924814	100	64.7	0.924814	100	64.7	0.924814	100	64.7	0.924814	100	64.7	0.924814	100	64.7	0.924814	100	64.7	0.924814	93.8644	64.7	0.924814
64.8	0.926244	100	64.8	0.926244	100	64.8	0.926244	100	64.8	0.926244	100	64.8	0.926244	100	64.8	0.926244	100	64.8	0.926244	100	64.8	0.926244	100	64.8	0.926244	100	64.8	0.926244	100	64.8	0.926244	100	64.8	0.926244	100	64.8	0.926244	100	64.8	0.926244	100	64.8	0.926244	100	64.8	0.926244	93.8427	64.8	0.926244
64.9	0.927673	100	64.9	0.927673	100	64.9	0.927673	100	64.9	0.927673	100	64.9	0.927673	100	64.9	0.927673	100	64.9	0.927673	100	64.9	0.927673	100	64.9	0.927673	100	64.9	0.927673	100	64.9	0.927673	100	64.9	0.927673	100	64.9	0.927673	100	64.9	0.927673	100	64.9	0.927673	100	64.9	0.927673	93.821	64.9	0.927673
65	0.929102	100	65	0.929102	100	65	0.929102	100	65	0.929102	100	65	0.929102	100	65	0.929102	100	65	0.929102	100	65	0.929102	100	65	0.929102	100	65	0.929102	100	65	0.929102	100	65	0.929102	100	65	0.929102	100	65	0.929102	100	65	0.929102	100	65	0.929102	93.7995	65	0.929102
65.1	0.930532	100	65.1	0.930532	100	65.1	0.930532	100	65.1	0.930532	100	65.1	0.930532	100	65.1	0.930532	100	65.1	0.930532	100	65.1	0.930532	100	65.1	0.930532	100	65.1	0.930532	100	65.1	0.930532	100	65.1	0.930532	100	65.1	0.930532	100	65.1	0.930532	100	65.1	0.930532	100	65.1	0.930532	93.7778	65.1	0.930532
65.2	0.931961	100	65.2	0.931961	100	65.2	0.931961	100	65.2	0.931961	100	65.2	0.931961	100	65.2	0.931961	100	65.2	0.931961	100	65.2	0.931961	100	65.2	0.931961	100	65.2	0.931961	100	65.2	0.931961	100	65.2	0.931961	100	65.2	0.931961	100	65.2	0.931961	100	65.2	0.931961	100	65.2	0.931961	93.7564	65.2	0.931961
65.3	0.933391	100	65.3	0.933391	100	65.3	0.933391	100	65.3	0.933391	100	65.3	0.933391	100	65.3	0.933391	100	65.3	0.933391	100	65.3	0.933391	100	65.3	0.933391	100	65.3	0.933391	100	65.3	0.933391	100	65.3	0.933391	100	65.3	0.933391	100	65.3	0.933391	100	65.3	0.933391	100	65.3	0.933391	93.7346	65.3	0.933391
65.4	0.93482	100	65.4	0.93482	100	65.4	0.93482	100	65.4	0.93482	100	65.4	0.93482	100	65.4	0.93482	100	65.4	0.93482	100	65.4	0.93482	100	65.4	0.93482	100	65.4	0.93482	100	65.4	0.93482	100	65.4	0.93482	100	65.4	0.93482	100	65.4	0.93482	100	65.4	0.93482	100	65.4	0.93482	93.7125	65.4	0.93482
65.5	0.936249	100	65.5	0.936249	100	65.5	0.936249	100	65.5	0.936249	100	65.5	0.936249	100	65.5	0.936249	100	65.5	0.936249	100	65.5	0.936249	100	65.5	0.936249	100	65.5	0.936249	100	65.5	0.936249	100	65.5	0.936249	100	65.5	0.936249	100	65.5	0.936249	100	65.5	0.936249	100	65.5	0.936249	93.6904	65.5	0.936249
65.6	0.937679	100	65.6	0.937679	100	65.6	0.937679	100	65.6	0.937679	100	65.6	0.937679	100	65.6	0.937679	100	65.6	0.937679	100	65.6	0.937679	100	65.6	0.937679	100	65.6	0.937679	100	65.6	0.937679	100	65.6	0.937679	100	65.6	0.937679	100	65.6	0.937679	100	65.6	0.937679	100	65.6	0.937679	93.6682	65.6	0.937679
65.7	0.939108	100	65.7	0.939108	100	65.7	0.939108	100	65.7	0.939108	100	65.7	0.939108	100	65.7	0.939108	100	65.7	0.939108	100	65.7	0.939108	100	65.7	0.939108	100	65.7	0.939108	100	65.7	0.939108	100	65.7	0.939108	100	65.7	0.939108	100	65.7	0.939108	100	65.7	0.939108	100	65.7	0.939108	93.6459	65.7	0.939108
65.8	0.940537	100	65.8	0.940537	100	65.8	0.940537	100	65.8	0.940537	100	65.8	0.940537	100	65.8	0.940537	100	65.8	0.940537	100	65.8	0.940537	100	65.8	0.940537	100	65.8	0.940537	100	65.8	0.940537	100	65.8	0.940537	100	65.8	0.940537	100	65.8	0.940537	100	65.8	0.940537	100	65.8	0.940537	93.6238	65.8	0.940537
65.9	0.941967	100	65.9	0.941967	100	65.9	0.941967	100	65.9	0.941967	100	65.9	0.941967	100	65.9	0.941967	100	65.9	0.941967	100	65.9	0.941967	100	65.9	0.941967	100	65.9	0.941967	100	65.9	0.941967	100	65.9	0.941967	100	65.9	0.941967	100	65.9	0.941967	100	65.9	0.941967	100	65.9	0.941967	93.6013	65.9	0.941967
66	0.943396	100	66	0.943396	100	66	0.943396	100	66	0.943396	100	66	0.943396	100	66	0.943396	100	66	0.943396	100	66	0.943396	100	66	0.943396	100	66	0.943396	100	66	0.943396	100	66	0.943396	100	66	0.943396	100	66	0.943396	100	66	0.943396	100	66	0.943396	93.5788	66	0.943396
66.1	0.944826	100	66.1	0.944826	100	66.1	0.944826	100	66.1	0.944826	100	66.1	0.944826	100	66.1	0.944826	100	66.1	0.944826	100	66.1	0.944826	100	66.1	0.944826	100	66.1	0.944826	100	66.1	0.944826	100	66.1	0.944826	100	66.1	0.944826	100	66.1	0.944826	100	66.1	0.944826	100	66.1	0.944826	93.5567	66.1	0.944826
66.2	0.946255	100	66.2	0.946255	100	66.2	0.946255	100	66.2	0.946255	100	66.2	0.946255	100	66.2	0.946255	100	66.2	0.946255	100	66.2	0.946255	100	66.2	0.946255	100	66.2	0.946255	100	66.2	0.946255	100	66.2	0.946255	100	66.2	0.946255	100	66.2	0.946255	100	66.2	0.946255	100	66.2	0.946255	93.5348	66.2	0.946255
66.3	0.947684	100	66.3	0.947684	100	66.3	0.947684	100	66.3	0.947684	100	66.3	0.947684	100	66.3	0.947684	100	66.3	0.947684	100	66.3	0.947684	100	66.3	0.947684	100	66.3	0.947684	100	66.3	0.947684	100	66.3	0.947684	100	66.3	0.947684	100	66.3	0.947684	100	66.3	0.947684	100	66.3	0.947684	93.5127	66.3	0.947684
66.4	0.949114	100	66.4	0.949114	100	66.4	0.949114	100	66.4	0.949114	100	66.4	0.949114	100	66.4	0.949114	100	66.4	0.949114	100	66.4	0.949114	100	66.4	0.949114	100	66.4	0.949114	100	66.4	0.949114	100	66.4	0.949114	100	66.4	0.949114	100	66.4	0.949114	100	66.4	0.949114	100	66.4	0.949114	93.4903	66.4	0.949114
66.5	0.950543	100	66.5	0.950543	100	66.5	0.950543	100	66.5	0.950543	100	66.5	0.950543	100	66.5	0.950543	100	66.5	0.950543	100	66.5	0.950543	100	66.5	0.950543	100	66.5	0.950543	100	66.5	0.950543	100	66.5	0.950543	100	66.5	0.950543	100	66.5	0.950543	100	66.5	0.950543	100	66.5	0.950543	93.4681	66.5	0.950543
66.6	0.951973	100	66.6	0.951973	100	66.6	0.951973	100	66.6	0.951973	100	66.6	0.951973	100	66.6	0.951973	100	66.6	0.951973	100	66.6	0.951973	100	66.6	0.951973	100	66.6	0.951973	100	66.6	0.951973	100	66.6	0.951973	100	66.6	0.951973	100	66.6	0.951973	100	66.6	0.951973	100	66.6	0.951973	93.4459	66.6	0.951973
66.7	0.953402	100	66.7	0.953402	100	66.7	0.953402	100	66.7	0.953402	100	66.7	0.953402	100	66.7	0.953402	100	66.7	0.953402	100	66.7	0.953402	100	66.7	0.953402	100	66.7	0.953402	100	66.7	0.953402	100	66.7	0.953402	100	66.7	0.953402	100	66.7	0.953402	100	66.7	0.953402	100	66.7	0.953402	93.4239	66.7	0.953402
66.8	0.954831	100	66.8	0.954831	100	66.8	0.954831	100	66.8	0.954831	100	66.8	0.954831	100	66.8	0.954831	100	66.8	0.954831	100	66.8	0.954831	100	66.8	0.954831	100	66.8	0.954831	100	66.8	0.954831	100	66.8	0.954831	100	66.8	0.954831	100	66.8	0.954831	100	66.8	0.954831	100	66.8	0.954831	93.4021	66.8	0.954831
66.9	0.956261	100	66.9	0.956261	100	66.9	0.956261	100	66.9	0.956261	100	66.9	0.956261	100	66.9	0.956261	100	66.9	0.956261	100	66.9	0.956261	100	66.9	0.956261	100	66.9	0.956261	100	66.9	0.956261	100	66.9	0.956261	100	66.9	0.956261	100	66.9	0.956261	100	66.9	0.956261	100	66.9	0.956261	93.3803	66.9	0.956261
67	0.95769	100	67	0.95769	100	67	0.95769	100	67	0.95769	100	67	0.95769	100	67	0.95769	100	67	0.95769	100	67	0.95769	100	67	0.95769	100	67	0.95769	100	67	0.95769	100	67	0.95769	100	67	0.95769	100	67	0.95769	100	67	0.95769	100	67	0.95769	93.3582	67	0.95769
67.1	0.959119	100	67.1	0.959119	100	67.1	0.959119	100	67.1	0.959119	100	67.1	0.959119	100	67.1	0.959119	100	67.1	0.959119	100	67.1	0.959119	100	67.1	0.959119	100	67.1	0.959119	100	67.1	0.959119	100	67.1	0.959119	100	67.1	0.959119	100	67.1	0.959119	100	67.1	0.959119	100	67.1	0.959119	93.3363	67.1	0.959119
67.2	0.960549	100	67.2	0.960549	100	67.2	0.960549	100	67.2	0.960549	100	67.2	0.960549	100	67.2	0.960549	100	67.2	0.960549	100	67.2	0.960549	100	67.2	0.960549	100	67.2	0.960549	100	67.2	0.960549	100	67.2	0.960549	100	67.2	0.960549	100	67.2	0.960549	100	67.2	0.960549	100	67.2	0.960549	93.3144	67.2	0.960549
67.3	0.961978	100	67.3	0.961978	100	67.3	0.961978	100	67.3	0.961978	100	67.3	0.961978	100	67.3	0.961978	100	67.3	0.961978	100	67.3	0.961978	100	67.3	0.961978	100	67.3	0.961978	100	67.3	0.961978	100	67.3	0.961978	100	67.3	0.961978	100	67.3	0.961978	100	67.3	0.961978	100	67.3	0.961978	93.2925	67.3	0.961978
67.4	0.963408	100	67.4	0.963408	100	67.4	0.963408	100	67.4	0.963408	100	67.4	0.963408	100	67.4	0.963408	100	67.4	0.963408	100	67.4	0.963408	100	67.4	0.963408	100	67.4	0.963408	100	67.4	0.963408	100	67.4	0.963408	100	67.4	0.963408	100	67.4	0.963408	100	67.4	0.963408	100	67.4	0.963408	93.2704	67.4	0.963408
67.5	0.964837	100	67.5	0.964837	100	67.5	0.964837	100	67.5	0.964837	100	67.5	0.964837	100	67.5	0.964837	100	67.5	0.964837	100	67.5	0.964837	100	67.5	0.964837	100	67.5	0.964837	100	67.5	0.964837	100	67.5	0.964837	100	67.5	0.964837	100	67.5	0.964837	100	67.5	0.964837	100	67.5	0.964837	93.248	67.5	0.964837
67.6	0.966266	100	67.6	0.966266	100	67.6	0.966266	100	67.6	0.966266	100	67.6	0.966266	100	67.6	0.966266	100	67.6	0.966266	100	67.6	0.966266	100	67.6	0.966266	100	67.6	0.966266	100	67.6	0.966266	100	67.6	0.966266	100	67.6	0.966266	100	67.6	0.966266	100	67.6	0.966266	100	67.6	0.966266	93.2257	67.6	0.966266
67.7	0.967696	100	67.7	0.967696	100	67.7	0.967696	100	67.7	0.967696	100	67.7	0.967696	100	67.7	0.967696	100	67.7	0.967696	100	67.7	0.967696	100	67.7	0.967696	100	67.7	0.967696	100	67.7	0.967696	100	67.7	0.967696	100	67.7	0.967696	100	67.7	0.967696	100	67.7	0.967696	100	67.7	0.967696	93.2031	67.7	0.967696
67.8	0.969125	100	67.8	0.969125	100	67.8	0.969125	100	67.8	0.969125	100	67.8	0.969125	100	67.8	0.969125	100	67.8	0.969125	100	67.8	0.969125	100	67.8	0.969125	100	67.8	0.969125	100	67.8	0.969125	100	67.8	0.969125	100	67.8	0.969125	100	67.8	0.969125	100	67.8	0.969125	100	67.8	0.969125	93.1805	67.8	0.969125
67.9	0.970555	100	67.9	0.970555	100	67.9	0.970555	100	67.9	0.970555	100	67.9	0.970555	100	67.9	0.970555	100	67.9	0.970555	100	67.9	0.970555	100	67.9	0.970555	100	67.9	0.970555	100	67.9	0.970555	100	67.9	0.970555	100	67.9	0.970555	100	67.9	0.970555	100	67.9	0.970555	100	67.9	0.970555	93.1572	67.9	0.970555
68	0.971984	100	68	0.971984	100	68	0.971984	100	68	0.971984	100	68	0.971984	100	68	0.971984	100	68	0.971984	100	68	0.971984	100	68	0.971984	100	68	0.971984	100	68	0.971984	100	68	0.971984	100	68	0.971984	100	68	0.971984	100	68	0.971984	100	68	0.971984	93.1341	68	0.971984
68.1	0.973413	100	68.1	0.973413	100	68.1	0.973413	100	68.1	0.973413	100	68.1	0.973413	100	68.1	0.973413	100	68.1	0.973413	100	68.1	0.973413	100	68.1	0.973413	100	68.1	0.973413	100	68.1	0.973413	100	68.1	0.973413	100	68.1	0.973413	100	68.1	0.973413	100	68.1	0.973413	100	68.1	0.973413	93.1107	68.1	0.973413
68.2	0.974843	100	68.2	0.974843	100	68.2	0.974843	100	68.2	0.974843	100	68.2	0.974843	100	68.2	0.974843	100	68.2	0.974843	100	68.2	0.974843	100	68.2	0.974843	100	68.2	0.974843	100	68.2	0.974843	100	68.2	0.974843	100	68.2	0.974843	100	68.2	0.974843	100	68.2	0.974843	100	68.2	0.974843	93.0875	68.2	0.974843
68.3	0.976272	100	68.3	0.976272	100	68.3	0.976272	100	68.3	0.976272	100	68.3	0.976272	100	68.3	0.976272	100	68.3	0.976272	100	68.3	0.976272	100	68.3	0.976272	100	68.3	0.976272	100	68.3	0.976272	100	68.3	0.976272	100	68.3	0.976272	100	68.3	0.976272	100	68.3	0.976272	100	68.3	0.976272	93.0645	68.3	0.976272
68.4	0.977702	100	68.4	0.977702	100	68.4	0.977702	100	68.4	0.977702	100	68.4	0.977702	100	68.4	0.977702	100	68.4	0.977702	100	68.4	0.977702	100	68.4	0.977702	100	68.4	0.977702	100	68.4	0.977702	100	68.4	0.977702	100	68.4	0.977702	100	68.4	0.977702	100	68.4	0.977702	100	68.4	0.977702	93.0411	68.4	0.977702
68.5	0.979131	100	68.5	0.979131	100	68.5	0.979131	100	68.5	0.979131	100	68.5	0.979131	100	68.5	0.979131	100	68.5	0.979131	100	68.5	0.979131	100	68.5	0.979131	100	68.5	0.979131	100	68.5	0.979131	100	68.5	0.979131	100	68.5	0.979131	100	68.5	0.979131	100	68.5	0.979131	100	68.5	0.979131	93.0174	68.5	0.979131
68.6	0.98056	100	68.6	0.98056	100	68.6	0.98056	100	68.6	0.98056	100	68.6	0.98056	100	68.6	0.98056	100	68.6	0.98056	100	68.6	0.98056	100	68.6	0.98056	100	68.6	0.98056	100	68.6	0.98056	100	68.6	0.98056	100	68.6	0.98056	100	68.6	0.98056	100	68.6	0.98056	100	68.6	0.98056	92.994	68.6	0.98056
68.7	0.98199	100	68.7	0.98199	100	68.7	0.98199	100	68.7	0.98199	100	68.7	0.98199	100	68.7	0.98199	100	68.7	0.98199	100	68.7	0.98199	100	68.7	0.98199	100	68.7	0.98199	100	68.7	0.98199	100	68.7	0.98199	100	68.7	0.98199	100	68.7	0.98199	100	68.7	0.98199	100	68.7	0.98199	92.97	68.7	0.98199
68.8	0.983419	100	68.8	0.983419	100	68.8	0.983419	100	68.8	0.983419	100	68.8	0.983419	100	68.8	0.983419	100	68.8	0.983419	100	68.8	0.983419	100	68.8	0.983419	100	68.8	0.983419	100	68.8	0.983419	100	68.8	0.983419	100	68.8	0.983419	100	68.8	0.983419	100	68.8	0.983419	100	68.8	0.983419	92.9465	68.8	0.983419
68.9	0.984848	100	68.9	0.984848	100	68.9	0.984848	100	68.9	0.984848	100	68.9	0.984848	100	68.9	0.984848	100	68.9	0.984848	100	68.9	0.984848	100	68.9	0.984848	100	68.9	0.984848	100	68.9	0.984848	100	68.9	0.984848	100	68.9	0.984848	100	68.9	0.984848	100	68.9	0.984848	100	68.9	0.984848	92.9229	68.9	0.984848
69	0.986278	100	69	0.986278	100	69	0.986278	100	69	0.986278	100	69	0.986278	100	69	0.986278	100	69	0.986278	100	69	0.986278	100	69	0.986278	100	69	0.986278	100	69	0.986278	100	69	0.986278	100	69	0.986278	100	69	0.986278	100	69	0.986278	100	69	0.986278	92.8995	69	0.986278
69.1	0.987707	100	69.1	0.987707	100	69.1	0.987707	100	69.1	0.987707	100	69.1	0.987707	100	69.1	0.987707	100	69.1	0.987707	100	69.1	0.987707	100	69.1	0.987707	100	69.1	0.987707	100	69.1	0.987707	100	69.1	0.987707	100	69.1	0.987707	100	69.1	0.987707	100	69.1	0.987707	100	69.1	0.987707	92.8759	69.1	0.987707
69.2	0.989137	100	69.2	0.989137	100	69.2	0.989137	100	69.2	0.989137	100	69.2	0.989137	100	69.2	0.989137	100	69.2	0.989137	100	69.2	0.989137	100	69.2	0.989137	100	69.2	0.989137	100	69.2	0.989137	100	69.2	0.989137	100	69.2	0.989137	100	69.2	0.989137	100	69.2	0.989137	100	69.2	0.989137	92.8522	69.2	0.989137
69.3	0.990566	100	69.3	0.990566	100	69.3	0.990566	100	69.3	0.990566	100	69.3	0.990566	100	69.3	0.990566	100	69.3	0.990566	100	69.3	0.990566	100	69.3	0.990566	100	69.3	0.990566	100	69.3	0.990566	100	69.3	0.990566	100	69.3	0.990566	100	69.3	0.990566	100	69.3	0.990566	100	69.3	0.990566	92.8286	69.3	0.990566
69.4	0.991995	100	69.4	0.991995	100	69.4	0.991995	100	69.4	0.991995	100	69.4	0.991995	100	69.4	0.991995	100	69.4	0.991995	100	69.4	0.991995	100	69.4	0.991995	100	69.4	0.991995	100	69.4	0.991995	100	69.4	0.991995	100	69.4	0.991995	100	69.4	0.991995	100	69.4	0.991995	100	69.4	0.991995	92.805	69.4	0.991995
69.5	0.993425	100	69.5	0.993425	100	69.5	0.993425	100	69.5	0.993425	100	69.5	0.993425	100	69.5	0.993425	100	69.5	0.993425	100	69.5	0.993425	100	69.5	0.993425	100	69.5	0.993425	100	69.5	0.993425	100	69.5	0.993425	100	69.5	0.993425	100	69.5	0.993425	100	69.5	0.993425	100	69.5	0.993425	92.7814	69.5	0.993425
69.6	0.994854	100	69.6	0.994854	100	69.6	0.994854	100	69.6	0.994854	100	69.6	0.994854	100	69.6	0.994854	100	69.6	0.994854	100	69.6	0.994854	100	69.6	0.994854	100	69.6	0.994854	100	69.6	0.994854	100	69.6	0.994854	100	69.6	0.994854	100	69.6	0.994854	100	69.6	0.994854	100	69.6	0.994854	92.7576	69.6	0.994854
69.7	0.996284	100	69.7	0.996284	100	69.7	0.996284	100	69.7	0.996284	100	69.7	0.996284	100	69.7	0.996284	100	69.7	0.996284	100	69.7	0.996284	100	69.7	0.996284	100	69.7	0.996284	100	69.7	0.996284	100	69.7	0.996284	100	69.7	0.996284	100	69.7	0.996284	100	69.7	0.996284	100	69.7	0.996284	92.734	69.7	0.996284
69.8	0.997713	100	69.8	0.997713	100	69.8	0.997713	100	69.8	0.997713	100	69.8	0.997713	100	69.8	0.997713	100	69.8	0.997713	100	69.8	0.997713	100	69.8	0.997713	100	69.8	0.997713	100	69.8	0.997713	100	69.8	0.997713	100	69.8	0.997713	100	69.8	0.997713	100	69.8	0.997713	100	69.8	0.997713	92.7105	69.8	0.997713
69.9	0.999142	100	69.9	0.999142	100	69.9	0.999142	100	69.9	0.999142	100	69.9	0.999142	100	69.9	0.999142	100	69.9	0.999142	100	69.9	0.999142	100	69.9	0.999142	100	69.9	0.999142	100	69.9	0.999142	100	69.9	0.999142	100	69.9	0.999142	100	69.9	0.999142	100	69.9	0.999142	100	69.9	0.999142	92.6868	69.9	0.999142
70	1.00057	100	70	1.00057	100	70	1.00057	100	70	1.00057	100	70	1.00057	100	70	1.00057	100	70	1.00057	100	70	1.00057	100	70	1.00057	100	70	1.00057	100	70	1.00057	100	70	1.00057	100	70	1.00057	100	70	1.00057	100	70	1.00057	100	70	1.00057	92.6628	70	1.00057
70.1	1.002	100	70.1	1.002	100	70.1	1.002	100	70.1	1.002	100	70.1	1.002	100	70.1	1.002	100	70.1	1.002	100	70.1	1.002	100	70.1	1.002	100	70.1	1.002	100	70.1	1.002	100	70.1	1.002	100	70.1	1.002	100	70.1	1.002	100	70.1	1.002	100	70.1	1.002	92.6389	70.1	1.002
70.2	1.00343	100	70.2	1.00343	100	70.2	1.00343	100	70.2	1.00343	100	70.2	1.00343	100	70.2	1.00343	100	70.2	1.00343	100	70.2	1.00343	100	70.2	1.00343	100	70.2	1.00343	100	70.2	1.00343	100	70.2	1.00343	100	70.2	1.00343	100	70.2	1.00343	100	70.2	1.00343	100	70.2	1.00343	92.6151	70.2	1.00343
70.3	1.00486	100	70.3	1.00486	100	70.3	1.00486	100	70.3	1.00486	100	70.3	1.00486	100	70.3	1.00486	100	70.3	1.00486	100	70.3	1.00486	100	70.3	1.00486	100	70.3	1.00486	100	70.3	1.00486	100	70.3	1.00486	100	70.3	1.00486	100	70.3	1.00486	100	70.3	1.00486	100	70.3	1.00486	92.5914	70.3	1.00486
70.4	1.00629	100	70.4	1.00629	100	70.4	1.00629	100	70.4	1.00629	100	70.4	1.00629	100	70.4	1.00629	100	70.4	1.00629	100	70.4	1.00629	100	70.4	1.00629	100	70.4	1.00629	100	70.4	1.00629	100	70.4	1.00629	100	70.4	1.00629	100	70.4	1.00629	100	70.4	1.00629	100	70.4	1.00629	92.5679	70.4	1.00629
70.5	1.00772	100	70.5	1.00772	100	70.5	1.00772	100	70.5	1.00772	100	70.5	1.00772	100	70.5	1.00772	100	70.5	1.00772	100	70.5	1.00772	100	70.5	1.00772	100	70.5	1.00772	100	70.5	1.00772	100	70.5	1.00772	100	70.5	1.00772	100	70.5	1.00772	100	70.5	1.00772	100	70.5	1.00772	92.5444	70.5	1.00772
70.6	1.00915	100	70.6	1.00915	100	70.6	1.00915	100	70.6	1.00915	100	70.6	1.00915	100	70.6	1.00915	100	70.6	1.00915	100	70.6	1.00915	100	70.6	1.00915	100	70.6	1.00915	100	70.6	1.00915	100	70.6	1.00915	100	70.6	1.00915	100	70.6	1.00915	100	70.6	1.00915	100	70.6	1.00915	92.5203	70.6	1.00915
70.7	1.01058	100	70.7	1.01058	100	70.7	1.01058	100	70.7	1.01058	100	70.7	1.01058	100	70.7	1.01058	100	70.7	1.01058	100	70.7	1.01058	100	70.7	1.01058	100	70.7	1.01058	100	70.7	1.01058	100	70.7	1.01058	100	70.7	1.01058	100	70.7	1.01058	100	70.7	1.01058	100	70.7	1.01058	92.4966	70.7	1.01058
70.8	1.01201	100	70.8	1.01201	100	70.8	1.01201	100	70.8	1.01201	100	70.8	1.01201	100	70.8	1.01201	100	70.8	1.01201	100	70.8	1.01201	100	70.8	1.01201	100	70.8	1.01201	100	70.8	1.01201	100	70.8	1.01201	100	70.8	1.01201	100	70.8	1.01201	100	70.8	1.01201	100	70.8	1.01201	92.4732	70.8	1.01201
70.9	1.01344	100	70.9	1.01344	100	70.9	1.01344	100	70.9	1.01344	100	70.9	1.01344	100	70.9	1.01344	100	70.9	1.01344	100	70.9	1.01344	100	70.9	1.01344	100	70.9	1.01344	100	70.9	1.01344	100	70.9	1.01344	100	70.9	1.01344	100	70.9	1.01344	100	70.9	1.01344	100	70.9	1.01344	92.4497	70.9	1.01344
71	1.01487	100	71	1.01487	100	71	1.01487	100	71	1.01487	100	71	1.01487	100	71	1.01487	100	71	1.01487	100	71	1.01487	100	71	1.01487	100	71	1.01487	100	71	1.01487	100	71	1.01487	100	71	1.01487	100	71	1.01487	100	71	1.01487	100	71	1.01487	92.4267	71	1.01487
71.1	1.0163	100	71.1	1.0163	100	71.1	1.0163	100	71.1	1.0163	100	71.1	1.0163	100	71.1	1.0163	100	71.1	1.0163	100	71.1	1.0163	100	71.1	1.0163	100	71.1	1.0163	100	71.1	1.0163	100	71.1	1.0163	100	71.1	1.0163	100	71.1	1.0163	100	71.1	1.0163	100	71.1	1.0163	92.4036	71.1	1.0163
71.2	1.01772	100	71.2	1.01772	100	71.2	1.01772	100	71.2	1.01772	100	71.2	1.01772	100	71.2	1.01772	100	71.2	1.01772	100	71.2	1.01772	100	71.2	1.01772	100	71.2	1.01772	100	71.2	1.01772	100	71.2	1.01772	100	71.2	1.01772	100	71.2	1.01772	100	71.2	1.01772	100	71.2	1.01772	92.3803	71.2	1.01772
71.3	1.01915	100	71.3	1.01915	100	71.3	1.01915	100	71.3	1.01915	100	71.3	1.01915	100	71.3	1.01915	100	71.3	1.01915	100	71.3	1.01915	100	71.3	1.01915	100	71.3	1.01915	100	71.3	1.01915	100	71.3	1.01915	100	71.3	1.01915	100	71.3	1.01915	100	71.3	1.01915	100	71.3	1.01915	92.3571	71.3	1.01915
71.4	1.02058	100	71.4	1.02058	100	71.4	1.02058	100	71.4	1.02058	100	71.4	1.02058	100	71.4	1.02058	100	71.4	1.02058	100	71.4	1.02058	100	71.4	1.02058	100	71.4	1.02058	100	71.4	1.02058	100	71.4	1.02058	100	71.4	1.02058	100	71.4	1.02058	100	71.4	1.02058	100	71.4	1.02058	92.3337	71.4	1.02058
71.5	1.02201	100	71.5	1.02201	100	71.5	1.02201	100	71.5	1.02201	100	71.5	1.02201	100	71.5	1.02201	100	71.5	1.02201	100	71.5	1.02201	100	71.5	1.02201	100	71.5	1.02201	100	71.5	1.02201	100	71.5	1.02201	100	71.5	1.02201	100	71.5	1.02201	100	71.5	1.02201	100	71.5	1.02201	92.3103	71.5	1.02201
71.6	1.02344	100	71.6	1.02344	100	71.6	1.02344	100	71.6	1.02344	100	71.6	1.02344	100	71.6	1.02344	100	71.6	1.02344	100	71.6	1.02344	100	71.6	1.02344	100	71.6	1.02344	100	71.6	1.02344	100	71.6	1.02344	100	71.6	1.02344	100	71.6	1.02344	100	71.6	1.02344	100	71.6	1.02344	92.2871	71.6	1.02344
71.7	1.02487	100	71.7	1.02487	100	71.7	1.02487	100	71.7	1.02487	100	71.7	1.02487	100	71.7	1.02487	100	71.7	1.02487	100	71.7	1.02487	100	71.7	1.02487	100	71.7	1.02487	100	71.7	1.02487	100	71.7	1.02487	100	71.7	1.02487	100	71.7	1.02487	100	71.7	1.02487	100	71.7	1.02487	92.2643	71.7	1.02487
71.8	1.0263	100	71.8	1.0263	100	71.8	1.0263	100	71.8	1.0263	100	71.8	1.0263	100	71.8	1.0263	100	71.8	1.0263	100	71.8	1.0263	100	71.8	1.0263	100	71.8	1.0263	100	71.8	1.0263	100	71.8	1.0263	100	71.8	1.0263	100	71.8	1.0263	100	71.8	1.0263	100	71.8	1.0263	92.2414	71.8	1.0263
71.9	1.02773	100	71.9	1.02773	100	71.9	1.02773	100	71.9	1.02773	100	71.9	1.02773	100	71.9	1.02773	100	71.9	1.02773	100	71.9	1.02773	100	71.9	1.02773	100	71.9	1.02773	100	71.9	1.02773	100	71.9	1.02773	100	71.9	1.02773	100	71.9	1.02773	100	71.9	1.02773	100	71.9	1.02773	92.2184	71.9	1.02773
72	1.02916	100	72	1.02916	100	72	1.02916	100	72	1.02916	100	72	1.02916	100	72	1.02916	100	72	1.02916	100	72	1.02916	100	72	1.02916	100	72	1.02916	100	72	1.02916	100	72	1.02916	100	72	1.02916	100	72	1.02916	100	72	1.02916	100	72	1.02916	92.1956	72	1.02916
72.1	1.03059	100	72.1	1.03059	100	72.1	1.03059	100	72.1	1.03059	100	72.1	1.03059	100	72.1	1.03059	100	72.1	1.03059	100	72.1	1.03059	100	72.1	1.03059	100	72.1	1.03059	100	72.1	1.03059	100	72.1	1.03059	100	72.1	1.03059	100	72.1	1.03059	100	72.1	1.03059	100	72.1	1.03059	92.1728	72.1	1.03059
72.2	1.03202	100	72.2	1.03202	100	72.2	1.03202	100	72.2	1.03202	100	72.2	1.03202	100	72.2	1.03202	100	72.2	1.03202	100	72.2	1.03202	100	72.2	1.03202	100	72.2	1.03202	100	72.2	1.03202	100	72.2	1.03202	100	72.2	1.03202	100	72.2	1.03202	100	72.2	1.03202	100	72.2	1.03202	92.1497	72.2	1.03202
72.3	1.03345	100	72.3	1.03345	100	72.3	1.03345	100	72.3	1.03345	100	72.3	1.03345	100	72.3	1.03345	100	72.3	1.03345	100	72.3	1.03345	100	72.3	1.03345	100	72.3	1.03345	100	72.3	1.03345	100	72.3	1.03345	100	72.3	1.03345	100	72.3	1.03345	100	72.3	1.03345	100	72.3	1.03345	92.1265	72.3	1.03345
72.4	1.03488	100	72.4	1.03488	100	72.4	1.03488	100	72.4	1.03488	100	72.4	1.03488	100	72.4	1.03488	100	72.4	1.03488	100	72.4	1.03488	100	72.4	1.03488	100	72.4	1.03488	100	72.4	1.03488	100	72.4	1.03488	100	72.4	1.03488	100	72.4	1.03488	100	72.4	1.03488	100	72.4	1.03488	92.1038	72.4	1.03488
72.5	1.03631	100	72.5	1.03631	100	72.5	1.03631	100	72.5	1.03631	100	72.5	1.03631	100	72.5	1.03631	100	72.5	1.03631	100	72.5	1.03631	100	72.5	1.03631	100	72.5	1.03631	100	72.5	1.03631	100	72.5	1.03631	100	72.5	1.03631	100	72.5	1.03631	100	72.5	1.03631	100	72.5	1.03631	92.0815	72.5	1.03631
72.6	1.03774	100	72.6	1.03774	100	72.6	1.03774	100	72.6	1.03774	100	72.6	1.03774	100	72.6	1.03774	100	72.6	1.03774	100	72.6	1.03774	100	72.6	1.03774	100	72.6	1.03774	100	72.6	1.03774	100	72.6	1.03774	100	72.6	1.03774	100	72.6	1.03774	100	72.6	1.03774	100	72.6	1.03774	92.059	72.6	1.03774
72.7	1.03917	100	72.7	1.03917	100	72.7	1.03917	100	72.7	1.03917	100	72.7	1.03917	100	72.7	1.03917	100	72.7	1.03917	100	72.7	1.03917	100	72.7	1.03917	100	72.7	1.03917	100	72.7	1.03917	100	72.7	1.03917	100	72.7	1.03917	100	72.7	1.03917	100	72.7	1.03917	100	72.7	1.03917	92.0364	72.7	1.03917
72.8	1.04059	100	72.8	1.04059	100	72.8	1.04059	100	72.8	1.04059	100	72.8	1.04059	100	72.8	1.04059	100	72.8	1.04059	100	72.8	1.04059	100	72.8	1.04059	100	72.8	1.04059	100	72.8	1.04059	100	72.8	1.04059	100	72.8	1.04059	100	72.8	1.04059	100	72.8	1.04059	100	72.8	1.04059	92.0138	72.8	1.04059
72.9	1.04202	100	72.9	1.04202	100	72.9	1.04202	100	72.9	1.04202	100	72.9	1.04202	100	72.9	1.04202	100	72.9	1.04202	100	72.9	1.04202	100	72.9	1.04202	100	72.9	1.04202	100	72.9	1.04202	100	72.9	1.04202	100	72.9	1.04202	100	72.9	1.04202	100	72.9	1.04202	100	72.9	1.04202	91.9909	72.9	1.04202
73	1.04345	100	73	1.04345	100	73	1.04345	100	73	1.04345	100	73	1.04345	100	73	1.04345	100	73	1.04345	100	73	1.04345	100	73	1.04345	100	73	1.04345	100	73	1.04345	100	73	1.04345	100	73	1.04345	100	73	1.04345	100	73	1.04345	100	73	1.04345	91.9681	73	1.04345
73.1	1.04488	100	73.1	1.04488	100	73.1	1.04488	100	73.1	1.04488	100	73.1	1.04488	100	73.1	1.04488	100	73.1	1.04488	100	73.1	1.04488	100	73.1	1.04488	100	73.1	1.04488	100	73.1	1.04488	100	73.1	1.04488	100	73.1	1.04488	100	73.1	1.04488	100	73.1	1.04488	100	73.1	1.04488	91.9458	73.1	1.04488
73.2	1.04631	100	73.2	1.04631	100	73.2	1.04631	100	73.2	1.04631	100	73.2	1.04631	100	73.2	1.04631	100	73.2	1.04631	100	73.2	1.04631	100	73.2	1.04631	100	73.2	1.04631	100	73.2	1.04631	100	73.2	1.04631	100	73.2	1.04631	100	73.2	1.04631	100	73.2	1.04631	100	73.2	1.04631	91.9235	73.2	1.04631
73.3	1.04774	100	73.3	1.04774	100	73.3	1.04774	100	73.3	1.04774	100	73.3	1.04774	100	73.3	1.04774	100	73.3	1.04774	100	73.3	1.04774	100	73.3	1.04774	100	73.3	1.04774	100	73.3	1.04774	100	73.3	1.04774	100	73.3	1.04774	100	73.3	1.04774	100	73.3	1.04774	100	73.3	1.04774	91.9012	73.3	1.04774
73.4	1.04917	100	73.4	1.04917	100	73.4	1.04917	100	73.4	1.04917	100	73.4	1.04917	100	73.4	1.04917	100	73.4	1.04917	100	73.4	1.04917	100	73.4	1.04917	100	73.4	1.04917	100	73.4	1.04917	100	73.4	1.04917	100	73.4	1.04917	100	73.4	1.04917	100	73.4	1.04917	100	73.4	1.04917	91.8789	73.4	1.04917
73.5	1.0506	100	73.5	1.0506	100	73.5	1.0506	100	73.5	1.0506	100	73.5	1.0506	100	73.5	1.0506	100	73.5	1.0506	100	73.5	1.0506	100	73.5	1.0506	100	73.5	1.0506	100	73.5	1.0506	100	73.5	1.0506	100	73.5	1.0506	100	73.5	1.0506	100	73.5	1.0506	100	73.5	1.0506	91.8567	73.5	1.0506
73.6	1.05203	100	73.6	1.05203	100	73.6	1.05203	100	73.6	1.05203	100	73.6	1.05203	100	73.6	1.05203	100	73.6	1.05203	100	73.6	1.05203	100	73.6	1.05203	100	73.6	1.05203	100	73.6	1.05203	100	73.6	1.05203	100	73.6	1.05203	100	73.6	1.05203	100	73.6	1.05203	100	73.6	1.05203	91.8342	73.6	1.05203
73.7	1.05346	100	73.7	1.05346	100	73.7	1.05346	100	73.7	1.05346	100	73.7	1.05346	100	73.7	1.05346	100	73.7	1.05346	100	73.7	1.05346	100	73.7	1.05346	100	73.7	1.05346	100	73.7	1.05346	100	73.7	1.05346	100	73.7	1.05346	100	73.7	1.05346	100	73.7	1.05346	100	73.7	1.05346	91.8119	73.7	1.05346
73.8	1.05489	100	73.8	1.05489	100	73.8	1.05489	100	73.8	1.05489	100	73.8	1.05489	100	73.8	1.05489	100	73.8	1.05489	100	73.8	1.05489	100	73.8	1.05489	100	73.8	1.05489	100	73.8	1.05489	100	73.8	1.05489	100	73.8	1.05489	100	73.8	1.05489	100	73.8	1.05489	100	73.8	1.05489	91.79	73.8	1.05489
73.9	1.05632	100	73.9	1.05632	100	73.9	1.05632	100	73.9	1.05632	100	73.9	1.05632	100	73.9	1.05632	100	73.9	1.05632	100	73.9	1.05632	100	73.9	1.05632	100	73.9	1.05632	100	73.9	1.05632	100	73.9	1.05632	100	73.9	1.05632	100	73.9	1.05632	100	73.9	1.05632	100	73.9	1.05632	91.7681	73.9	1.05632
74	1.05775	100	74	1.05775	100	74	1.05775	100	74	1.05775	100	74	1.05775	100	74	1.05775	100	74	1.05775	100	74	1.05775	100	74	1.05775	100	74	1.05775	100	74	1.05775	100	74	1.05775	100	74	1.05775	100	74	1.05775	100	74	1.05775	100	74	1.05775	91.7461	74	1.05775
74.1	1.05918	100	74.1	1.05918	100	74.1	1.05918	100	74.1	1.05918	100	74.1	1.05918	100	74.1	1.05918	100	74.1	1.05918	100	74.1	1.05918	100	74.1	1.05918	100	74.1	1.05918	100	74.1	1.05918	100	74.1	1.05918	100	74.1	1.05918	100	74.1	1.05918	100	74.1	1.05918	100	74.1	1.05918	91.7242	74.1	1.05918
74.2	1.06061	100	74.2	1.06061	100	74.2	1.06061	100	74.2	1.06061	100	74.2	1.06061	100	74.2	1.06061	100	74.2	1.06061	100	74.2	1.06061	100	74.2	1.06061	100	74.2	1.06061	100	74.2	1.06061	100	74.2	1.06061	100	74.2	1.06061	100	74.2	1.06061	100	74.2	1.06061	100	74.2	1.06061	91.7027	74.2	1.06061
74.3	1.06204	100	74.3	1.06204	100	74.3	1.06204	100	74.3	1.06204	100	74.3	1.06204	100	74.3	1.06204	100	74.3	1.06204	100	74.3	1.06204	100	74.3	1.06204	100	74.3	1.06204	100	74.3	1.06204	100	74.3	1.06204	100	74.3	1.06204	100	74.3	1.06204	100	74.3	1.06204	100	74.3	1.06204	91.6812	74.3	1.06204
74.4	1.06346	100	74.4	1.06346	100	74.4	1.06346	100	74.4	1.06346	100	74.4	1.06346	100	74.4	1.06346	100	74.4	1.06346	100	74.4	1.06346	100	74.4	1.06346	100	74.4	1.06346	100	74.4	1.06346	100	74.4	1.06346	100	74.4	1.06346	100	74.4	1.06346	100	74.4	1.06346	100	74.4	1.06346	91.6595	74.4	1.06346
74.5	1.06489	100	74.5	1.06489	100	74.5	1.06489	100	74.5	1.06489	100	74.5	1.06489	100	74.5	1.06489	100	74.5	1.06489	100	74.5	1.06489	100	74.5	1.06489	100	74.5	1.06489	100	74.5	1.06489	100	74.5	1.06489	100	74.5	1.06489	100	74.5	1.06489	100	74.5	1.06489	100	74.5	1.06489	91.6379	74.5	1.06489
74.6	1.06632	100	74.6	1.06632	100	74.6	1.06632	100	74.6	1.06632	100	74.6	1.06632	100	74.6	1.06632	100	74.6	1.06632	100	74.6	1.06632	100	74.6	1.06632	100	74.6	1.06632	100	74.6	1.06632	100	74.6	1.06632	100	74.6	1.06632	100	74.6	1.06632	100	74.6	1.06632	100	74.6	1.06632	91.6163	74.6	1.06632
74.7	1.06775	100	74.7	1.06775	100	74.7	1.06775	100	74.7	1.06775	100	74.7	1.06775	100	74.7	1.06775	100	74.7	1.06775	100	74.7	1.06775	100	74.7	1.06775	100	74.7	1.06775	100	74.7	1.06775	100	74.7	1.06775	100	74.7	1.06775	100	74.7	1.06775	100	74.7	1.06775	100	74.7	1.06775	91.5948	74.7	1.06775
74.8	1.06918	100	74.8	1.06918	100	74.8	1.06918	100	74.8	1.06918	100	74.8	1.06918	100	74.8	1.06918	100	74.8	1.06918	100	74.8	1.06918	100	74.8	1.06918	100	74.8	1.06918	100	74.8	1.06918	100	74.8	1.06918	100	74.8	1.06918	100	74.8	1.06918	100	74.8	1.06918	100	74.8	1.06918	91.5736	74.8	1.06918
74.9	1.07061	100	74.9	1.07061	100	74.9	1.07061	100	74.9	1.07061	100	74.9	1.07061	100	74.9	1.07061	100	74.9	1.07061	100	74.9	1.07061	100	74.9	1.07061	100	74.9	1.07061	100	74.9	1.07061	100	74.9	1.07061	100	74.9	1.07061	100	74.9	1.07061	100	74.9	1.07061	100	74.9	1.07061	91.552	74.9	1.07061
75	1.07204	100	75	1.07204	100	75	1.07204	100	75	1.07204	100	75	1.07204	100	75	1.07204	100	75	1.07204	100	75	1.07204	100	75	1.07204	100	75	1.07204	100	75	1.07204	100	75	1.07204	100	75	1.07204	100	75	1.07204	100	75	1.07204	100	75	1.07204	91.5306	75	1.07204
75.1	1.07347	100	75.1	1.07347	100	75.1	1.07347	100	75.1	1.07347	100	75.1	1.07347	100	75.1	1.07347	100	75.1	1.07347	100	75.1	1.07347	100	75.1	1.07347	100	75.1	1.07347	100	75.1	1.07347	100	75.1	1.07347	100	75.1	1.07347	100	75.1	1.07347	100	75.1	1.07347	100	75.1	1.07347	91.5093	75.1	1.07347
75.2	1.0749	100	75.2	1.0749	100	75.2	1.0749	100	75.2	1.0749	100	75.2	1.0749	100	75.2	1.0749	100	75.2	1.0749	100	75.2	1.0749	100	75.2	1.0749	100	75.2	1.0749	100	75.2	1.0749	100	75.2	1.0749	100	75.2	1.0749	100	75.2	1.0749	100	75.2	1.0749	100	75.2	1.0749	91.4881	75.2	1.0749
75.3	1.07633	100	75.3	1.07633	100	75.3	1.07633	100	75.3	1.07633	100	75.3	1.07633	100	75.3	1.07633	100	75.3	1.07633	100	75.3	1.07633	100	75.3	1.07633	100	75.3	1.07633	100	75.3	1.07633	100	75.3	1.07633	100	75.3	1.07633	100	75.3	1.07633	100	75.3	1.07633	100	75.3	1.07633	91.4674	75.3	1.07633
75.4	1.07776	100	75.4	1.07776	100	75.4	1.07776	100	75.4	1.07776	100	75.4	1.07776	100	75.4	1.07776	100	75.4	1.07776	100	75.4	1.07776	100	75.4	1.07776	100	75.4	1.07776	100	75.4	1.07776	100	75.4	1.07776	100	75.4	1.07776	100	75.4	1.07776	100	75.4	1.07776	100	75.4	1.07776	91.4468	75.4	1.07776
75.5	1.07919	100	75.5	1.07919	100	75.5	1.07919	100	75.5	1.07919	100	75.5	1.07919	100	75.5	1.07919	100	75.5	1.07919	100	75.5	1.07919	100	75.5	1.07919	100	75.5	1.07919	100	75.5	1.07919	100	75.5	1.07919	100	75.5	1.07919	100	75.5	1.07919	100	75.5	1.07919	100	75.5	1.07919	91.4259	75.5	1.07919
75.6	1.08062	100	75.6	1.08062	100	75.6	1.08062	100	75.6	1.08062	100	75.6	1.08062	100	75.6	1.08062	100	75.6	1.08062	100	75.6	1.08062	100	75.6	1.08062	100	75.6	1.08062	100	75.6	1.08062	100	75.6	1.08062	100	75.6	1.08062	100	75.6	1.08062	100	75.6	1.08062	100	75.6	1.08062	91.4051	75.6	1.08062
75.7	1.08205	100	75.7	1.08205	100	75.7	1.08205	100	75.7	1.08205	100	75.7	1.08205	100	75.7	1.08205	100	75.7	1.08205	100	75.7	1.08205	100	75.7	1.08205	100	75.7	1.08205	100	75.7	1.08205	100	75.7	1.08205	100	75.7	1.08205	100	75.7	1.08205	100	75.7	1.08205	100	75.7	1.08205	91.3844	75.7	1.08205
75.8	1.08348	100	75.8	1.08348	100	75.8	1.08348	100	75.8	1.08348	100	75.8	1.08348	100	75.8	1.08348	100	75.8	1.08348	100	75.8	1.08348	100	75.8	1.08348	100	75.8	1.08348	100	75.8	1.08348	100	75.8	1.08348	100	75.8	1.08348	100	75.8	1.08348	100	75.8	1.08348	100	75.8	1.08348	91.3638	75.8	1.08348
75.9	1.08491	100	75.9	1.08491	100	75.9	1.08491	100	75.9	1.08491	100	75.9	1.08491	100	75.9	1.08491	100	75.9	1.08491	100	75.9	1.08491	100	75.9	1.08491	100	75.9	1.08491	100	75.9	1.08491	100	75.9	1.08491	100	75.9	1.08491	100	75.9	1.08491	100	75.9	1.08491	100	75.9	1.08491	91.3431	75.9	1.08491
76	1.08634	100	76	1.08634	100	76	1.08634	100	76	1.08634	100	76	1.08634	100	76	1.08634	100	76	1.08634	100	76	1.08634	100	76	1.08634	100	76	1.08634	100	76	1.08634	100	76	1.08634	100	76	1.08634	100	76	1.08634	100	76	1.08634	100	76	1.08634	91.3229	76	1.08634
76.1	1.08776	100	76.1	1.08776	100	76.1	1.08776	100	76.1	1.08776	100	76.1	1.08776	100	76.1	1.08776	100	76.1	1.08776	100	76.1	1.08776	100	76.1	1.08776	100	76.1	1.08776	100	76.1	1.08776	100	76.1	1.08776	100	76.1	1.08776	100	76.1	1.08776	100	76.1	1.08776	100	76.1	1.08776	91.3027	76.1	1.08776
76.2	1.08919	100	76.2	1.08919	100	76.2	1.08919	100	76.2	1.08919	100	76.2	1.08919	100	76.2	1.08919	100	76.2	1.08919	100	76.2	1.08919	100	76.2	1.08919	100	76.2	1.08919	100	76.2	1.08919	100	76.2	1.08919	100	76.2	1.08919	100	76.2	1.08919	100	76.2	1.08919	100	76.2	1.08919	91.2822	76.2	1.08919
76.3	1.09062	100	76.3	1.09062	100	76.3	1.09062	100	76.3	1.09062	100	76.3	1.09062	100	76.3	1.09062	100	76.3	1.09062	100	76.3	1.09062	100	76.3	1.09062	100	76.3	1.09062	100	76.3	1.09062	100	76.3	1.09062	100	76.3	1.09062	100	76.3	1.09062	100	76.3	1.09062	100	76.3	1.09062	91.2619	76.3	1.09062
76.4	1.09205	100	76.4	1.09205	100	76.4	1.09205	100	76.4	1.09205	100	76.4	1.09205	100	76.4	1.09205	100	76.4	1.09205	100	76.4	1.09205	100	76.4	1.09205	100	76.4	1.09205	100	76.4	1.09205	100	76.4	1.09205	100	76.4	1.09205	100	76.4	1.09205	100	76.4	1.09205	100	76.4	1.09205	91.2415	76.4	1.09205
76.5	1.09348	100	76.5	1.09348	100	76.5	1.09348	100	76.5	1.09348	100	76.5	1.09348	100	76.5	1.09348	100	76.5	1.09348	100	76.5	1.09348	100	76.5	1.09348	100	76.5	1.09348	100	76.5	1.09348	100	76.5	1.09348	100	76.5	1.09348	100	76.5	1.09348	100	76.5	1.09348	100	76.5	1.09348	91.2213	76.5	1.09348
76.6	1.09491	100	76.6	1.09491	100	76.6	1.09491	100	76.6	1.09491	100	76.6	1.09491	100	76.6	1.09491	100	76.6	1.09491	100	76.6	1.09491	100	76.6	1.09491	100	76.6	1.09491	100	76.6	1.09491	100	76.6	1.09491	100	76.6	1.09491	100	76.6	1.09491	100	76.6	1.09491	100	76.6	1.09491	91.2011	76.6	1.09491
76.7	1.09634	100	76.7	1.09634	100	76.7	1.09634	100	76.7	1.09634	100	76.7	1.09634	100	76.7	1.09634	100	76.7	1.09634	100	76.7	1.09634	100	76.7	1.09634	100	76.7	1.09634	100	76.7	1.09634	100	76.7	1.09634	100	76.7	1.09634	100	76.7	1.09634	100	76.7	1.09634	100	76.7	1.09634	91.1811	76.7	1.09634
76.8	1.09777	100	76.8	1.09777	100	76.8	1.09777	100	76.8	1.09777	100	76.8	1.09777	100	76.8	1.09777	100	76.8	1.09777	100	76.8	1.09777	100	76.8	1.09777	100	76.8	1.09777	100	76.8	1.09777	100	76.8	1.09777	100	76.8	1.09777	100	76.8	1.09777	100	76.8	1.09777	100	76.8	1.09777	91.1611	76.8	1.09777
76.9	1.0992	100	76.9	1.0992	100	76.9	1.0992	100	76.9	1.0992	100	76.9	1.0992	100	76.9	1.0992	100	76.9	1.0992	100	76.9	1.0992	100	76.9	1.0992	100	76.9	1.0992	100	76.9	1.0992	100	76.9	1.0992	100	76.9	1.0992	100	76.9	1.0992	100	76.9	1.0992	100	76.9	1.0992	91.1413	76.9	1.0992
77	1.10063	100	77	1.10063	100	77	1.10063	100	77	1.10063	100	77	1.10063	100	77	1.10063	100	77	1.10063	100	77	1.10063	100	77	1.10063	100	77	1.10063	100	77	1.10063	100	77	1.10063	100	77	1.10063	100	77	1.10063	100	77	1.10063	100	77	1.10063	91.1212	77	1.10063
77.1	1.10206	100	77.1	1.10206	100	77.1	1.10206	100	77.1	1.10206	100	77.1	1.10206	100	77.1	1.10206	100	77.1	1.10206	100	77.1	1.10206	100	77.1	1.10206	100	77.1	1.10206	100	77.1	1.10206	100	77.1	1.10206	100	77.1	1.10206	100	77.1	1.10206	100	77.1	1.10206	100	77.1	1.10206	91.1011	77.1	1.10206
77.2	1.10349	100	77.2	1.10349	100	77.2	1.10349	100	77.2	1.10349	100	77.2	1.10349	100	77.2	1.10349	100	77.2	1.10349	100	77.2	1.10349	100	77.2	1.10349	100	77.2	1.10349	100	77.2	1.10349	100	77.2	1.10349	100	77.2	1.10349	100	77.2	1.10349	100	77.2	1.10349	100	77.2	1.10349	91.0808	77.2	1.10349
77.3	1.10492	100	77.3	1.10492	100	77.3	1.10492	100	77.3	1.10492	100	77.3	1.10492	100	77.3	1.10492	100	77.3	1.10492	100	77.3	1.10492	100	77.3	1.10492	100	77.3	1.10492	100	77.3	1.10492	100	77.3	1.10492	100	77.3	1.10492	100	77.3	1.10492	100	77.3	1.10492	100	77.3	1.10492	91.0606	77.3	1.10492
77.4	1.10635	100	77.4	1.10635	100	77.4	1.10635	100	77.4	1.10635	100	77.4	1.10635	100	77.4	1.10635	100	77.4	1.10635	100	77.4	1.10635	100	77.4	1.10635	100	77.4	1.10635	100	77.4	1.10635	100	77.4	1.10635	100	77.4	1.10635	100	77.4	1.10635	100	77.4	1.10635	100	77.4	1.10635	91.0406	77.4	1.10635
77.5	1.10778	100	77.5	1.10778	100	77.5	1.10778	100	77.5	1.10778	100	77.5	1.10778	100	77.5	1.10778	100	77.5	1.10778	100	77.5	1.10778	100	77.5	1.10778	100	77.5	1.10778	100	77.5	1.10778	100	77.5	1.10778	100	77.5	1.10778	100	77.5	1.10778	100	77.5	1.10778	100	77.5	1.10778	91.021	77.5	1.10778
77.6	1.10921	100	77.6	1.10921	100	77.6	1.10921	100	77.6	1.10921	100	77.6	1.10921	100	77.6	1.10921	100	77.6	1.10921	100	77.6	1.10921	100	77.6	1.10921	100	77.6	1.10921	100	77.6	1.10921	100	77.6	1.10921	100	77.6	1.10921	100	77.6	1.10921	100	77.6	1.10921	100	77.6	1.10921	91.0013	77.6	1.10921
77.7	1.11063	100	77.7	1.11063	100	77.7	1.11063	100	77.7	1.11063	100	77.7	1.11063	100	77.7	1.11063	100	77.7	1.11063	100	77.7	1.11063	100	77.7	1.11063	100	77.7	1.11063	100	77.7	1.11063	100	77.7	1.11063	100	77.7	1.11063	100	77.7	1.11063	100	77.7	1.11063	100	77.7	1.11063	90.9814	77.7	1.11063
77.8	1.11206	100	77.8	1.11206	100	77.8	1.11206	100	77.8	1.11206	100	77.8	1.11206	100	77.8	1.11206	100	77.8	1.11206	100	77.8	1.11206	100	77.8	1.11206	100	77.8	1.11206	100	77.8	1.11206	100	77.8	1.11206	100	77.8	1.11206	100	77.8	1.11206	100	77.8	1.11206	100	77.8	1.11206	90.9615	77.8	1.11206
77.9	1.11349	100	77.9	1.11349	100	77.9	1.11349	100	77.9	1.11349	100	77.9	1.11349	100	77.9	1.11349	100	77.9	1.11349	100	77.9	1.11349	100	77.9	1.11349	100	77.9	1.11349	100	77.9	1.11349	100	77.9	1.11349	100	77.9	1.11349	100	77.9	1.11349	100	77.9	1.11349	100	77.9	1.11349	90.9414	77.9	1.11349
78	1.11492	100	78	1.11492	100	78	1.11492	100	78	1.11492	100	78	1.11492	100	78	1.11492	100	78	1.11492	100	78	1.11492	100	78	1.11492	100	78	1.11492	100	78	1.11492	100	78	1.11492	100	78	1.11492	100	78	1.11492	100	78	1.11492	100	78	1.11492	90.9213	78	1.11492
78.1	1.11635	100	78.1	1.11635	100	78.1	1.11635	100	78.1	1.11635	100	78.1	1.11635	100	78.1	1.11635	100	78.1	1.11635	100	78.1	1.11635	100	78.1	1.11635	100	78.1	1.11635	100	78.1	1.11635	100	78.1	1.11635	100	78.1	1.11635	100	78.1	1.11635	100	78.1	1.11635	100	78.1	1.11635	90.9011	78.1	1.11635
78.2	1.11778	100	78.2	1.11778	100	78.2	1.11778	100	78.2	1.11778	100	78.2	1.11778	100	78.2	1.11778	100	78.2	1.11778	100	78.2	1.11778	100	78.2	1.11778	100	78.2	1.11778	100	78.2	1.11778	100	78.2	1.11778	100	78.2	1.11778	100	78.2	1.11778	100	78.2	1.11778	100	78.2	1.11778	90.8812	78.2	1.11778
78.3	1.11921	100	78.3	1.11921	100	78.3	1.11921	100	78.3	1.11921	100	78.3	1.11921	100	78.3	1.11921	100	78.3	1.11921	100	78.3	1.11921	100	78.3	1.11921	100	78.3	1.11921	100	78.3	1.11921	100	78.3	1.11921	100	78.3	1.11921	100	78.3	1.11921	100	78.3	1.11921	100	78.3	1.11921	90.8614	78.3	1.11921
78.4	1.12064	100	78.4	1.12064	100	78.4	1.12064	100	78.4	1.12064	100	78.4	1.12064	100	78.4	1.12064	100	78.4	1.12064	100	78.4	1.12064	100	78.4	1.12064	100	78.4	1.12064	100	78.4	1.12064	100	78.4	1.12064	100	78.4	1.12064	100	78.4	1.12064	100	78.4	1.12064	100	78.4	1.12064	90.8417	78.4	1.12064
78.5	1.12207	100	78.5	1.12207	100	78.5	1.12207	100	78.5	1.12207	100	78.5	1.12207	100	78.5	1.12207	100	78.5	1.12207	100	78.5	1.12207	100	78.5	1.12207	100	78.5	1.12207	100	78.5	1.12207	100	78.5	1.12207	100	78.5	1.12207	100	78.5	1.12207	100	78.5	1.12207	100	78.5	1.12207	90.822	78.5	1.12207
78.6	1.1235	100	78.6	1.1235	100	78.6	1.1235	100	78.6	1.1235	100	78.6	1.1235	100	78.6	1.1235	100	78.6	1.1235	100	78.6	1.1235	100	78.6	1.1235	100	78.6	1.1235	100	78.6	1.1235	100	78.6	1.1235	100	78.6	1.1235	100	78.6	1.1235	100	78.6	1.1235	100	78.6	1.1235	90.8023	78.6	1.1235
78.7	1.12493	100	78.7	1.12493	100	78.7	1.12493	100	78.7	1.12493	100	78.7	1.12493	100	78.7	1.12493	100	78.7	1.12493	100	78.7	1.12493	100	78.7	1.12493	100	78.7	1.12493	100	78.7	1.12493	100	78.7	1.12493	100	78.7	1.12493	100	78.7	1.12493	100	78.7	1.12493	100	78.7	1.12493	90.7826	78.7	1.12493
78.8	1.12636	100	78.8	1.12636	100	78.8	1.12636	100	78.8	1.12636	100	78.8	1.12636	100	78.8	1.12636	100	78.8	1.12636	100	78.8	1.12636	100	78.8	1.12636	100	78.8	1.12636	100	78.8	1.12636	100	78.8	1.12636	100	78.8	1.12636	100	78.8	1.12636	100	78.8	1.12636	100	78.8	1.12636	90.7629	78.8	1.12636
78.9	1.12779	100	78.9	1.12779	100	78.9	1.12779	100	78.9	1.12779	100	78.9	1.12779	100	78.9	1.12779	100	78.9	1.12779	100	78.9	1.12779	100	78.9	1.12779	100	78.9	1.12779	100	78.9	1.12779	100	78.9	1.12779	100	78.9	1.12779	100	78.9	1.12779	100	78.9	1.12779	100	78.9	1.12779	90.7431	78.9	1.12779
79	1.12922	100	79	1.12922	100	79	1.12922	100	79	1.12922	100	79	1.12922	100	79	1.12922	100	79	1.12922	100	79	1.12922	100	79	1.12922	100	79	1.12922	100	79	1.12922	100	79	1.12922	100	79	1.12922	100	79	1.12922	100	79	1.12922	100	79	1.12922	90.7234	79	1.12922
79.1	1.13065	100	79.1	1.13065	100	79.1	1.13065	100	79.1	1.13065	100	79.1	1.13065	100	79.1	1.13065	100	79.1	1.13065	100	79.1	1.13065	100	79.1	1.13065	100	79.1	1.13065	100	79.1	1.13065	100	79.1	1.13065	100	79.1	1.13065	100	79.1	1.13065	100	79.1	1.13065	100	79.1	1.13065	90.7038	79.1	1.13065
79.2	1.13208	100	79.2	1.13208	100	79.2	1.13208	100	79.2	1.13208	100	79.2	1.13208	100	79.2	1.13208	100	79.2	1.13208	100	79.2	1.13208	100	79.2	1.13208	100	79.2	1.13208	100	79.2	1.13208	100	79.2	1.13208	100	79.2	1.13208	100	79.2	1.13208	100	79.2	1.13208	100	79.2	1.13208	90.6843	79.2	1.13208
79.3	1.1335	100	79.3	1.1335	100	79.3	1.1335	100	79.3	1.1335	100	79.3	1.1335	100	79.3	1.1335	100	79.3	1.1335	100	79.3	1.1335	100	79.3	1.1335	100	79.3	1.1335	100	79.3	1.1335	100	79.3	1.1335	100	79.3	1.1335	100	79.3	1.1335	100	79.3	1.1335	100	79.3	1.1335	90.6649	79.3	1.1335
79.4	1.13493	100	79.4	1.13493	100	79.4	1.13493	100	79.4	1.13493	100	79.4	1.13493	100	79.4	1.13493	100	79.4	1.13493	100	79.4	1.13493	100	79.4	1.13493	100	79.4	1.13493	100	79.4	1.13493	100	79.4	1.13493	100	79.4	1.13493	100	79.4	1.13493	100	79.4	1.13493	100	79.4	1.13493	90.6454	79.4	1.13493
79.5	1.13636	100	79.5	1.13636	100	79.5	1.13636	100	79.5	1.13636	100	79.5	1.13636	100	79.5	1.13636	100	79.5	1.13636	100	79.5	1.13636	100	79.5	1.13636	100	79.5	1.13636	100	79.5	1.13636	100	79.5	1.13636	100	79.5	1.13636	100	79.5	1.13636	100	79.5	1.13636	100	79.5	1.13636	90.6262	79.5	1.13636
79.6	1.13779	100	79.6	1.13779	100	79.6	1.13779	100	79.6	1.13779	100	79.6	1.13779	100	79.6	1.13779	100	79.6	1.13779	100	79.6	1.13779	100	79.6	1.13779	100	79.6	1.13779	100	79.6	1.13779	100	79.6	1.13779	100	79.6	1.13779	100	79.6	1.13779	100	79.6	1.13779	100	79.6	1.13779	90.6064	79.6	1.13779
79.7	1.13922	100	79.7	1.13922	100	79.7	1.13922	100	79.7	1.13922	100	79.7	1.13922	100	79.7	1.13922	100	79.7	1.13922	100	79.7	1.13922	100	79.7	1.13922	100	79.7	1.13922	100	79.7	1.13922	100	79.7	1.13922	100	79.7	1.13922	100	79.7	1.13922	100	79.7	1.13922	100	79.7	1.13922	90.5867	79.7	1.13922
79.8	1.14065	100	79.8	1.14065	100	79.8	1.14065	100	79.8	1.14065	100	79.8	1.14065	100	79.8	1.14065	100	79.8	1.14065	100	79.8	1.14065	100	79.8	1.14065	100	79.8	1.14065	100	79.8	1.14065	100	79.8	1.14065	100	79.8	1.14065	100	79.8	1.14065	100	79.8	1.14065	100	79.8	1.14065	90.5675	79.8	1.14065
79.9	1.14208	100	79.9	1.14208	100	79.9	1.14208	100	79.9	1.14208	100	79.9	1.14208	100	79.9	1.14208	100	79.9	1.14208	100	79.9	1.14208	100	79.9	1.14208	100	79.9	1.14208	100	79.9	1.14208	100	79.9	1.14208	100	79.9	1.14208	100	79.9	1.14208	100	79.9	1.14208	100	79.9	1.14208	90.5483	79.9	1.14208
80	1.14351	100	80	1.14351	100	80	1.14351	100	80	1.14351	100	80	1.14351	100	80	1.14351	100	80	1.14351	100	80	1.14351	100	80	1.14351	100	80	1.14351	100	80	1.14351	100	80	1.14351	100	80	1.14351	100	80	1.14351	100	80	1.14351	100	80	1.14351	90.5291	80	1.14351
80.1	1.14494	100	80.1	1.14494	100	80.1	1.14494	100	80.1	1.14494	100	80.1	1.14494	100	80.1	1.14494	100	80.1	1.14494	100	80.1	1.14494	100	80.1	1.14494	100	80.1	1.14494	100	80.1	1.14494	100	80.1	1.14494	100	80.1	1.14494	100	80.1	1.14494	100	80.1	1.14494	100	80.1	1.14494	90.5099	80.1	1.14494
80.2	1.14637	100	80.2	1.14637	100	80.2	1.14637	100	80.2	1.14637	100	80.2	1.14637	100	80.2	1.14637	100	80.2	1.14637	100	80.2	1.14637	100	80.2	1.14637	100	80.2	1.14637	100	80.2	1.14637	100	80.2	1.14637	100	80.2	1.14637	100	80.2	1.14637	100	80.2	1.14637	100	80.2	1.14637	90.4906	80.2	1.14637
80.3	1.1478	100	80.3	1.1478	100	80.3	1.1478	100	80.3	1.1478	100	80.3	1.1478	100	80.3	1.1478	100	80.3	1.1478	100	80.3	1.1478	100	80.3	1.1478	100	80.3	1.1478	100	80.3	1.1478	100	80.3	1.1478	100	80.3	1.1478	100	80.3	1.1478	100	80.3	1.1478	100	80.3	1.1478	90.471	80.3	1.1478
80.4	1.14923	100	80.4	1.14923	100	80.4	1.14923	100	80.4	1.14923	100	80.4	1.14923	100	80.4	1.14923	100	80.4	1.14923	100	80.4	1.14923	100	80.4	1.14923	100	80.4	1.14923	100	80.4	1.14923	100	80.4	1.14923	100	80.4	1.14923	100	80.4	1.14923	100	80.4	1.14923	100	80.4	1.14923	90.4515	80.4	1.14923
80.5	1.15066	100	80.5	1.15066	100	80.5	1.15066	100	80.5	1.15066	100	80.5	1.15066	100	80.5	1.15066	100	80.5	1.15066	100	80.5	1.15066	100	80.5	1.15066	100	80.5	1.15066	100	80.5	1.15066	100	80.5	1.15066	100	80.5	1.15066	100	80.5	1.15066	100	80.5	1.15066	100	80.5	1.15066	90.4324	80.5	1.15066
80.6	1.15209	100	80.6	1.15209	100	80.6	1.15209	100	80.6	1.15209	100	80.6	1.15209	100	80.6	1.15209	100	80.6	1.15209	100	80.6	1.15209	100	80.6	1.15209	100	80.6	1.15209	100	80.6	1.15209	100	80.6	1.15209	100	80.6	1.15209	100	80.6	1.15209	100	80.6	1.15209	100	80.6	1.15209	90.4134	80.6	1.15209
80.7	1.15352	100	80.7	1.15352	100	80.7	1.15352	100	80.7	1.15352	100	80.7	1.15352	100	80.7	1.15352	100	80.7	1.15352	100	80.7	1.15352	100	80.7	1.15352	100	80.7	1.15352	100	80.7	1.15352	100	80.7	1.15352	100	80.7	1.15352	100	80.7	1.15352	100	80.7	1.15352	100	80.7	1.15352	90.3943	80.7	1.15352
80.8	1.15495	100	80.8	1.15495	100	80.8	1.15495	100	80.8	1.15495	100	80.8	1.15495	100	80.8	1.15495	100	80.8	1.15495	100	80.8	1.15495	100	80.8	1.15495	100	80.8	1.15495	100	80.8	1.15495	100	80.8	1.15495	100	80.8	1.15495	100	80.8	1.15495	100	80.8	1.15495	100	80.8	1.15495	90.3751	80.8	1.15495
80.9	1.15638	100	80.9	1.15638	100	80.9	1.15638	100	80.9	1.15638	100	80.9	1.15638	100	80.9	1.15638	100	80.9	1.15638	100	80.9	1.15638	100	80.9	1.15638	100	80.9	1.15638	100	80.9	1.15638	100	80.9	1.15638	100	80.9	1.15638	100	80.9	1.15638	100	80.9	1.15638	100	80.9	1.15638	90.3561	80.9	1.15638
81	1.1578	100	81	1.1578	100	81	1.1578	100	81	1.1578	100	81	1.1578	100	81	1.1578	100	81	1.1578	100	81	1.1578	100	81	1.1578	100	81	1.1578	100	81	1.1578	100	81	1.1578	100	81	1.1578	100	81	1.1578	100	81	1.1578	100	81	1.1578	90.3371	81	1.1578
81.1	1.15923	100	81.1	1.15923	100	81.1	1.15923	100	81.1	1.15923	100	81.1	1.15923	100	81.1	1.15923	100	81.1	1.15923	100	81.1	1.15923	100	81.1	1.15923	100	81.1	1.15923	100	81.1	1.15923	100	81.1	1.15923	100	81.1	1.15923	100	81.1	1.15923	100	81.1	1.15923	100	81.1	1.15923	90.3182	81.1	1.15923
81.2	1.16066	100	81.2	1.16066	100	81.2	1.16066	100	81.2	1.16066	100	81.2	1.16066	100	81.2	1.16066	100	81.2	1.16066	100	81.2	1.16066	100	81.2	1.16066	100	81.2	1.16066	100	81.2	1.16066	100	81.2	1.16066	100	81.2	1.16066	100	81.2	1.16066	100	81.2	1.16066	100	81.2	1.16066	90.2995	81.2	1.16066
81.3	1.16209	100	81.3	1.16209	100	81.3	1.16209	100	81.3	1.16209	100	81.3	1.16209	100	81.3	1.16209	100	81.3	1.16209	100	81.3	1.16209	100	81.3	1.16209	100	81.3	1.16209	100	81.3	1.16209	100	81.3	1.16209	100	81.3	1.16209	100	81.3	1.16209	100	81.3	1.16209	100	81.3	1.16209	90.2808	81.3	1.16209
81.4	1.16352	100	81.4	1.16352	100	81.4	1.16352	100	81.4	1.16352	100	81.4	1.16352	100	81.4	1.16352	100	81.4	1.16352	100	81.4	1.16352	100	81.4	1.16352	100	81.4	1.16352	100	81.4	1.16352	100	81.4	1.16352	100	81.4	1.16352	100	81.4	1.16352	100	81.4	1.16352	100	81.4	1.16352	90.2621	81.4	1.16352
81.5	1.16495	100	81.5	1.16495	100	81.5	1.16495	100	81.5	1.16495	100	81.5	1.16495	100	81.5	1.16495	100	81.5	1.16495	100	81.5	1.16495	100	81.5	1.16495	100	81.5	1.16495	100	81.5	1.16495	100	81.5	1.16495	100	81.5	1.16495	100	81.5	1.16495	100	81.5	1.16495	100	81.5	1.16495	90.2432	81.5	1.16495
81.6	1.16638	100	81.6	1.16638	100	81.6	1.16638	100	81.6	1.16638	100	81.6	1.16638	100	81.6	1.16638	100	81.6	1.16638	100	81.6	1.16638	100	81.6	1.16638	100	81.6	1.16638	100	81.6	1.16638	100	81.6	1.16638	100	81.6	1.16638	100	81.6	1.16638	100	81.6	1.16638	100	81.6	1.16638	90.2245	81.6	1.16638
81.7	1.16781	100	81.7	1.16781	100	81.7	1.16781	100	81.7	1.16781	100	81.7	1.16781	100	81.7	1.16781	100	81.7	1.16781	100	81.7	1.16781	100	81.7	1.16781	100	81.7	1.16781	100	81.7	1.16781	100	81.7	1.16781	100	81.7	1.16781	100	81.7	1.16781	100	81.7	1.16781	100	81.7	1.16781	90.2057	81.7	1.16781
81.8	1.16924	100	81.8	1.16924	100	81.8	1.16924	100	81.8	1.16924	100	81.8	1.16924	100	81.8	1.16924	100	81.8	1.16924	100	81.8	1.16924	100	81.8	1.16924	100	81.8	1.16924	100	81.8	1.16924	100	81.8	1.16924	100	81.8	1.16924	100	81.8	1.16924	100	81.8	1.16924	100	81.8	1.16924	90.1871	81.8	1.16924
81.9	1.17067	100	81.9	1.17067	100	81.9	1.17067	100	81.9	1.17067	100	81.9	1.17067	100	81.9	1.17067	100	81.9	1.17067	100	81.9	1.17067	100	81.9	1.17067	100	81.9	1.17067	100	81.9	1.17067	100	81.9	1.17067	100	81.9	1.17067	100	81.9	1.17067	100	81.9	1.17067	100	81.9	1.17067	90.1689	81.9	1.17067
82	1.1721	100	82	1.1721	100	82	1.1721	100	82	1.1721	100	82	1.1721	100	82	1.1721	100	82	1.1721	100	82	1.1721	100	82	1.1721	100	82	1.1721	100	82	1.1721	100	82	1.1721	100	82	1.1721	100	82	1.1721	100	82	1.1721	100	82	1.1721	90.1504	82	1.1721
82.1	1.17353	100	82.1	1.17353	100	82.1	1.17353	100	82.1	1.17353	100	82.1	1.17353	100	82.1	1.17353	100	82.1	1.17353	100	82.1	1.17353	100	82.1	1.17353	100	82.1	1.17353	100	82.1	1.17353	100	82.1	1.17353	100	82.1	1.17353	100	82.1	1.17353	100	82.1	1.17353	100	82.1	1.17353	90.1318	82.1	1.17353
82.2	1.17496	100	82.2	1.17496	100	82.2	1.17496	100	82.2	1.17496	100	82.2	1.17496	100	82.2	1.17496	100	82.2	1.17496	100	82.2	1.17496	100	82.2	1.17496	100	82.2	1.17496	100	82.2	1.17496	100	82.2	1.17496	100	82.2	1.17496	100	82.2	1.17496	100	82.2	1.17496	100	82.2	1.17496	90.1129	82.2	1.17496
82.3	1.17639	100	82.3	1.17639	100	82.3	1.17639	100	82.3	1.17639	100	82.3	1.17639	100	82.3	1.17639	100	82.3	1.17639	100	82.3	1.17639	100	82.3	1.17639	100	82.3	1.17639	100	82.3	1.17639	100	82.3	1.17639	100	82.3	1.17639	100	82.3	1.17639	100	82.3	1.17639	100	82.3	1.17639	90.0942	82.3	1.17639
82.4	1.17782	100	82.4	1.17782	100	82.4	1.17782	100	82.4	1.17782	100	82.4	1.17782	100	82.4	1.17782	100	82.4	1.17782	100	82.4	1.17782	100	82.4	1.17782	100	82.4	1.17782	100	82.4	1.17782	100	82.4	1.17782	100	82.4	1.17782	100	82.4	1.17782	100	82.4	1.17782	100	82.4	1.17782	90.0755	82.4	1.17782
82.5	1.17925	100	82.5	1.17925	100	82.5	1.17925	100	82.5	1.17925	100	82.5	1.17925	100	82.5	1.17925	100	82.5	1.17925	100	82.5	1.17925	100	82.5	1.17925	100	82.5	1.17925	100	82.5	1.17925	100	82.5	1.17925	100	82.5	1.17925	100	82.5	1.17925	100	82.5	1.17925	100	82.5	1.17925	90.0567	82.5	1.17925
82.6	1.18067	100	82.6	1.18067	100	82.6	1.18067	100	82.6	1.18067	100	82.6	1.18067	100	82.6	1.18067	100	82.6	1.18067	100	82.6	1.18067	100	82.6	1.18067	100	82.6	1.18067	100	82.6	1.18067	100	82.6	1.18067	100	82.6	1.18067	100	82.6	1.18067	100	82.6	1.18067	100	82.6	1.18067	90.038	82.6	1.18067
82.7	1.1821	100	82.7	1.1821	100	82.7	1.1821	100	82.7	1.1821	100	82.7	1.1821	100	82.7	1.1821	100	82.7	1.1821	100	82.7	1.1821	100	82.7	1.1821	100	82.7	1.1821	100	82.7	1.1821	100	82.7	1.1821	100	82.7	1.1821	100	82.7	1.1821	100	82.7	1.1821	100	82.7	1.1821	90.0192	82.7	1.1821
82.8	1.18353	100	82.8	1.18353	100	82.8	1.18353	100	82.8	1.18353	100	82.8	1.18353	100	82.8	1.18353	100	82.8	1.18353	100	82.8	1.18353	100	82.8	1.18353	100	82.8	1.18353	100	82.8	1.18353	100	82.8	1.18353	100	82.8	1.18353	100	82.8	1.18353	100	82.8	1.18353	100	82.8	1.18353	90.0003	82.8	1.18353
82.9	1.18496	100	82.9	1.18496	100	82.9	1.18496	100	82.9	1.18496	100	82.9	1.18496	100	82.9	1.18496	100	82.9	1.18496	100	82.9	1.18496	100	82.9	1.18496	100	82.9	1.18496	100	82.9	1.18496	100	82.9	1.18496	100	82.9	1.18496	100	82.9	1.18496	100	82.9	1.18496	100	82.9	1.18496	89.9815	82.9	1.18496
83	1.18639	100	83	1.18639	100	83	1.18639	100	83	1.18639	100	83	1.18639	100	83	1.18639	100	83	1.18639	100	83	1.18639	100	83	1.18639	100	83	1.18639	100	83	1.18639	100	83	1.18639	100	83	1.18639	100	83	1.18639	100	83	1.18639	100	83	1.18639	89.9629	83	1.18639
83.1	1.18782	100	83.1	1.18782	100	83.1	1.18782	100	83.1	1.18782	100	83.1	1.18782	100	83.1	1.18782	100	83.1	1.18782	100	83.1	1.18782	100	83.1	1.18782	100	83.1	1.18782	100	83.1	1.18782	100	83.1	1.18782	100	83.1	1.18782	100	83.1	1.18782	100	83.1	1.18782	100	83.1	1.18782	89.9443	83.1	1.18782
83.2	1.18925	100	83.2	1.18925	100	83.2	1.18925	100	83.2	1.18925	100	83.2	1.18925	100	83.2	1.18925	100	83.2	1.18925	100	83.2	1.18925	100	83.2	1.18925	100	83.2	1.18925	100	83.2	1.18925	100	83.2	1.18925	100	83.2	1.18925	100	83.2	1.18925	100	83.2	1.18925	100	83.2	1.18925	89.926	83.2	1.18925
83.3	1.19068	100	83.3	1.19068	100	83.3	1.19068	100	83.3	1.19068	100	83.3	1.19068	100	83.3	1.19068	100	83.3	1.19068	100	83.3	1.19068	100	83.3	1.19068	100	83.3	1.19068	100	83.3	1.19068	100	83.3	1.19068	100	83.3	1.19068	100	83.3	1.19068	100	83.3	1.19068	100	83.3	1.19068	89.9076	83.3	1.19068
83.4	1.19211	100	83.4	1.19211	100	83.4	1.19211	100	83.4	1.19211	100	83.4	1.19211	100	83.4	1.19211	100	83.4	1.19211	100	83.4	1.19211	100	83.4	1.19211	100	83.4	1.19211	100	83.4	1.19211	100	83.4	1.19211	100	83.4	1.19211	100	83.4	1.19211	100	83.4	1.19211	100	83.4	1.19211	89.8894	83.4	1.19211
83.5	1.19354	100	83.5	1.19354	100	83.5	1.19354	100	83.5	1.19354	100	83.5	1.19354	100	83.5	1.19354	100	83.5	1.19354	100	83.5	1.19354	100	83.5	1.19354	100	83.5	1.19354	100	83.5	1.19354	100	83.5	1.19354	100	83.5	1.19354	100	83.5	1.19354	100	83.5	1.19354	100	83.5	1.19354	89.871	83.5	1.19354
83.6	1.19497	100	83.6	1.19497	100	83.6	1.19497	100	83.6	1.19497	100	83.6	1.19497	100	83.6	1.19497	100	83.6	1.19497	100	83.6	1.19497	100	83.6	1.19497	100	83.6	1.19497	100	83.6	1.19497	100	83.6	1.19497	100	83.6	1.19497	100	83.6	1.19497	100	83.6	1.19497	100	83.6	1.19497	89.8525	83.6	1.19497
83.7	1.1964	100	83.7	1.1964	100	83.7	1.1964	100	83.7	1.1964	100	83.7	1.1964	100	83.7	1.1964	100	83.7	1.1964	100	83.7	1.1964	100	83.7	1.1964	100	83.7	1.1964	100	83.7	1.1964	100	83.7	1.1964	100	83.7	1.1964	100	83.7	1.1964	100	83.7	1.1964	100	83.7	1.1964	89.8343	83.7	1.1964
83.8	1.19783	100	83.8	1.19783	100	83.8	1.19783	100	83.8	1.19783	100	83.8	1.19783	100	83.8	1.19783	100	83.8	1.19783	100	83.8	1.19783	100	83.8	1.19783	100	83.8	1.19783	100	83.8	1.19783	100	83.8	1.19783	100	83.8	1.19783	100	83.8	1.19783	100	83.8	1.19783	100	83.8	1.19783	89.8163	83.8	1.19783
83.9	1.19926	100	83.9	1.19926	100	83.9	1.19926	100	83.9	1.19926	100	83.9	1.19926	100	83.9	1.19926	100	83.9	1.19926	100	83.9	1.19926	100	83.9	1.19926	100	83.9	1.19926	100	83.9	1.19926	100	83.9	1.19926	100	83.9	1.19926	100	83.9	1.19926	100	83.9	1.19926	100	83.9	1.19926	89.7984	83.9	1.19926
84	1.20069	100	84	1.20069	100	84	1.20069	100	84	1.20069	100	84	1.20069	100	84	1.20069	100	84	1.20069	100	84	1.20069	100	84	1.20069	100	84	1.20069	100	84	1.20069	100	84	1.20069	100	84	1.20069	100	84	1.20069	100	84	1.20069	100	84	1.20069	89.7806	84	1.20069
84.1	1.20212	100	84.1	1.20212	100	84.1	1.20212	100	84.1	1.20212	100	84.1	1.20212	100	84.1	1.20212	100	84.1	1.20212	100	84.1	1.20212	100	84.1	1.20212	100	84.1	1.20212	100	84.1	1.20212	100	84.1	1.20212	100	84.1	1.20212	100	84.1	1.20212	100	84.1	1.20212	100	84.1	1.20212	89.7627	84.1	1.20212
84.2	1.20354	100	84.2	1.20354	100	84.2	1.20354	100	84.2	1.20354	100	84.2	1.20354	100	84.2	1.20354	100	84.2	1.20354	100	84.2	1.20354	100	84.2	1.20354	100	84.2	1.20354	100	84.2	1.20354	100	84.2	1.20354	100	84.2	1.20354	100	84.2	1.20354	100	84.2	1.20354	100	84.2	1.20354	89.7449	84.2	1.20354
84.3	1.20497	100	84.3	1.20497	100	84.3	1.20497	100	84.3	1.20497	100	84.3	1.20497	100	84.3	1.20497	100	84.3	1.20497	100	84.3	1.20497	100	84.3	1.20497	100	84.3	1.20497	100	84.3	1.20497	100	84.3	1.20497	100	84.3	1.20497	100	84.3	1.20497	100	84.3	1.20497	100	84.3	1.20497	89.7269	84.3	1.20497
84.4	1.2064	100	84.4	1.2064	100	84.4	1.2064	100	84.4	1.2064	100	84.4	1.2064	100	84.4	1.2064	100	84.4	1.2064	100	84.4	1.2064	100	84.4	1.2064	100	84.4	1.2064	100	84.4	1.2064	100	84.4	1.2064	100	84.4	1.2064	100	84.4	1.2064	100	84.4	1.2064	100	84.4	1.2064	89.709	84.4	1.2064
84.5	1.20783	100	84.5	1.20783	100	84.5	1.20783	100	84.5	1.20783	100	84.5	1.20783	100	84.5	1.20783	100	84.5	1.20783	100	84.5	1.20783	100	84.5	1.20783	100	84.5	1.20783	100	84.5	1.20783	100	84.5	1.20783	100	84.5	1.20783	100	84.5	1.20783	100	84.5	1.20783	100	84.5	1.20783	89.6913	84.5	1.20783
84.6	1.20926	100	84.6	1.20926	100	84.6	1.20926	100	84.6	1.20926	100	84.6	1.20926	100	84.6	1.20926	100	84.6	1.20926	100	84.6	1.20926	100	84.6	1.20926	100	84.6	1.20926	100	84.6	1.20926	100	84.6	1.20926	100	84.6	1.20926	100	84.6	1.20926	100	84.6	1.20926	100	84.6	1.20926	89.6737	84.6	1.20926
84.7	1.21069	100	84.7	1.21069	100	84.7	1.21069	100	84.7	1.21069	100	84.7	1.21069	100	84.7	1.21069	100	84.7	1.21069	100	84.7	1.21069	100	84.7	1.21069	100	84.7	1.21069	100	84.7	1.21069	100	84.7	1.21069	100	84.7	1.21069	100	84.7	1.21069	100	84.7	1.21069	100	84.7	1.21069	89.6561	84.7	1.21069
84.8	1.21212	100	84.8	1.21212	100	84.8	1.21212	100	84.8	1.21212	100	84.8	1.21212	100	84.8	1.21212	100	84.8	1.21212	100	84.8	1.21212	100	84.8	1.21212	100	84.8	1.21212	100	84.8	1.21212	100	84.8	1.21212	100	84.8	1.21212	100	84.8	1.21212	100	84.8	1.21212	100	84.8	1.21212	89.6387	84.8	1.21212
84.9	1.21355	100	84.9	1.21355	100	84.9	1.21355	100	84.9	1.21355	100	84.9	1.21355	100	84.9	1.21355	100	84.9	1.21355	100	84.9	1.21355	100	84.9	1.21355	100	84.9	1.21355	100	84.9	1.21355	100	84.9	1.21355	100	84.9	1.21355	100	84.9	1.21355	100	84.9	1.21355	100	84.9	1.21355	89.6211	84.9	1.21355
85	1.21498	100	85	1.21498	100	85	1.21498	100	85	1.21498	100	85	1.21498	100	85	1.21498	100	85	1.21498	100	85	1.21498	100	85	1.21498	100	85	1.21498	100	85	1.21498	100	85	1.21498	100	85	1.21498	100	85	1.21498	100	85	1.21498	100	85	1.21498	89.6034	85	1.21498
85.1	1.21641	100	85.1	1.21641	100	85.1	1.21641	100	85.1	1.21641	100	85.1	1.21641	100	85.1	1.21641	100	85.1	1.21641	100	85.1	1.21641	100	85.1	1.21641	100	85.1	1.21641	100	85.1	1.21641	100	85.1	1.21641	100	85.1	1.21641	100	85.1	1.21641	100	85.1	1.21641	100	85.1	1.21641	89.5863	85.1	1.21641
85.2	1.21784	100	85.2	1.21784	100	85.2	1.21784	100	85.2	1.21784	100	85.2	1.21784	100	85.2	1.21784	100	85.2	1.21784	100	85.2	1.21784	100	85.2	1.21784	100	85.2	1.21784	100	85.2	1.21784	100	85.2	1.21784	100	85.2	1.21784	100	85.2	1.21784	100	85.2	1.21784	100	85.2	1.21784	89.5694	85.2	1.21784
85.3	1.21927	100	85.3	1.21927	100	85.3	1.21927	100	85.3	1.21927	100	85.3	1.21927	100	85.3	1.21927	100	85.3	1.21927	100	85.3	1.21927	100	85.3	1.21927	100	85.3	1.21927	100	85.3	1.21927	100	85.3	1.21927	100	85.3	1.21927	100	85.3	1.21927	100	85.3	1.21927	100	85.3	1.21927	89.5525	85.3	1.21927
85.4	1.2207	100	85.4	1.2207	100	85.4	1.2207	100	85.4	1.2207	100	85.4	1.2207	100	85.4	1.2207	100	85.4	1.2207	100	85.4	1.2207	100	85.4	1.2207	100	85.4	1.2207	100	85.4	1.2207	100	85.4	1.2207	100	85.4	1.2207	100	85.4	1.2207	100	85.4	1.2207	100	85.4	1.2207	89.5356	85.4	1.2207
85.5	1.22213	100	85.5	1.22213	100	85.5	1.22213	100	85.5	1.22213	100	85.5	1.22213	100	85.5	1.22213	100	85.5	1.22213	100	85.5	1.22213	100	85.5	1.22213	100	85.5	1.22213	100	85.5	1.22213	100	85.5	1.22213	100	85.5	1.22213	100	85.5	1.22213	100	85.5	1.22213	100	85.5	1.22213	89.5183	85.5	1.22213
85.6	1.22356	100	85.6	1.22356	100	85.6	1.22356	100	85.6	1.22356	100	85.6	1.22356	100	85.6	1.22356	100	85.6	1.22356	100	85.6	1.22356	100	85.6	1.22356	100	85.6	1.22356	100	85.6	1.22356	100	85.6	1.22356	100	85.6	1.22356	100	85.6	1.22356	100	85.6	1.22356	100	85.6	1.22356	89.5009	85.6	1.22356
85.7	1.22499	100	85.7	1.22499	100	85.7	1.22499	100	85.7	1.22499	100	85.7	1.22499	100	85.7	1.22499	100	85.7	1.22499	100	85.7	1.22499	100	85.7	1.22499	100	85.7	1.22499	100	85.7	1.22499	100	85.7	1.22499	100	85.7	1.22499	100	85.7	1.22499	100	85.7	1.22499	100	85.7	1.22499	89.4836	85.7	1.22499
85.8	1.22642	100	85.8	1.22642	100	85.8	1.22642	100	85.8	1.22642	100	85.8	1.22642	100	85.8	1.22642	100	85.8	1.22642	100	85.8	1.22642	100	85.8	1.22642	100	85.8	1.22642	100	85.8	1.22642	100	85.8	1.22642	100	85.8	1.22642	100	85.8	1.22642	100	85.8	1.22642	100	85.8	1.22642	89.4668	85.8	1.22642
85.9	1.22784	100	85.9	1.22784	100	85.9	1.22784	100	85.9	1.22784	100	85.9	1.22784	100	85.9	1.22784	100	85.9	1.22784	100	85.9	1.22784	100	85.9	1.22784	100	85.9	1.22784	100	85.9	1.22784	100	85.9	1.22784	100	85.9	1.22784	100	85.9	1.22784	100	85.9	1.22784	100	85.9	1.22784	89.4502	85.9	1.22784
86	1.22927	100	86	1.22927	100	86	1.22927	100	86	1.22927	100	86	1.22927	100	86	1.22927	100	86	1.22927	100	86	1.22927	100	86	1.22927	100	86	1.22927	100	86	1.22927	100	86	1.22927	100	86	1.22927	100	86	1.22927	100	86	1.22927	100	86	1.22927	89.4334	86	1.22927
86.1	1.2307	100	86.1	1.2307	100	86.1	1.2307	100	86.1	1.2307	100	86.1	1.2307	100	86.1	1.2307	100	86.1	1.2307	100	86.1	1.2307	100	86.1	1.2307	100	86.1	1.2307	100	86.1	1.2307	100	86.1	1.2307	100	86.1	1.2307	100	86.1	1.2307	100	86.1	1.2307	100	86.1	1.2307	89.4166	86.1	1.2307
86.2	1.23213	100	86.2	1.23213	100	86.2	1.23213	100	86.2	1.23213	100	86.2	1.23213	100	86.2	1.23213	100	86.2	1.23213	100	86.2	1.23213	100	86.2	1.23213	100	86.2	1.23213	100	86.2	1.23213	100	86.2	1.23213	100	86.2	1.23213	100	86.2	1.23213	100	86.2	1.23213	100	86.2	1.23213	89.3997	86.2	1.23213
86.3	1.23356	100	86.3	1.23356	100	86.3	1.23356	100	86.3	1.23356	100	86.3	1.23356	100	86.3	1.23356	100	86.3	1.23356	100	86.3	1.23356	100	86.3	1.23356	100	86.3	1.23356	100	86.3	1.23356	100	86.3	1.23356	100	86.3	1.23356	100	86.3	1.23356	100	86.3	1.23356	100	86.3	1.23356	89.3829	86.3	1.23356
86.4	1.23499	100	86.4	1.23499	100	86.4	1.23499	100	86.4	1.23499	100	86.4	1.23499	100	86.4	1.23499	100	86.4	1.23499	100	86.4	1.23499	100	86.4	1.23499	100	86.4	1.23499	100	86.4	1.23499	100	86.4	1.23499	100	86.4	1.23499	100	86.4	1.23499	100	86.4	1.23499	100	86.4	1.23499	89.3663	86.4	1.23499
86.5	1.23642	100	86.5	1.23642	100	86.5	1.23642	100	86.5	1.23642	100	86.5	1.23642	100	86.5	1.23642	100	86.5	1.23642	100	86.5	1.23642	100	86.5	1.23642	100	86.5	1.23642	100	86.5	1.23642	100	86.5	1.23642	100	86.5	1.23642	100	86.5	1.23642	100	86.5	1.23642	100	86.5	1.23642	89.3499	86.5	1.23642
86.6	1.23785	100	86.6	1.23785	100	86.6	1.23785	100	86.6	1.23785	100	86.6	1.23785	100	86.6	1.23785	100	86.6	1.23785	100	86.6	1.23785	100	86.6	1.23785	100	86.6	1.23785	100	86.6	1.23785	100	86.6	1.23785	100	86.6	1.23785	100	86.6	1.23785	100	86.6	1.23785	100	86.6	1.23785	89.3335	86.6	1.23785
86.7	1.23928	100	86.7	1.23928	100	86.7	1.23928	100	86.7	1.23928	100	86.7	1.23928	100	86.7	1.23928	100	86.7	1.23928	100	86.7	1.23928	100	86.7	1.23928	100	86.7	1.23928	100	86.7	1.23928	100	86.7	1.23928	100	86.7	1.23928	100	86.7	1.23928	100	86.7	1.23928	100	86.7	1.23928	89.3171	86.7	1.23928
86.8	1.24071	100	86.8	1.24071	100	86.8	1.24071	100	86.8	1.24071	100	86.8	1.24071	100	86.8	1.24071	100	86.8	1.24071	100	86.8	1.24071	100	86.8	1.24071	100	86.8	1.24071	100	86.8	1.24071	100	86.8	1.24071	100	86.8	1.24071	100	86.8	1.24071	100	86.8	1.24071	100	86.8	1.24071	89.3007	86.8	1.24071
86.9	1.24214	100	86.9	1.24214	100	86.9	1.24214	100	86.9	1.24214	100	86.9	1.24214	100	86.9	1.24214	100	86.9	1.24214	100	86.9	1.24214	100	86.9	1.24214	100	86.9	1.24214	100	86.9	1.24214	100	86.9	1.24214	100	86.9	1.24214	100	86.9	1.24214	100	86.9	1.24214	100	86.9	1.24214	89.2843	86.9	1.24214
87	1.24357	100	87	1.24357	100	87	1.24357	100	87	1.24357	100	87	1.24357	100	87	1.24357	100	87	1.24357	100	87	1.24357	100	87	1.24357	100	87	1.24357	100	87	1.24357	100	87	1.24357	100	87	1.24357	100	87	1.24357	100	87	1.24357	100	87	1.24357	89.268	87	1.24357
87.1	1.245	100	87.1	1.245	100	87.1	1.245	100	87.1	1.245	100	87.1	1.245	100	87.1	1.245	100	87.1	1.245	100	87.1	1.245	100	87.1	1.245	100	87.1	1.245	100	87.1	1.245	100	87.1	1.245	100	87.1	1.245	100	87.1	1.245	100	87.1	1.245	100	87.1	1.245	89.2516	87.1	1.245
87.2	1.24643	100	87.2	1.24643	100	87.2	1.24643	100	87.2	1.24643	100	87.2	1.24643	100	87.2	1.24643	100	87.2	1.24643	100	87.2	1.24643	100	87.2	1.24643	100	87.2	1.24643	100	87.2	1.24643	100	87.2	1.24643	100	87.2	1.24643	100	87.2	1.24643	100	87.2	1.24643	100	87.2	1.24643	89.2356	87.2	1.24643
87.3	1.24786	100	87.3	1.24786	100	87.3	1.24786	100	87.3	1.24786	100	87.3	1.24786	100	87.3	1.24786	100	87.3	1.24786	100	87.3	1.24786	100	87.3	1.24786	100	87.3	1.24786	100	87.3	1.24786	100	87.3	1.24786	100	87.3	1.24786	100	87.3	1.24786	100	87.3	1.24786	100	87.3	1.24786	89.2198	87.3	1.24786
87.4	1.24929	100	87.4	1.24929	100	87.4	1.24929	100	87.4	1.24929	100	87.4	1.24929	100	87.4	1.24929	100	87.4	1.24929	100	87.4	1.24929	100	87.4	1.24929	100	87.4	1.24929	100	87.4	1.24929	100	87.4	1.24929	100	87.4	1.24929	100	87.4	1.24929	100	87.4	1.24929	100	87.4	1.24929	89.2037	87.4	1.24929
87.5	1.25071	100	87.5	1.25071	100	87.5	1.25071	100	87.5	1.25071	100	87.5	1.25071	100	87.5	1.25071	100	87.5	1.25071	100	87.5	1.25071	100	87.5	1.25071	100	87.5	1.25071	100	87.5	1.25071	100	87.5	1.25071	100	87.5	1.25071	100	87.5	1.25071	100	87.5	1.25071	100	87.5	1.25071	89.1877	87.5	1.25071
87.6	1.25214	100	87.6	1.25214	100	87.6	1.25214	100	87.6	1.25214	100	87.6	1.25214	100	87.6	1.25214	100	87.6	1.25214	100	87.6	1.25214	100	87.6	1.25214	100	87.6	1.25214	100	87.6	1.25214	100	87.6	1.25214	100	87.6	1.25214	100	87.6	1.25214	100	87.6	1.25214	100	87.6	1.25214	89.1719	87.6	1.25214
87.7	1.25357	100	87.7	1.25357	100	87.7	1.25357	100	87.7	1.25357	100	87.7	1.25357	100	87.7	1.25357	100	87.7	1.25357	100	87.7	1.25357	100	87.7	1.25357	100	87.7	1.25357	100	87.7	1.25357	100	87.7	1.25357	100	87.7	1.25357	100	87.7	1.25357	100	87.7	1.25357	100	87.7	1.25357	89.1557	87.7	1.25357
87.8	1.255	100	87.8	1.255	100	87.8	1.255	100	87.8	1.255	100	87.8	1.255	100	87.8	1.255	100	87.8	1.255	100	87.8	1.255	100	87.8	1.255	100	87.8	1.255	100	87.8	1.255	100	87.8	1.255	100	87.8	1.255	100	87.8	1.255	100	87.8	1.255	100	87.8	1.255	89.1399	87.8	1.255
87.9	1.25643	100	87.9	1.25643	100	87.9	1.25643	100	87.9	1.25643	100	87.9	1.25643	100	87.9	1.25643	100	87.9	1.25643	100	87.9	1.25643	100	87.9	1.25643	100	87.9	1.25643	100	87.9	1.25643	100	87.9	1.25643	100	87.9	1.25643	100	87.9	1.25643	100	87.9	1.25643	100	87.9	1.25643	89.1242	87.9	1.25643
88	1.25786	100	88	1.25786	100	88	1.25786	100	88	1.25786	100	88	1.25786	100	88	1.25786	100	88	1.25786	100	88	1.25786	100	88	1.25786	100	88	1.25786	100	88	1.25786	100	88	1.25786	100	88	1.25786	100	88	1.25786	100	88	1.25786	100	88	1.25786	89.1086	88	1.25786
88.1	1.25929	100	88.1	1.25929	100	88.1	1.25929	100	88.1	1.25929	100	88.1	1.25929	100	88.1	1.25929	100	88.1	1.25929	100	88.1	1.25929	100	88.1	1.25929	100	88.1	1.25929	100	88.1	1.25929	100	88.1	1.25929	100	88.1	1.25929	100	88.1	1.25929	100	88.1	1.25929	100	88.1	1.25929	89.0931	88.1	1.25929
88.2	1.26072	100	88.2	1.26072	100	88.2	1.26072	100	88.2	1.26072	100	88.2	1.26072	100	88.2	1.26072	100	88.2	1.26072	100	88.2	1.26072	100	88.2	1.26072	100	88.2	1.26072	100	88.2	1.26072	100	88.2	1.26072	100	88.2	1.26072	100	88.2	1.26072	100	88.2	1.26072	100	88.2	1.26072	89.0775	88.2	1.26072
88.3	1.26215	100	88.3	1.26215	100	88.3	1.26215	100	88.3	1.26215	100	88.3	1.26215	100	88.3	1.26215	100	88.3	1.26215	100	88.3	1.26215	100	88.3	1.26215	100	88.3	1.26215	100	88.3	1.26215	100	88.3	1.26215	100	88.3	1.26215	100	88.3	1.26215	100	88.3	1.26215	100	88.3	1.26215	89.0621	88.3	1.26215
88.4	1.26358	100	88.4	1.26358	100	88.4	1.26358	100	88.4	1.26358	100	88.4	1.26358	100	88.4	1.26358	100	88.4	1.26358	100	88.4	1.26358	100	88.4	1.26358	100	88.4	1.26358	100	88.4	1.26358	100	88.4	1.26358	100	88.4	1.26358	100	88.4	1.26358	100	88.4	1.26358	100	88.4	1.26358	89.0465	88.4	1.26358
88.5	1.26501	100	88.5	1.26501	100	88.5	1.26501	100	88.5	1.26501	100	88.5	1.26501	100	88.5	1.26501	100	88.5	1.26501	100	88.5	1.26501	100	88.5	1.26501	100	88.5	1.26501	100	88.5	1.26501	100	88.5	1.26501	100	88.5	1.26501	100	88.5	1.26501	100	88.5	1.26501	100	88.5	1.26501	89.0313	88.5	1.26501
88.6	1.26644	100	88.6	1.26644	100	88.6	1.26644	100	88.6	1.26644	100	88.6	1.26644	100	88.6	1.26644	100	88.6	1.26644	100	88.6	1.26644	100	88.6	1.26644	100	88.6	1.26644	100	88.6	1.26644	100	88.6	1.26644	100	88.6	1.26644	100	88.6	1.26644	100	88.6	1.26644	100	88.6	1.26644	89.0159	88.6	1.26644
88.7	1.26787	100	88.7	1.26787	100	88.7	1.26787	100	88.7	1.26787	100	88.7	1.26787	100	88.7	1.26787	100	88.7	1.26787	100	88.7	1.26787	100	88.7	1.26787	100	88.7	1.26787	100	88.7	1.26787	100	88.7	1.26787	100	88.7	1.26787	100	88.7	1.26787	100	88.7	1.26787	100	88.7	1.26787	89.0006	88.7	1.26787
88.8	1.2693	100	88.8	1.2693	100	88.8	1.2693	100	88.8	1.2693	100	88.8	1.2693	100	88.8	1.2693	100	88.8	1.2693	100	88.8	1.2693	100	88.8	1.2693	100	88.8	1.2693	100	88.8	1.2693	100	88.8	1.2693	100	88.8	1.2693	100	88.8	1.2693	100	88.8	1.2693	100	88.8	1.2693	88.9852	88.8	1.2693
88.9	1.27073	100	88.9	1.27073	100	88.9	1.27073	100	88.9	1.27073	100	88.9	1.27073	100	88.9	1.27073	100	88.9	1.27073	100	88.9	1.27073	100	88.9	1.27073	100	88.9	1.27073	100	88.9	1.27073	100	88.9	1.27073	100	88.9	1.27073	100	88.9	1.27073	100	88.9	1.27073	100	88.9	1.27073	88.9697	88.9	1.27073
89	1.27216	100	89	1.27216	100	89	1.27216	100	89	1.27216	100	89	1.27216	100	89	1.27216	100	89	1.27216	100	89	1.27216	100	89	1.27216	100	89	1.27216	100	89	1.27216	100	89	1.27216	100	89	1.27216	100	89	1.27216	100	89	1.27216	100	89	1.27216	88.9541	89	1.27216
89.1	1.27358	100	89.1	1.27358	100	89.1	1.27358	100	89.1	1.27358	100	89.1	1.27358	100	89.1	1.27358	100	89.1	1.27358	100	89.1	1.27358	100	89.1	1.27358	100	89.1	1.27358	100	89.1	1.27358	100	89.1	1.27358	100	89.1	1.27358	100	89.1	1.27358	100	89.1	1.27358	100	89.1	1.27358	88.9385	89.1	1.27358
89.2	1.27501	100	89.2	1.27501	100	89.2	1.27501	100	89.2	1.27501	100	89.2	1.27501	100	89.2	1.27501	100	89.2	1.27501	100	89.2	1.27501	100	89.2	1.27501	100	89.2	1.27501	100	89.2	1.27501	100	89.2	1.27501	100	89.2	1.27501	100	89.2	1.27501	100	89.2	1.27501	100	89.2	1.27501	88.9232	89.2	1.27501
89.3	1.27644	100	89.3	1.27644	100	89.3	1.27644	100	89.3	1.27644	100	89.3	1.27644	100	89.3	1.27644	100	89.3	1.27644	100	89.3	1.27644	100	89.3	1.27644	100	89.3	1.27644	100	89.3	1.27644	100	89.3	1.27644	100	89.3	1.27644	100	89.3	1.27644	100	89.3	1.27644	100	89.3	1.27644	88.9082	89.3	1.27644
89.4	1.27787	100	89.4	1.27787	100	89.4	1.27787	100	89.4	1.27787	100	89.4	1.27787	100	89.4	1.27787	100	89.4	1.27787	100	89.4	1.27787	100	89.4	1.27787	100	89.4	1.27787	100	89.4	1.27787	100	89.4	1.27787	100	89.4	1.27787	100	89.4	1.27787	100	89.4	1.27787	100	89.4	1.27787	88.8932	89.4	1.27787
89.5	1.2793	100	89.5	1.2793	100	89.5	1.2793	100	89.5	1.2793	100	89.5	1.2793	100	89.5	1.2793	100	89.5	1.2793	100	89.5	1.2793	100	89.5	1.2793	100	89.5	1.2793	100	89.5	1.2793	100	89.5	1.2793	100	89.5	1.2793	100	89.5	1.2793	100	89.5	1.2793	100	89.5	1.2793	88.8782	89.5	1.2793
89.6	1.28073	100	89.6	1.28073	100	89.6	1.28073	100	89.6	1.28073	100	89.6	1.28073	100	89.6	1.28073	100	89.6	1.28073	100	89.6	1.28073	100	89.6	1.28073	100	89.6	1.28073	100	89.6	1.28073	100	89.6	1.28073	100	89.6	1.28073	100	89.6	1.28073	100	89.6	1.28073	100	89.6	1.28073	88.863	89.6	1.28073
89.7	1.28216	100	89.7	1.28216	100	89.7	1.28216	100	89.7	1.28216	100	89.7	1.28216	100	89.7	1.28216	100	89.7	1.28216	100	89.7	1.28216	100	89.7	1.28216	100	89.7	1.28216	100	89.7	1.28216	100	89.7	1.28216	100	89.7	1.28216	100	89.7	1.28216	100	89.7	1.28216	100	89.7	1.28216	88.8479	89.7	1.28216
89.8	1.28359	100	89.8	1.28359	100	89.8	1.28359	100	89.8	1.28359	100	89.8	1.28359	100	89.8	1.28359	100	89.8	1.28359	100	89.8	1.28359	100	89.8	1.28359	100	89.8	1.28359	100	89.8	1.28359	100	89.8	1.28359	100	89.8	1.28359	100	89.8	1.28359	100	89.8	1.28359	100	89.8	1.28359	88.8326	89.8	1.28359
89.9	1.28502	100	89.9	1.28502	100	89.9	1.28502	100	89.9	1.28502	100	89.9	1.28502	100	89.9	1.28502	100	89.9	1.28502	100	89.9	1.28502	100	89.9	1.28502	100	89.9	1.28502	100	89.9	1.28502	100	89.9	1.28502	100	89.9	1.28502	100	89.9	1.28502	100	89.9	1.28502	100	89.9	1.28502	88.8174	89.9	1.28502
90	1.28645	100	90	1.28645	100	90	1.28645	100	90	1.28645	100	90	1.28645	100	90	1.28645	100	90	1.28645	100	90	1.28645	100	90	1.28645	100	90	1.28645	100	90	1.28645	100	90	1.28645	100	90	1.28645	100	90	1.28645	100	90	1.28645	100	90	1.28645	88.8026	90	1.28645
90.1	1.28788	100	90.1	1.28788	100	90.1	1.28788	100	90.1	1.28788	100	90.1	1.28788	100	90.1	1.28788	100	90.1	1.28788	100	90.1	1.28788	100	90.1	1.28788	100	90.1	1.28788	100	90.1	1.28788	100	90.1	1.28788	100	90.1	1.28788	100	90.1	1.28788	100	90.1	1.28788	100	90.1	1.28788	88.7878	90.1	1.28788
90.2	1.28931	100	90.2	1.28931	100	90.2	1.28931	100	90.2	1.28931	100	90.2	1.28931	100	90.2	1.28931	100	90.2	1.28931	100	90.2	1.28931	100	90.2	1.28931	100	90.2	1.28931	100	90.2	1.28931	100	90.2	1.28931	100	90.2	1.28931	100	90.2	1.28931	100	90.2	1.28931	100	90.2	1.28931	88.7729	90.2	1.28931
90.3	1.29074	100	90.3	1.29074	100	90.3	1.29074	100	90.3	1.29074	100	90.3	1.29074	100	90.3	1.29074	100	90.3	1.29074	100	90.3	1.29074	100	90.3	1.29074	100	90.3	1.29074	100	90.3	1.29074	100	90.3	1.29074	100	90.3	1.29074	100	90.3	1.29074	100	90.3	1.29074	100	90.3	1.29074	88.758	90.3	1.29074
90.4	1.29217	100	90.4	1.29217	100	90.4	1.29217	100	90.4	1.29217	100	90.4	1.29217	100	90.4	1.29217	100	90.4	1.29217	100	90.4	1.29217	100	90.4	1.29217	100	90.4	1.29217	100	90.4	1.29217	100	90.4	1.29217	100	90.4	1.29217	100	90.4	1.29217	100	90.4	1.29217	100	90.4	1.29217	88.7431	90.4	1.29217
90.5	1.2936	100	90.5	1.2936	100	90.5	1.2936	100	90.5	1.2936	100	90.5	1.2936	100	90.5	1.2936	100	90.5	1.2936	100	90.5	1.2936	100	90.5	1.2936	100	90.5	1.2936	100	90.5	1.2936	100	90.5	1.2936	100	90.5	1.2936	100	90.5	1.2936	100	90.5	1.2936	100	90.5	1.2936	88.7278	90.5	1.2936
90.6	1.29503	100	90.6	1.29503	100	90.6	1.29503	100	90.6	1.29503	100	90.6	1.29503	100	90.6	1.29503	100	90.6	1.29503	100	90.6	1.29503	100	90.6	1.29503	100	90.6	1.29503	100	90.6	1.29503	100	90.6	1.29503	100	90.6	1.29503	100	90.6	1.29503	100	90.6	1.29503	100	90.6	1.29503	88.7126	90.6	1.29503
90.7	1.29646	100	90.7	1.29646	100	90.7	1.29646	100	90.7	1.29646	100	90.7	1.29646	100	90.7	1.29646	100	90.7	1.29646	100	90.7	1.29646	100	90.7	1.29646	100	90.7	1.29646	100	90.7	1.29646	100	90.7	1.29646	100	90.7	1.29646	100	90.7	1.29646	100	90.7	1.29646	100	90.7	1.29646	88.6978	90.7	1.29646
90.8	1.29788	100	90.8	1.29788	100	90.8	1.29788	100	90.8	1.29788	100	90.8	1.29788	100	90.8	1.29788	100	90.8	1.29788	100	90.8	1.29788	100	90.8	1.29788	100	90.8	1.29788	100	90.8	1.29788	100	90.8	1.29788	100	90.8	1.29788	100	90.8	1.29788	100	90.8	1.29788	100	90.8	1.29788	88.683	90.8	1.29788
90.9	1.29931	100	90.9	1.29931	100	90.9	1.29931	100	90.9	1.29931	100	90.9	1.29931	100	90.9	1.29931	100	90.9	1.29931	100	90.9	1.29931	100	90.9	1.29931	100	90.9	1.29931	100	90.9	1.29931	100	90.9	1.29931	100	90.9	1.29931	100	90.9	1.29931	100	90.9	1.29931	100	90.9	1.29931	88.668	90.9	1.29931
91	1.30074	100	91	1.30074	100	91	1.30074	100	91	1.30074	100	91	1.30074	100	91	1.30074	100	91	1.30074	100	91	1.30074	100	91	1.30074	100	91	1.30074	100	91	1.30074	100	91	1.30074	100	91	1.30074	100	91	1.30074	100	91	1.30074	100	91	1.30074	88.6531	91	1.30074
91.1	1.30217	100	91.1	1.30217	100	91.1	1.30217	100	91.1	1.30217	100	91.1	1.30217	100	91.1	1.30217	100	91.1	1.30217	100	91.1	1.30217	100	91.1	1.30217	100	91.1	1.30217	100	91.1	1.30217	100	91.1	1.30217	100	91.1	1.30217	100	91.1	1.30217	100	91.1	1.30217	100	91.1	1.30217	88.6382	91.1	1.30217
91.2	1.3036	100	91.2	1.3036	100	91.2	1.3036	100	91.2	1.3036	100	91.2	1.3036	100	91.2	1.3036	100	91.2	1.3036	100	91.2	1.3036	100	91.2	1.3036	100	91.2	1.3036	100	91.2	1.3036	100	91.2	1.3036	100	91.2	1.3036	100	91.2	1.3036	100	91.2	1.3036	100	91.2	1.3036	88.6234	91.2	1.3036
91.3	1.30503	100	91.3	1.30503	100	91.3	1.30503	100	91.3	1.30503	100	91.3	1.30503	100	91.3	1.30503	100	91.3	1.30503	100	91.3	1.30503	100	91.3	1.30503	100	91.3	1.30503	100	91.3	1.30503	100	91.3	1.30503	100	91.3	1.30503	100	91.3	1.30503	100	91.3	1.30503	100	91.3	1.30503	88.6084	91.3	1.30503
91.4	1.30646	100	91.4	1.30646	100	91.4	1.30646	100	91.4	1.30646	100	91.4	1.30646	100	91.4	1.30646	100	91.4	1.30646	100	91.4	1.30646	100	91.4	1.30646	100	91.4	1.30646	100	91.4	1.30646	100	91.4	1.30646	100	91.4	1.30646	100	91.4	1.30646	100	91.4	1.30646	100	91.4	1.30646	88.5939	91.4	1.30646
91.5	1.30789	100	91.5	1.30789	100	91.5	1.30789	100	91.5	1.30789	100	91.5	1.30789	100	91.5	1.30789	100	91.5	1.30789	100	91.5	1.30789	100	91.5	1.30789	100	91.5	1.30789	100	91.5	1.30789	100	91.5	1.30789	100	91.5	1.30789	100	91.5	1.30789	100	91.5	1.30789	100	91.5	1.30789	88.5795	91.5	1.30789
91.6	1.30932	100	91.6	1.30932	100	91.6	1.30932	100	91.6	1.30932	100	91.6	1.30932	100	91.6	1.30932	100	91.6	1.30932	100	91.6	1.30932	100	91.6	1.30932	100	91.6	1.30932	100	91.6	1.30932	100	91.6	1.30932	100	91.6	1.30932	100	91.6	1.30932	100	91.6	1.30932	100	91.6	1.30932	88.5651	91.6	1.30932
91.7	1.31075	100	91.7	1.31075	100	91.7	1.31075	100	91.7	1.31075	100	91.7	1.31075	100	91.7	1.31075	100	91.7	1.31075	100	91.7	1.31075	100	91.7	1.31075	100	91.7	1.31075	100	91.7	1.31075	100	91.7	1.31075	100	91.7	1.31075	100	91.7	1.31075	100	91.7	1.31075	100	91.7	1.31075	88.5508	91.7	1.31075
91.8	1.31218	100	91.8	1.31218	100	91.8	1.31218	100	91.8	1.31218	100	91.8	1.31218	100	91.8	1.31218	100	91.8	1.31218	100	91.8	1.31218	100	91.8	1.31218	100	91.8	1.31218	100	91.8	1.31218	100	91.8	1.31218	100	91.8	1.31218	100	91.8	1.31218	100	91.8	1.31218	100	91.8	1.31218	88.5363	91.8	1.31218
91.9	1.31361	100	91.9	1.31361	100	91.9	1.31361	100	91.9	1.31361	100	91.9	1.31361	100	91.9	1.31361	100	91.9	1.31361	100	91.9	1.31361	100	91.9	1.31361	100	91.9	1.31361	100	91.9	1.31361	100	91.9	1.31361	100	91.9	1.31361	100	91.9	1.31361	100	91.9	1.31361	100	91.9	1.31361	88.5218	91.9	1.31361
92	1.31504	100	92	1.31504	100	92	1.31504	100	92	1.31504	100	92	1.31504	100	92	1.31504	100	92	1.31504	100	92	1.31504	100	92	1.31504	100	92	1.31504	100	92	1.31504	100	92	1.31504	100	92	1.31504	100	92	1.31504	100	92	1.31504	100	92	1.31504	88.5072	92	1.31504
92.1	1.31647	100	92.1	1.31647	100	92.1	1.31647	100	92.1	1.31647	100	92.1	1.31647	100	92.1	1.31647	100	92.1	1.31647	100	92.1	1.31647	100	92.1	1.31647	100	92.1	1.31647	100	92.1	1.31647	100	92.1	1.31647	100	92.1	1.31647	100	92.1	1.31647	100	92.1	1.31647	100	92.1	1.31647	88.4927	92.1	1.31647
92.2	1.3179	100	92.2	1.3179	100	92.2	1.3179	100	92.2	1.3179	100	92.2	1.3179	100	92.2	1.3179	100	92.2	1.3179	100	92.2	1.3179	100	92.2	1.3179	100	92.2	1.3179	100	92.2	1.3179	100	92.2	1.3179	100	92.2	1.3179	100	92.2	1.3179	100	92.2	1.3179	100	92.2	1.3179	88.4785	92.2	1.3179
92.3	1.31933	100	92.3	1.31933	100	92.3	1.31933	100	92.3	1.31933	100	92.3	1.31933	100	92.3	1.31933	100	92.3	1.31933	100	92.3	1.31933	100	92.3	1.31933	100	92.3	1.31933	100	92.3	1.31933	100	92.3	1.31933	100	92.3	1.31933	100	92.3	1.31933	100	92.3	1.31933	100	92.3	1.31933	88.4644	92.3	1.31933
92.4	1.32075	100	92.4	1.32075	100	92.4	1.32075	100	92.4	1.32075	100	92.4	1.32075	100	92.4	1.32075	100	92.4	1.32075	100	92.4	1.32075	100	92.4	1.32075	100	92.4	1.32075	100	92.4	1.32075	100	92.4	1.32075	100	92.4	1.32075	100	92.4	1.32075	100	92.4	1.32075	100	92.4	1.32075	88.4503	92.4	1.32075
92.5	1.32218	100	92.5	1.32218	100	92.5	1.32218	100	92.5	1.32218	100	92.5	1.32218	100	92.5	1.32218	100	92.5	1.32218	100	92.5	1.32218	100	92.5	1.32218	100	92.5	1.32218	100	92.5	1.32218	100	92.5	1.32218	100	92.5	1.32218	100	92.5	1.32218	100	92.5	1.32218	100	92.5	1.32218	88.4362	92.5	1.32218
92.6	1.32361	100	92.6	1.32361	100	92.6	1.32361	100	92.6	1.32361	100	92.6	1.32361	100	92.6	1.32361	100	92.6	1.32361	100	92.6	1.32361	100	92.6	1.32361	100	92.6	1.32361	100	92.6	1.32361	100	92.6	1.32361	100	92.6	1.32361	100	92.6	1.32361	100	92.6	1.32361	100	92.6	1.32361	88.4219	92.6	1.32361
92.7	1.32504	100	92.7	1.32504	100	92.7	1.32504	100	92.7	1.32504	100	92.7	1.32504	100	92.7	1.32504	100	92.7	1.32504	100	92.7	1.32504	100	92.7	1.32504	100	92.7	1.32504	100	92.7	1.32504	100	92.7	1.32504	100	92.7	1.32504	100	92.7	1.32504	100	92.7	1.32504	100	92.7	1.32504	88.4074	92.7	1.32504
92.8	1.32647	100	92.8	1.32647	100	92.8	1.32647	100	92.8	1.32647	100	92.8	1.32647	100	92.8	1.32647	100	92.8	1.32647	100	92.8	1.32647	100	92.8	1.32647	100	92.8	1.32647	100	92.8	1.32647	100	92.8	1.32647	100	92.8	1.32647	100	92.8	1.32647	100	92.8	1.32647	100	92.8	1.32647	88.3929	92.8	1.32647
92.9	1.3279	100	92.9	1.3279	100	92.9	1.3279	100	92.9	1.3279	100	92.9	1.3279	100	92.9	1.3279	100	92.9	1.3279	100	92.9	1.3279	100	92.9	1.3279	100	92.9	1.3279	100	92.9	1.3279	100	92.9	1.3279	100	92.9	1.3279	100	92.9	1.3279	100	92.9	1.3279	100	92.9	1.3279	88.3787	92.9	1.3279
93	1.32933	100	93	1.32933	100	93	1.32933	100	93	1.32933	100	93	1.32933	100	93	1.32933	100	93	1.32933	100	93	1.32933	100	93	1.32933	100	93	1.32933	100	93	1.32933	100	93	1.32933	100	93	1.32933	100	93	1.32933	100	93	1.32933	100	93	1.32933	88.3646	93	1.32933
93.1	1.33076	100	93.1	1.33076	100	93.1	1.33076	100	93.1	1.33076	100	93.1	1.33076	100	93.1	1.33076	100	93.1	1.33076	100	93.1	1.33076	100	93.1	1.33076	100	93.1	1.33076	100	93.1	1.33076	100	93.1	1.33076	100	93.1	1.33076	100	93.1	1.33076	100	93.1	1.33076	100	93.1	1.33076	88.3505	93.1	1.33076
93.2	1.33219	100	93.2	1.33219	100	93.2	1.33219	100	93.2	1.33219	100	93.2	1.33219	100	93.2	1.33219	100	93.2	1.33219	100	93.2	1.33219	100	93.2	1.33219	100	93.2	1.33219	100	93.2	1.33219	100	93.2	1.33219	100	93.2	1.33219	100	93.2	1.33219	100	93.2	1.33219	100	93.2	1.33219	88.3363	93.2	1.33219
93.3	1.33362	100	93.3	1.33362	100	93.3	1.33362	100	93.3	1.33362	100	93.3	1.33362	100	93.3	1.33362	100	93.3	1.33362	100	93.3	1.33362	100	93.3	1.33362	100	93.3	1.33362	100	93.3	1.33362	100	93.3	1.33362	100	93.3	1.33362	100	93.3	1.33362	100	93.3	1.33362	100	93.3	1.33362	88.322	93.3	1.33362
93.4	1.33505	100	93.4	1.33505	100	93.4	1.33505	100	93.4	1.33505	100	93.4	1.33505	100	93.4	1.33505	100	93.4	1.33505	100	93.4	1.33505	100	93.4	1.33505	100	93.4	1.33505	100	93.4	1.33505	100	93.4	1.33505	100	93.4	1.33505	100	93.4	1.33505	100	93.4	1.33505	100	93.4	1.33505	88.3079	93.4	1.33505
93.5	1.33648	100	93.5	1.33648	100	93.5	1.33648	100	93.5	1.33648	100	93.5	1.33648	100	93.5	1.33648	100	93.5	1.33648	100	93.5	1.33648	100	93.5	1.33648	100	93.5	1.33648	100	93.5	1.33648	100	93.5	1.33648	100	93.5	1.33648	100	93.5	1.33648	100	93.5	1.33648	100	93.5	1.33648	88.2936	93.5	1.33648
93.6	1.33791	100	93.6	1.33791	100	93.6	1.33791	100	93.6	1.33791	100	93.6	1.33791	100	93.6	1.33791	100	93.6	1.33791	100	93.6	1.33791	100	93.6	1.33791	100	93.6	1.33791	100	93.6	1.33791	100	93.6	1.33791	100	93.6	1.33791	100	93.6	1.33791	100	93.6	1.33791	100	93.6	1.33791	88.2795	93.6	1.33791
93.7	1.33934	100	93.7	1.33934	100	93.7	1.33934	100	93.7	1.33934	100	93.7	1.33934	100	93.7	1.33934	100	93.7	1.33934	100	93.7	1.33934	100	93.7	1.33934	100	93.7	1.33934	100	93.7	1.33934	100	93.7	1.33934	100	93.7	1.33934	100	93.7	1.33934	100	93.7	1.33934	100	93.7	1.33934	88.2657	93.7	1.33934
93.8	1.34077	100	93.8	1.34077	100	93.8	1.34077	100	93.8	1.34077	100	93.8	1.34077	100	93.8	1.34077	100	93.8	1.34077	100	93.8	1.34077	100	93.8	1.34077	100	93.8	1.34077	100	93.8	1.34077	100	93.8	1.34077	100	93.8	1.34077	100	93.8	1.34077	100	93.8	1.34077	100	93.8	1.34077	88.2519	93.8	1.34077
93.9	1.3422	100	93.9	1.3422	100	93.9	1.3422	100	93.9	1.3422	100	93.9	1.3422	100	93.9	1.3422	100	93.9	1.3422	100	93.9	1.3422	100	93.9	1.3422	100	93.9	1.3422	100	93.9	1.3422	100	93.9	1.3422	100	93.9	1.3422	100	93.9	1.3422	100	93.9	1.3422	100	93.9	1.3422	88.238	93.9	1.3422
94	1.34362	100	94	1.34362	100	94	1.34362	100	94	1.34362	100	94	1.34362	100	94	1.34362	100	94	1.34362	100	94	1.34362	100	94	1.34362	100	94	1.34362	100	94	1.34362	100	94	1.34362	100	94	1.34362	100	94	1.34362	100	94	1.34362	100	94	1.34362	88.2241	94	1.34362
94.1	1.34505	100	94.1	1.34505	100	94.1	1.34505	100	94.1	1.34505	100	94.1	1.34505	100	94.1	1.34505	100	94.1	1.34505	100	94.1	1.34505	100	94.1	1.34505	100	94.1	1.34505	100	94.1	1.34505	100	94.1	1.34505	100	94.1	1.34505	100	94.1	1.34505	100	94.1	1.34505	100	94.1	1.34505	88.2103	94.1	1.34505
94.2	1.34648	100	94.2	1.34648	100	94.2	1.34648	100	94.2	1.34648	100	94.2	1.34648	100	94.2	1.34648	100	94.2	1.34648	100	94.2	1.34648	100	94.2	1.34648	100	94.2	1.34648	100	94.2	1.34648	100	94.2	1.34648	100	94.2	1.34648	100	94.2	1.34648	100	94.2	1.34648	100	94.2	1.34648	88.1963	94.2	1.34648
94.3	1.34791	100	94.3	1.34791	100	94.3	1.34791	100	94.3	1.34791	100	94.3	1.34791	100	94.3	1.34791	100	94.3	1.34791	100	94.3	1.34791	100	94.3	1.34791	100	94.3	1.34791	100	94.3	1.34791	100	94.3	1.34791	100	94.3	1.34791	100	94.3	1.34791	100	94.3	1.34791	100	94.3	1.34791	88.1824	94.3	1.34791
94.4	1.34934	100	94.4	1.34934	100	94.4	1.34934	100	94.4	1.34934	100	94.4	1.34934	100	94.4	1.34934	100	94.4	1.34934	100	94.4	1.34934	100	94.4	1.34934	100	94.4	1.34934	100	94.4	1.34934	100	94.4	1.34934	100	94.4	1.34934	100	94.4	1.34934	100	94.4	1.34934	100	94.4	1.34934	88.1686	94.4	1.34934
94.5	1.35077	100	94.5	1.35077	100	94.5	1.35077	100	94.5	1.35077	100	94.5	1.35077	100	94.5	1.35077	100	94.5	1.35077	100	94.5	1.35077	100	94.5	1.35077	100	94.5	1.35077	100	94.5	1.35077	100	94.5	1.35077	100	94.5	1.35077	100	94.5	1.35077	100	94.5	1.35077	100	94.5	1.35077	88.1548	94.5	1.35077
94.6	1.3522	100	94.6	1.3522	100	94.6	1.3522	100	94.6	1.3522	100	94.6	1.3522	100	94.6	1.3522	100	94.6	1.3522	100	94.6	1.3522	100	94.6	1.3522	100	94.6	1.3522	100	94.6	1.3522	100	94.6	1.3522	100	94.6	1.3522	100	94.6	1.3522	100	94.6	1.3522	100	94.6	1.3522	88.141	94.6	1.3522
94.7	1.35363	100	94.7	1.35363	100	94.7	1.35363	100	94.7	1.35363	100	94.7	1.35363	100	94.7	1.35363	100	94.7	1.35363	100	94.7	1.35363	100	94.7	1.35363	100	94.7	1.35363	100	94.7	1.35363	100	94.7	1.35363	100	94.7	1.35363	100	94.7	1.35363	100	94.7	1.35363	100	94.7	1.35363	88.1271	94.7	1.35363
94.8	1.35506	100	94.8	1.35506	100	94.8	1.35506	100	94.8	1.35506	100	94.8	1.35506	100	94.8	1.35506	100	94.8	1.35506	100	94.8	1.35506	100	94.8	1.35506	100	94.8	1.35506	100	94.8	1.35506	100	94.8	1.35506	100	94.8	1.35506	100	94.8	1.35506	100	94.8	1.35506	100	94.8	1.35506	88.1131	94.8	1.35506
94.9	1.35649	100	94.9	1.35649	100	94.9	1.35649	100	94.9	1.35649	100	94.9	1.35649	100	94.9	1.35649	100	94.9	1.35649	100	94.9	1.35649	100	94.9	1.35649	100	94.9	1.35649	100	94.9	1.35649	100	94.9	1.35649	100	94.9	1.35649	100	94.9	1.35649	100	94.9	1.35649	100	94.9	1.35649	88.099	94.9	1.35649
95	1.35792	100	95	1.35792	100	95	1.35792	100	95	1.35792	100	95	1.35792	100	95	1.35792	100	95	1.35792	100	95	1.35792	100	95	1.35792	100	95	1.35792	100	95	1.35792	100	95	1.35792	100	95	1.35792	100	95	1.35792	100	95	1.35792	100	95	1.35792	88.0847	95	1.35792
95.1	1.35935	100	95.1	1.35935	100	95.1	1.35935	100	95.1	1.35935	100	95.1	1.35935	100	95.1	1.35935	100	95.1	1.35935	100	95.1	1.35935	100	95.1	1.35935	100	95.1	1.35935	100	95.1	1.35935	100	95.1	1.35935	100	95.1	1.35935	100	95.1	1.35935	100	95.1	1.35935	100	95.1	1.35935	88.0706	95.1	1.35935
95.2	1.36078	100	95.2	1.36078	100	95.2	1.36078	100	95.2	1.36078	100	95.2	1.36078	100	95.2	1.36078	100	95.2	1.36078	100	95.2	1.36078	100	95.2	1.36078	100	95.2	1.36078	100	95.2	1.36078	100	95.2	1.36078	100	95.2	1.36078	100	95.2	1.36078	100	95.2	1.36078	100	95.2	1.36078	88.0569	95.2	1.36078
95.3	1.36221	100	95.3	1.36221	100	95.3	1.36221	100	95.3	1.36221	100	95.3	1.36221	100	95.3	1.36221	100	95.3	1.36221	100	95.3	1.36221	100	95.3	1.36221	100	95.3	1.36221	100	95.3	1.36221	100	95.3	1.36221	100	95.3	1.36221	100	95.3	1.36221	100	95.3	1.36221	100	95.3	1.36221	88.0434	95.3	1.36221
95.4	1.36364	100	95.4	1.36364	100	95.4	1.36364	100	95.4	1.36364	100	95.4	1.36364	100	95.4	1.36364	100	95.4	1.36364	100	95.4	1.36364	100	95.4	1.36364	100	95.4	1.36364	100	95.4	1.36364	100	95.4	1.36364	100	95.4	1.36364	100	95.4	1.36364	100	95.4	1.36364	100	95.4	1.36364	88.0298	95.4	1.36364
95.5	1.36507	100	95.5	1.36507	100	95.5	1.36507	100	95.5	1.36507	100	95.5	1.36507	100	95.5	1.36507	100	95.5	1.36507	100	95.5	1.36507	100	95.5	1.36507	100	95.5	1.36507	100	95.5	1.36507	100	95.5	1.36507	100	95.5	1.36507	100	95.5	1.36507	100	95.5	1.36507	100	95.5	1.36507	88.0163	95.5	1.36507
95.6	1.3665	100	95.6	1.3665	100	95.6	1.3665	100	95.6	1.3665	100	95.6	1.3665	100	95.6	1.3665	100	95.6	1.3665	100	95.6	1.3665	100	95.6	1.3665	100	95.6	1.3665	100	95.6	1.3665	100	95.6	1.3665	100	95.6	1.3665	100	95.6	1.3665	100	95.6	1.3665	100	95.6	1.3665	88.0028	95.6	1.3665
95.7	1.36792	100	95.7	1.36792	100	95.7	1.36792	100	95.7	1.36792	100	95.7	1.36792	100	95.7	1.36792	100	95.7	1.36792	100	95.7	1.36792	100	95.7	1.36792	100	95.7	1.36792	100	95.7	1.36792	100	95.7	1.36792	100	95.7	1.36792	100	95.7	1.36792	100	95.7	1.36792	100	95.7	1.36792	87.9891	95.7	1.36792
95.8	1.36935	100	95.8	1.36935	100	95.8	1.36935	100	95.8	1.36935	100	95.8	1.36935	100	95.8	1.36935	100	95.8	1.36935	100	95.8	1.36935	100	95.8	1.36935	100	95.8	1.36935	100	95.8	1.36935	100	95.8	1.36935	100	95.8	1.36935	100	95.8	1.36935	100	95.8	1.36935	100	95.8	1.36935	87.9752	95.8	1.36935
95.9	1.37078	100	95.9	1.37078	100	95.9	1.37078	100	95.9	1.37078	100	95.9	1.37078	100	95.9	1.37078	100	95.9	1.37078	100	95.9	1.37078	100	95.9	1.37078	100	95.9	1.37078	100	95.9	1.37078	100	95.9	1.37078	100	95.9	1.37078	100	95.9	1.37078	100	95.9	1.37078	100	95.9	1.37078	87.9615	95.9	1.37078
96	1.37221	100	96	1.37221	100	96	1.37221	100	96	1.37221	100	96	1.37221	100	96	1.37221	100	96	1.37221	100	96	1.37221	100	96	1.37221	100	96	1.37221	100	96	1.37221	100	96	1.37221	100	96	1.37221	100	96	1.37221	100	96	1.37221	100	96	1.37221	87.9481	96	1.37221
96.1	1.37364	100	96.1	1.37364	100	96.1	1.37364	100	96.1	1.37364	100	96.1	1.37364	100	96.1	1.37364	100	96.1	1.37364	100	96.1	1.37364	100	96.1	1.37364	100	96.1	1.37364	100	96.1	1.37364	100	96.1	1.37364	100	96.1	1.37364	100	96.1	1.37364	100	96.1	1.37364	100	96.1	1.37364	87.9347	96.1	1.37364
96.2	1.37507	100	96.2	1.37507	100	96.2	1.37507	100	96.2	1.37507	100	96.2	1.37507	100	96.2	1.37507	100	96.2	1.37507	100	96.2	1.37507	100	96.2	1.37507	100	96.2	1.37507	100	96.2	1.37507	100	96.2	1.37507	100	96.2	1.37507	100	96.2	1.37507	100	96.2	1.37507	100	96.2	1.37507	87.9213	96.2	1.37507
96.3	1.3765	100	96.3	1.3765	100	96.3	1.3765	100	96.3	1.3765	100	96.3	1.3765	100	96.3	1.3765	100	96.3	1.3765	100	96.3	1.3765	100	96.3	1.3765	100	96.3	1.3765	100	96.3	1.3765	100	96.3	1.3765	100	96.3	1.3765	100	96.3	1.3765	100	96.3	1.3765	100	96.3	1.3765	87.908	96.3	1.3765
96.4	1.37793	100	96.4	1.37793	100	96.4	1.37793	100	96.4	1.37793	100	96.4	1.37793	100	96.4	1.37793	100	96.4	1.37793	100	96.4	1.37793	100	96.4	1.37793	100	96.4	1.37793	100	96.4	1.37793	100	96.4	1.37793	100	96.4	1.37793	100	96.4	1.37793	100	96.4	1.37793	100	96.4	1.37793	87.8945	96.4	1.37793
96.5	1.37936	100	96.5	1.37936	100	96.5	1.37936	100	96.5	1.37936	100	96.5	1.37936	100	96.5	1.37936	100	96.5	1.37936	100	96.5	1.37936	100	96.5	1.37936	100	96.5	1.37936	100	96.5	1.37936	100	96.5	1.37936	100	96.5	1.37936	100	96.5	1.37936	100	96.5	1.37936	100	96.5	1.37936	87.8809	96.5	1.37936
96.6	1.38079	100	96.6	1.38079	100	96.6	1.38079	100	96.6	1.38079	100	96.6	1.38079	100	96.6	1.38079	100	96.6	1.38079	100	96.6	1.38079	100	96.6	1.38079	100	96.6	1.38079	100	96.6	1.38079	100	96.6	1.38079	100	96.6	1.38079	100	96.6	1.38079	100	96.6	1.38079	100	96.6	1.38079	87.8672	96.6	1.38079
96.7	1.38222	100	96.7	1.38222	100	96.7	1.38222	100	96.7	1.38222	100	96.7	1.38222	100	96.7	1.38222	100	96.7	1.38222	100	96.7	1.38222	100	96.7	1.38222	100	96.7	1.38222	100	96.7	1.38222	100	96.7	1.38222	100	96.7	1.38222	100	96.7	1.38222	100	96.7	1.38222	100	96.7	1.38222	87.854	96.7	1.38222
96.8	1.38365	100	96.8	1.38365	100	96.8	1.38365	100	96.8	1.38365	100	96.8	1.38365	100	96.8	1.38365	100	96.8	1.38365	100	96.8	1.38365	100	96.8	1.38365	100	96.8	1.38365	100	96.8	1.38365	100	96.8	1.38365	100	96.8	1.38365	100	96.8	1.38365	100	96.8	1.38365	100	96.8	1.38365	87.8409	96.8	1.38365
96.9	1.38508	100	96.9	1.38508	100	96.9	1.38508	100	96.9	1.38508	100	96.9	1.38508	100	96.9	1.38508	100	96.9	1.38508	100	96.9	1.38508	100	96.9	1.38508	100	96.9	1.38508	100	96.9	1.38508	100	96.9	1.38508	100	96.9	1.38508	100	96.9	1.38508	100	96.9	1.38508	100	96.9	1.38508	87.8278	96.9	1.38508
97	1.38651	100	97	1.38651	100	97	1.38651	100	97	1.38651	100	97	1.38651	100	97	1.38651	100	97	1.38651	100	97	1.38651	100	97	1.38651	100	97	1.38651	100	97	1.38651	100	97	1.38651	100	97	1.38651	100	97	1.38651	100	97	1.38651	100	97	1.38651	87.8147	97	1.38651
97.1	1.38794	100	97.1	1.38794	100	97.1	1.38794	100	97.1	1.38794	100	97.1	1.38794	100	97.1	1.38794	100	97.1	1.38794	100	97.1	1.38794	100	97.1	1.38794	100	97.1	1.38794	100	97.1	1.38794	100	97.1	1.38794	100	97.1	1.38794	100	97.1	1.38794	100	97.1	1.38794	100	97.1	1.38794	87.8014	97.1	1.38794
97.2	1.38937	100	97.2	1.38937	100	97.2	1.38937	100	97.2	1.38937	100	97.2	1.38937	100	97.2	1.38937	100	97.2	1.38937	100	97.2	1.38937	100	97.2	1.38937	100	97.2	1.38937	100	97.2	1.38937	100	97.2	1.38937	100	97.2	1.38937	100	97.2	1.38937	100	97.2	1.38937	100	97.2	1.38937	87.7882	97.2	1.38937
97.3	1.39079	100	97.3	1.39079	100	97.3	1.39079	100	97.3	1.39079	100	97.3	1.39079	100	97.3	1.39079	100	97.3	1.39079	100	97.3	1.39079	100	97.3	1.39079	100	97.3	1.39079	100	97.3	1.39079	100	97.3	1.39079	100	97.3	1.39079	100	97.3	1.39079	100	97.3	1.39079	100	97.3	1.39079	87.775	97.3	1.39079
97.4	1.39222	100	97.4	1.39222	100	97.4	1.39222	100	97.4	1.39222	100	97.4	1.39222	100	97.4	1.39222	100	97.4	1.39222	100	97.4	1.39222	100	97.4	1.39222	100	97.4	1.39222	100	97.4	1.39222	100	97.4	1.39222	100	97.4	1.39222	100	97.4	1.39222	100	97.4	1.39222	100	97.4	1.39222	87.7619	97.4	1.39222
97.5	1.39365	100	97.5	1.39365	100	97.5	1.39365	100	97.5	1.39365	100	97.5	1.39365	100	97.5	1.39365	100	97.5	1.39365	100	97.5	1.39365	100	97.5	1.39365	100	97.5	1.39365	100	97.5	1.39365	100	97.5	1.39365	100	97.5	1.39365	100	97.5	1.39365	100	97.5	1.39365	100	97.5	1.39365	87.749	97.5	1.39365
97.6	1.39508	100	97.6	1.39508	100	97.6	1.39508	100	97.6	1.39508	100	97.6	1.39508	100	97.6	1.39508	100	97.6	1.39508	100	97.6	1.39508	100	97.6	1.39508	100	97.6	1.39508	100	97.6	1.39508	100	97.6	1.39508	100	97.6	1.39508	100	97.6	1.39508	100	97.6	1.39508	100	97.6	1.39508	87.7362	97.6	1.39508
97.7	1.39651	100	97.7	1.39651	100	97.7	1.39651	100	97.7	1.39651	100	97.7	1.39651	100	97.7	1.39651	100	97.7	1.39651	100	97.7	1.39651	100	97.7	1.39651	100	97.7	1.39651	100	97.7	1.39651	100	97.7	1.39651	100	97.7	1.39651	100	97.7	1.39651	100	97.7	1.39651	100	97.7	1.39651	87.7232	97.7	1.39651
97.8	1.39794	100	97.8	1.39794	100	97.8	1.39794	100	97.8	1.39794	100	97.8	1.39794	100	97.8	1.39794	100	97.8	1.39794	100	97.8	1.39794	100	97.8	1.39794	100	97.8	1.39794	100	97.8	1.39794	100	97.8	1.39794	100	97.8	1.39794	100	97.8	1.39794	100	97.8	1.39794	100	97.8	1.39794	87.7102	97.8	1.39794
97.9	1.39937	100	97.9	1.39937	100	97.9	1.39937	100	97.9	1.39937	100	97.9	1.39937	100	97.9	1.39937	100	97.9	1.39937	100	97.9	1.39937	100	97.9	1.39937	100	97.9	1.39937	100	97.9	1.39937	100	97.9	1.39937	100	97.9	1.39937	100	97.9	1.39937	100	97.9	1.39937	100	97.9	1.39937	87.6973	97.9	1.39937
98	1.4008	100	98	1.4008	100	98	1.4008	100	98	1.4008	100	98	1.4008	100	98	1.4008	100	98	1.4008	100	98	1.4008	100	98	1.4008	100	98	1.4008	100	98	1.4008	100	98	1.4008	100	98	1.4008	100	98	1.4008	100	98	1.4008	100	98	1.4008	87.6845	98	1.4008
98.1	1.40223	100	98.1	1.40223	100	98.1	1.40223	100	98.1	1.40223	100	98.1	1.40223	100	98.1	1.40223	100	98.1	1.40223	100	98.1	1.40223	100	98.1	1.40223	100	98.1	1.40223	100	98.1	1.40223	100	98.1	1.40223	100	98.1	1.40223	100	98.1	1.40223	100	98.1	1.40223	100	98.1	1.40223	87.6715	98.1	1.40223
98.2	1.40366	100	98.2	1.40366	100	98.2	1.40366	100	98.2	1.40366	100	98.2	1.40366	100	98.2	1.40366	100	98.2	1.40366	100	98.2	1.40366	100	98.2	1.40366	100	98.2	1.40366	100	98.2	1.40366	100	98.2	1.40366	100	98.2	1.40366	100	98.2	1.40366	100	98.2	1.40366	100	98.2	1.40366	87.6586	98.2	1.40366
98.3	1.40509	100	98.3	1.40509	100	98.3	1.40509	100	98.3	1.40509	100	98.3	1.40509	100	98.3	1.40509	100	98.3	1.40509	100	98.3	1.40509	100	98.3	1.40509	100	98.3	1.40509	100	98.3	1.40509	100	98.3	1.40509	100	98.3	1.40509	100	98.3	1.40509	100	98.3	1.40509	100	98.3	1.40509	87.6457	98.3	1.40509
98.4	1.40652	100	98.4	1.40652	100	98.4	1.40652	100	98.4	1.40652	100	98.4	1.40652	100	98.4	1.40652	100	98.4	1.40652	100	98.4	1.40652	100	98.4	1.40652	100	98.4	1.40652	100	98.4	1.40652	100	98.4	1.40652	100	98.4	1.40652	100	98.4	1.40652	100	98.4	1.40652	100	98.4	1.40652	87.6329	98.4	1.40652
98.5	1.40795	100	98.5	1.40795	100	98.5	1.40795	100	98.5	1.40795	100	98.5	1.40795	100	98.5	1.40795	100	98.5	1.40795	100	98.5	1.40795	100	98.5	1.40795	100	98.5	1.40795	100	98.5	1.40795	100	98.5	1.40795	100	98.5	1.40795	100	98.5	1.40795	100	98.5	1.40795	100	98.5	1.40795	87.6201	98.5	1.40795
98.6	1.40938	100	98.6	1.40938	100	98.6	1.40938	100	98.6	1.40938	100	98.6	1.40938	100	98.6	1.40938	100	98.6	1.40938	100	98.6	1.40938	100	98.6	1.40938	100	98.6	1.40938	100	98.6	1.40938	100	98.6	1.40938	100	98.6	1.40938	100	98.6	1.40938	100	98.6	1.40938	100	98.6	1.40938	87.6072	98.6	1.40938
98.7	1.41081	100	98.7	1.41081	100	98.7	1.41081	100	98.7	1.41081	100	98.7	1.41081	100	98.7	1.41081	100	98.7	1.41081	100	98.7	1.41081	100	98.7	1.41081	100	98.7	1.41081	100	98.7	1.41081	100	98.7	1.41081	100	98.7	1.41081	100	98.7	1.41081	100	98.7	1.41081	100	98.7	1.41081	87.5943	98.7	1.41081
98.8	1.41224	100	98.8	1.41224	100	98.8	1.41224	100	98.8	1.41224	100	98.8	1.41224	100	98.8	1.41224	100	98.8	1.41224	100	98.8	1.41224	100	98.8	1.41224	100	98.8	1.41224	100	98.8	1.41224	100	98.8	1.41224	100	98.8	1.41224	100	98.8	1.41224	100	98.8	1.41224	100	98.8	1.41224	87.5815	98.8	1.41224
98.9	1.41366	100	98.9	1.41366	100	98.9	1.41366	100	98.9	1.41366	100	98.9	1.41366	100	98.9	1.41366	100	98.9	1.41366	100	98.9	1.41366	100	98.9	1.41366	100	98.9	1.41366	100	98.9	1.41366	100	98.9	1.41366	100	98.9	1.41366	100	98.9	1.41366	100	98.9	1.41366	100	98.9	1.41366	87.5687	98.9	1.41366
99	1.41509	100	99	1.41509	100	99	1.41509	100	99	1.41509	100	99	1.41509	100	99	1.41509	100	99	1.41509	100	99	1.41509	100	99	1.41509	100	99	1.41509	100	99	1.41509	100	99	1.41509	100	99	1.41509	100	99	1.41509	100	99	1.41509	100	99	1.41509	87.5557	99	1.41509
99.1	1.41652	100	99.1	1.41652	100	99.1	1.41652	100	99.1	1.41652	100	99.1	1.41652	100	99.1	1.41652	100	99.1	1.41652	100	99.1	1.41652	100	99.1	1.41652	100	99.1	1.41652	100	99.1	1.41652	100	99.1	1.41652	100	99.1	1.41652	100	99.1	1.41652	100	99.1	1.41652	100	99.1	1.41652	87.5428	99.1	1.41652
99.2	1.41795	100	99.2	1.41795	100	99.2	1.41795	100	99.2	1.41795	100	99.2	1.41795	100	99.2	1.41795	100	99.2	1.41795	100	99.2	1.41795	100	99.2	1.41795	100	99.2	1.41795	100	99.2	1.41795	100	99.2	1.41795	100	99.2	1.41795	100	99.2	1.41795	100	99.2	1.41795	100	99.2	1.41795	87.5302	99.2	1.41795
99.3	1.41938	100	99.3	1.41938	100	99.3	1.41938	100	99.3	1.41938	100	99.3	1.41938	100	99.3	1.41938	100	99.3	1.41938	100	99.3	1.41938	100	99.3	1.41938	100	99.3	1.41938	100	99.3	1.41938	100	99.3	1.41938	100	99.3	1.41938	100	99.3	1.41938	100	99.3	1.41938	100	99.3	1.41938	87.5174	99.3	1.41938
99.4	1.42081	100	99.4	1.42081	100	99.4	1.42081	100	99.4	1.42081	100	99.4	1.42081	100	99.4	1.42081	100	99.4	1.42081	100	99.4	1.42081	100	99.4	1.42081	100	99.4	1.42081	100	99.4	1.42081	100	99.4	1.42081	100	99.4	1.42081	100	99.4	1.42081	100	99.4	1.42081	100	99.4	1.42081	87.5047	99.4	1.42081
99.5	1.42224	100	99.5	1.42224	100	99.5	1.42224	100	99.5	1.42224	100	99.5	1.42224	100	99.5	1.42224	100	99.5	1.42224	100	99.5	1.42224	100	99.5	1.42224	100	99.5	1.42224	100	99.5	1.42224	100	99.5	1.42224	100	99.5	1.42224	100	99.5	1.42224	100	99.5	1.42224	100	99.5	1.42224	87.4919	99.5	1.42224
99.6	1.42367	100	99.6	1.42367	100	99.6	1.42367	100	99.6	1.42367	100	99.6	1.42367	100	99.6	1.42367	100	99.6	1.42367	100	99.6	1.42367	100	99.6	1.42367	100	99.6	1.42367	100	99.6	1.42367	100	99.6	1.42367	100	99.6	1.42367	100	99.6	1.42367	100	99.6	1.42367	100	99.6	1.42367	87.479	99.6	1.42367
99.7	1.4251	100	99.7	1.4251	100	99.7	1.4251	100	99.7	1.4251	100	99.7	1.4251	100	99.7	1.4251	100	99.7	1.4251	100	99.7	1.4251	100	99.7	1.4251	100	99.7	1.4251	100	99.7	1.4251	100	99.7	1.4251	100	99.7	1.4251	100	99.7	1.4251	100	99.7	1.4251	100	99.7	1.4251	87.4661	99.7	1.4251
99.8	1.42653	100	99.8	1.42653	100	99.8	1.42653	100	99.8	1.42653	100	99.8	1.42653	100	99.8	1.42653	100	99.8	1.42653	100	99.8	1.42653	100	99.8	1.42653	100	99.8	1.42653	100	99.8	1.42653	100	99.8	1.42653	100	99.8	1.42653	100	99.8	1.42653	100	99.8	1.42653	100	99.8	1.42653	87.4531	99.8	1.42653
99.9	1.42796	100	99.9	1.42796	100	99.9	1.42796	100	99.9	1.42796	100	99.9	1.42796	100	99.9	1.42796	100	99.9	1.42796	100	99.9	1.42796	100	99.9	1.42796	100	99.9	1.42796	100	99.9	1.42796	100	99.9	1.42796	100	99.9	1.42796	100	99.9	1.42796	100	99.9	1.42796	100	99.9	1.42796	87.4403	99.9	1.42796
100	1.42939	100	100	1.42939	100	100	1.42939	100	100	1.42939	100	100	1.42939	100	100	1.42939	100	100	1.42939	100	100	1.42939	100	100	1.42939	100	100	1.42939	100	100	1.42939	100	100	1.42939	100	100	1.42939	100	100	1.42939	100	100	1.42939	100	100	1.42939	87.4277	100	1.42939
100.1	1.43082	100	100.1	1.43082	100	100.1	1.43082	100	100.1	1.43082	100	100.1	1.43082	100	100.1	1.43082	100	100.1	1.43082	100	100.1	1.43082	100	100.1	1.43082	100	100.1	1.43082	100	100.1	1.43082	100	100.1	1.43082	100	100.1	1.43082	100	100.1	1.43082	100	100.1	1.43082	100	100.1	1.43082	87.4151	100.1	1.43082
100.2	1.43225	100	100.2	1.43225	100	100.2	1.43225	100	100.2	1.43225	100	100.2	1.43225	100	100.2	1.43225	100	100.2	1.43225	100	100.2	1.43225	100	100.2	1.43225	100	100.2	1.43225	100	100.2	1.43225	100	100.2	1.43225	100	100.2	1.43225	100	100.2	1.43225	100	100.2	1.43225	100	100.2	1.43225	87.4026	100.2	1.43225
100.3	1.43368	100	100.3	1.43368	100	100.3	1.43368	100	100.3	1.43368	100	100.3	1.43368	100	100.3	1.43368	100	100.3	1.43368	100	100.3	1.43368	100	100.3	1.43368	100	100.3	1.43368	100	100.3	1.43368	100	100.3	1.43368	100	100.3	1.43368	100	100.3	1.43368	100	100.3	1.43368	100	100.3	1.43368	87.3899	100.3	1.43368
100.4	1.43511	100	100.4	1.43511	100	100.4	1.43511	100	100.4	1.43511	100	100.4	1.43511	100	100.4	1.43511	100	100.4	1.43511	100	100.4	1.43511	100	100.4	1.43511	100	100.4	1.43511	100	100.4	1.43511	100	100.4	1.43511	100	100.4	1.43511	100	100.4	1.43511	100	100.4	1.43511	100	100.4	1.43511	87.3771	100.4	1.43511
100.5	1.43654	100	100.5	1.43654	100	100.5	1.43654	100	100.5	1.43654	100	100.5	1.43654	100	100.5	1.43654	100	100.5	1.43654	100	100.5	1.43654	100	100.5	1.43654	100	100.5	1.43654	100	100.5	1.43654	100	100.5	1.43654	100	100.5	1.43654	100	100.5	1.43654	100	100.5	1.43654	100	100.5	1.43654	87.3642	100.5	1.43654
100.6	1.43796	100	100.6	1.43796	100	100.6	1.43796	100	100.6	1.43796	100	100.6	1.43796	100	100.6	1.43796	100	100.6	1.43796	100	100.6	1.43796	100	100.6	1.43796	100	100.6	1.43796	100	100.6	1.43796	100	100.6	1.43796	100	100.6	1.43796	100	100.6	1.43796	100	100.6	1.43796	100	100.6	1.43796	87.3515	100.6	1.43796
100.7	1.43939	100	100.7	1.43939	100	100.7	1.43939	100	100.7	1.43939	100	100.7	1.43939	100	100.7	1.43939	100	100.7	1.43939	100	100.7	1.43939	100	100.7	1.43939	100	100.7	1.43939	100	100.7	1.43939	100	100.7	1.43939	100	100.7	1.43939	100	100.7	1.43939	100	100.7	1.43939	100	100.7	1.43939	87.339	100.7	1.43939
100.8	1.44082	100	100.8	1.44082	100	100.8	1.44082	100	100.8	1.44082	100	100.8	1.44082	100	100.8	1.44082	100	100.8	1.44082	100	100.8	1.44082	100	100.8	1.44082	100	100.8	1.44082	100	100.8	1.44082	100	100.8	1.44082	100	100.8	1.44082	100	100.8	1.44082	100	100.8	1.44082	100	100.8	1.44082	87.3266	100.8	1.44082
100.9	1.44225	100	100.9	1.44225	100	100.9	1.44225	100	100.9	1.44225	100	100.9	1.44225	100	100.9	1.44225	100	100.9	1.44225	100	100.9	1.44225	100	100.9	1.44225	100	100.9	1.44225	100	100.9	1.44225	100	100.9	1.44225	100	100.9	1.44225	100	100.9	1.44225	100	100.9	1.44225	100	100.9	1.44225	87.3143	100.9	1.44225
101	1.44368	100	101	1.44368	100	101	1.44368	100	101	1.44368	100	101	1.44368	100	101	1.44368	100	101	1.44368	100	101	1.44368	100	101	1.44368	100	101	1.44368	100	101	1.44368	100	101	1.44368	100	101	1.44368	100	101	1.44368	100	101	1.44368	100	101	1.44368	87.3019	101	1.44368
101.1	1.44511	100	101.1	1.44511	100	101.1	1.44511	100	101.1	1.44511	100	101.1	1.44511	100	101.1	1.44511	100	101.1	1.44511	100	101.1	1.44511	100	101.1	1.44511	100	101.1	1.44511	100	101.1	1.44511	100	101.1	1.44511	100	101.1	1.44511	100	101.1	1.44511	100	101.1	1.44511	100	101.1	1.44511	87.2894	101.1	1.44511
101.2	1.44654	100	101.2	1.44654	100	101.2	1.44654	100	101.2	1.44654	100	101.2	1.44654	100	101.2	1.44654	100	101.2	1.44654	100	101.2	1.44654	100	101.2	1.44654	100	101.2	1.44654	100	101.2	1.44654	100	101.2	1.44654	100	101.2	1.44654	100	101.2	1.44654	100	101.2	1.44654	100	101.2	1.44654	87.277	101.2	1.44654
101.3	1.44797	100	101.3	1.44797	100	101.3	1.44797	100	101.3	1.44797	100	101.3	1.44797	100	101.3	1.44797	100	101.3	1.44797	100	101.3	1.44797	100	101.3	1.44797	100	101.3	1.44797	100	101.3	1.44797	100	101.3	1.44797	100	101.3	1.44797	100	101.3	1.44797	100	101.3	1.44797	100	101.3	1.44797	87.2645	101.3	1.44797
101.4	1.4494	100	101.4	1.4494	100	101.4	1.4494	100	101.4	1.4494	100	101.4	1.4494	100	101.4	1.4494	100	101.4	1.4494	100	101.4	1.4494	100	101.4	1.4494	100	101.4	1.4494	100	101.4	1.4494	100	101.4	1.4494	100	101.4	1.4494	100	101.4	1.4494	100	101.4	1.4494	100	101.4	1.4494	87.2521	101.4	1.4494
101.5	1.45083	100	101.5	1.45083	100	101.5	1.45083	100	101.5	1.45083	100	101.5	1.45083	100	101.5	1.45083	100	101.5	1.45083	100	101.5	1.45083	100	101.5	1.45083	100	101.5	1.45083	100	101.5	1.45083	100	101.5	1.45083	100	101.5	1.45083	100	101.5	1.45083	100	101.5	1.45083	100	101.5	1.45083	87.2398	101.5	1.45083
101.6	1.45226	100	101.6	1.45226	100	101.6	1.45226	100	101.6	1.45226	100	101.6	1.45226	100	101.6	1.45226	100	101.6	1.45226	100	101.6	1.45226	100	101.6	1.45226	100	101.6	1.45226	100	101.6	1.45226	100	101.6	1.45226	100	101.6	1.45226	100	101.6	1.45226	100	101.6	1.45226	100	101.6	1.45226	87.2277	101.6	1.45226
101.7	1.45369	100	101.7	1.45369	100	101.7	1.45369	100	101.7	1.45369	100	101.7	1.45369	100	101.7	1.45369	100	101.7	1.45369	100	101.7	1.45369	100	101.7	1.45369	100	101.7	1.45369	100	101.7	1.45369	100	101.7	1.45369	100	101.7	1.45369	100	101.7	1.45369	100	101.7	1.45369	100	101.7	1.45369	87.2154	101.7	1.45369
101.8	1.45512	100	101.8	1.45512	100	101.8	1.45512	100	101.8	1.45512	100	101.8	1.45512	100	101.8	1.45512	100	101.8	1.45512	100	101.8	1.45512	100	101.8	1.45512	100	101.8	1.45512	100	101.8	1.45512	100	101.8	1.45512	100	101.8	1.45512	100	101.8	1.45512	100	101.8	1.45512	100	101.8	1.45512	87.2031	101.8	1.45512
101.9	1.45655	100	101.9	1.45655	100	101.9	1.45655	100	101.9	1.45655	100	101.9	1.45655	100	101.9	1.45655	100	101.9	1.45655	100	101.9	1.45655	100	101.9	1.45655	100	101.9	1.45655	100	101.9	1.45655	100	101.9	1.45655	100	101.9	1.45655	100	101.9	1.45655	100	101.9	1.45655	100	101.9	1.45655	87.191	101.9	1.45655
102	1.45798	100	102	1.45798	100	102	1.45798	100	102	1.45798	100	102	1.45798	100	102	1.45798	100	102	1.45798	100	102	1.45798	100	102	1.45798	100	102	1.45798	100	102	1.45798	100	102	1.45798	100	102	1.45798	100	102	1.45798	100	102	1.45798	100	102	1.45798	87.1787	102	1.45798
102.1	1.45941	100	102.1	1.45941	100	102.1	1.45941	100	102.1	1.45941	100	102.1	1.45941	100	102.1	1.45941	100	102.1	1.45941	100	102.1	1.45941	100	102.1	1.45941	100	102.1	1.45941	100	102.1	1.45941	100	102.1	1.45941	100	102.1	1.45941	100	102.1	1.45941	100	102.1	1.45941	100	102.1	1.45941	87.1665	102.1	1.45941
102.2	1.46083	100	102.2	1.46083	100	102.2	1.46083	100	102.2	1.46083	100	102.2	1.46083	100	102.2	1.46083	100	102.2	1.46083	100	102.2	1.46083	100	102.2	1.46083	100	102.2	1.46083	100	102.2	1.46083	100	102.2	1.46083	100	102.2	1.46083	100	102.2	1.46083	100	102.2	1.46083	100	102.2	1.46083	87.1544	102.2	1.46083
102.3	1.46226	100	102.3	1.46226	100	102.3	1.46226	100	102.3	1.46226	100	102.3	1.46226	100	102.3	1.46226	100	102.3	1.46226	100	102.3	1.46226	100	102.3	1.46226	100	102.3	1.46226	100	102.3	1.46226	100	102.3	1.46226	100	102.3	1.46226	100	102.3	1.46226	100	102.3	1.46226	100	102.3	1.46226	87.1422	102.3	1.46226
102.4	1.46369	100	102.4	1.46369	100	102.4	1.46369	100	102.4	1.46369	100	102.4	1.46369	100	102.4	1.46369	100	102.4	1.46369	100	102.4	1.46369	100	102.4	1.46369	100	102.4	1.46369	100	102.4	1.46369	100	102.4	1.46369	100	102.4	1.46369	100	102.4	1.46369	100	102.4	1.46369	100	102.4	1.46369	87.13	102.4	1.46369
102.5	1.46512	100	102.5	1.46512	100	102.5	1.46512	100	102.5	1.46512	100	102.5	1.46512	100	102.5	1.46512	100	102.5	1.46512	100	102.5	1.46512	100	102.5	1.46512	100	102.5	1.46512	100	102.5	1.46512	100	102.5	1.46512	100	102.5	1.46512	100	102.5	1.46512	100	102.5	1.46512	100	102.5	1.46512	87.1178	102.5	1.46512
102.6	1.46655	100	102.6	1.46655	100	102.6	1.46655	100	102.6	1.46655	100	102.6	1.46655	100	102.6	1.46655	100	102.6	1.46655	100	102.6	1.46655	100	102.6	1.46655	100	102.6	1.46655	100	102.6	1.46655	100	102.6	1.46655	100	102.6	1.46655	100	102.6	1.46655	100	102.6	1.46655	100	102.6	1.46655	87.1057	102.6	1.46655
102.7	1.46798	100	102.7	1.46798	100	102.7	1.46798	100	102.7	1.46798	100	102.7	1.46798	100	102.7	1.46798	100	102.7	1.46798	100	102.7	1.46798	100	102.7	1.46798	100	102.7	1.46798	100	102.7	1.46798	100	102.7	1.46798	100	102.7	1.46798	100	102.7	1.46798	100	102.7	1.46798	100	102.7	1.46798	87.0935	102.7	1.46798
102.8	1.46941	100	102.8	1.46941	100	102.8	1.46941	100	102.8	1.46941	100	102.8	1.46941	100	102.8	1.46941	100	102.8	1.46941	100	102.8	1.46941	100	102.8	1.46941	100	102.8	1.46941	100	102.8	1.46941	100	102.8	1.46941	100	102.8	1.46941	100	102.8	1.46941	100	102.8	1.46941	100	102.8	1.46941	87.0814	102.8	1.46941
102.9	1.47084	100	102.9	1.47084	100	102.9	1.47084	100	102.9	1.47084	100	102.9	1.47084	100	102.9	1.47084	100	102.9	1.47084	100	102.9	1.47084	100	102.9	1.47084	100	102.9	1.47084	100	102.9	1.47084	100	102.9	1.47084	100	102.9	1.47084	100	102.9	1.47084	100	102.9	1.47084	100	102.9	1.47084	87.0692	102.9	1.47084
103	1.47227	100	103	1.47227	100	103	1.47227	100	103	1.47227	100	103	1.47227	100	103	1.47227	100	103	1.47227	100	103	1.47227	100	103	1.47227	100	103	1.47227	100	103	1.47227	100	103	1.47227	100	103	1.47227	100	103	1.47227	100	103	1.47227	100	103	1.47227	87.057	103	1.47227
103.1	1.4737	100	103.1	1.4737	100	103.1	1.4737	100	103.1	1.4737	100	103.1	1.4737	100	103.1	1.4737	100	103.1	1.4737	100	103.1	1.4737	100	103.1	1.4737	100	103.1	1.4737	100	103.1	1.4737	100	103.1	1.4737	100	103.1	1.4737	100	103.1	1.4737	100	103.1	1.4737	100	103.1	1.4737	87.0444	103.1	1.4737
103.2	1.47513	100	103.2	1.47513	100	103.2	1.47513	100	103.2	1.47513	100	103.2	1.47513	100	103.2	1.47513	100	103.2	1.47513	100	103.2	1.47513	100	103.2	1.47513	100	103.2	1.47513	100	103.2	1.47513	100	103.2	1.47513	100	103.2	1.47513	100	103.2	1.47513	100	103.2	1.47513	100	103.2	1.47513	87.032	103.2	1.47513
103.3	1.47656	100	103.3	1.47656	100	103.3	1.47656	100	103.3	1.47656	100	103.3	1.47656	100	103.3	1.47656	100	103.3	1.47656	100	103.3	1.47656	100	103.3	1.47656	100	103.3	1.47656	100	103.3	1.47656	100	103.3	1.47656	100	103.3	1.47656	100	103.3	1.47656	100	103.3	1.47656	100	103.3	1.47656	87.0199	103.3	1.47656
103.4	1.47799	100	103.4	1.47799	100	103.4	1.47799	100	103.4	1.47799	100	103.4	1.47799	100	103.4	1.47799	100	103.4	1.47799	100	103.4	1.47799	100	103.4	1.47799	100	103.4	1.47799	100	103.4	1.47799	100	103.4	1.47799	100	103.4	1.47799	100	103.4	1.47799	100	103.4	1.47799	100	103.4	1.47799	87.0077	103.4	1.47799
103.5	1.47942	100	103.5	1.47942	100	103.5	1.47942	100	103.5	1.47942	100	103.5	1.47942	100	103.5	1.47942	100	103.5	1.47942	100	103.5	1.47942	100	103.5	1.47942	100	103.5	1.47942	100	103.5	1.47942	100	103.5	1.47942	100	103.5	1.47942	100	103.5	1.47942	100	103.5	1.47942	100	103.5	1.47942	86.9956	103.5	1.47942
103.6	1.48085	100	103.6	1.48085	100	103.6	1.48085	100	103.6	1.48085	100	103.6	1.48085	100	103.6	1.48085	100	103.6	1.48085	100	103.6	1.48085	100	103.6	1.48085	100	103.6	1.48085	100	103.6	1.48085	100	103.6	1.48085	100	103.6	1.48085	100	103.6	1.48085	100	103.6	1.48085	100	103.6	1.48085	86.9834	103.6	1.48085
103.7	1.48228	100	103.7	1.48228	100	103.7	1.48228	100	103.7	1.48228	100	103.7	1.48228	100	103.7	1.48228	100	103.7	1.48228	100	103.7	1.48228	100	103.7	1.48228	100	103.7	1.48228	100	103.7	1.48228	100	103.7	1.48228	100	103.7	1.48228	100	103.7	1.48228	100	103.7	1.48228	100	103.7	1.48228	86.9711	103.7	1.48228
103.8	1.4837	100	103.8	1.4837	100	103.8	1.4837	100	103.8	1.4837	100	103.8	1.4837	100	103.8	1.4837	100	103.8	1.4837	100	103.8	1.4837	100	103.8	1.4837	100	103.8	1.4837	100	103.8	1.4837	100	103.8	1.4837	100	103.8	1.4837	100	103.8	1.4837	100	103.8	1.4837	100	103.8	1.4837	86.9588	103.8	1.4837
103.9	1.48513	100	103.9	1.48513	100	103.9	1.48513	100	103.9	1.48513	100	103.9	1.48513	100	103.9	1.48513	100	103.9	1.48513	100	103.9	1.48513	100	103.9	1.48513	100	103.9	1.48513	100	103.9	1.48513	100	103.9	1.48513	100	103.9	1.48513	100	103.9	1.48513	100	103.9	1.48513	100	103.9	1.48513	86.9463	103.9	1.48513
104	1.48656	100	104	1.48656	100	104	1.48656	100	104	1.48656	100	104	1.48656	100	104	1.48656	100	104	1.48656	100	104	1.48656	100	104	1.48656	100	104	1.48656	100	104	1.48656	100	104	1.48656	100	104	1.48656	100	104	1.48656	100	104	1.48656	100	104	1.48656	86.9342	104	1.48656
104.1	1.48799	100	104.1	1.48799	100	104.1	1.48799	100	104.1	1.48799	100	104.1	1.48799	100	104.1	1.48799	100	104.1	1.48799	100	104.1	1.48799	100	104.1	1.48799	100	104.1	1.48799	100	104.1	1.48799	100	104.1	1.48799	100	104.1	1.48799	100	104.1	1.48799	100	104.1	1.48799	100	104.1	1.48799	86.9222	104.1	1.48799
104.2	1.48942	100	104.2	1.48942	100	104.2	1.48942	100	104.2	1.48942	100	104.2	1.48942	100	104.2	1.48942	100	104.2	1.48942	100	104.2	1.48942	100	104.2	1.48942	100	104.2	1.48942	100	104.2	1.48942	100	104.2	1.48942	100	104.2	1.48942	100	104.2	1.48942	100	104.2	1.48942	100	104.2	1.48942	86.9104	104.2	1.48942
104.3	1.49085	100	104.3	1.49085	100	104.3	1.49085	100	104.3	1.49085	100	104.3	1.49085	100	104.3	1.49085	100	104.3	1.49085	100	104.3	1.49085	100	104.3	1.49085	100	104.3	1.49085	100	104.3	1.49085	100	104.3	1.49085	100	104.3	1.49085	100	104.3	1.49085	100	104.3	1.49085	100	104.3	1.49085	86.8986	104.3	1.49085
104.4	1.49228	100	104.4	1.49228	100	104.4	1.49228	100	104.4	1.49228	100	104.4	1.49228	100	104.4	1.49228	100	104.4	1.49228	100	104.4	1.49228	100	104.4	1.49228	100	104.4	1.49228	100	104.4	1.49228	100	104.4	1.49228	100	104.4	1.49228	100	104.4	1.49228	100	104.4	1.49228	100	104.4	1.49228	86.8866	104.4	1.49228
104.5	1.49371	100	104.5	1.49371	100	104.5	1.49371	100	104.5	1.49371	100	104.5	1.49371	100	104.5	1.49371	100	104.5	1.49371	100	104.5	1.49371	100	104.5	1.49371	100	104.5	1.49371	100	104.5	1.49371	100	104.5	1.49371	100	104.5	1.49371	100	104.5	1.49371	100	104.5	1.49371	100	104.5	1.49371	86.8745	104.5	1.49371
104.6	1.49514	100	104.6	1.49514	100	104.6	1.49514	100	104.6	1.49514	100	104.6	1.49514	100	104.6	1.49514	100	104.6	1.49514	100	104.6	1.49514	100	104.6	1.49514	100	104.6	1.49514	100	104.6	1.49514	100	104.6	1.49514	100	104.6	1.49514	100	104.6	1.49514	100	104.6	1.49514	100	104.6	1.49514	86.8626	104.6	1.49514
104.7	1.49657	100	104.7	1.49657	100	104.7	1.49657	100	104.7	1.49657	100	104.7	1.49657	100	104.7	1.49657	100	104.7	1.49657	100	104.7	1.49657	100	104.7	1.49657	100	104.7	1.49657	100	104.7	1.49657	100	104.7	1.49657	100	104.7	1.49657	100	104.7	1.49657	100	104.7	1.49657	100	104.7	1.49657	86.8506	104.7	1.49657
104.8	1.498	100	104.8	1.498	100	104.8	1.498	100	104.8	1.498	100	104.8	1.498	100	104.8	1.498	100	104.8	1.498	100	104.8	1.498	100	104.8	1.498	100	104.8	1.498	100	104.8	1.498	100	104.8	1.498	100	104.8	1.498	100	104.8	1.498	100	104.8	1.498	100	104.8	1.498	86.8388	104.8	1.498
104.9	1.49943	100	104.9	1.49943	100	104.9	1.49943	100	104.9	1.49943	100	104.9	1.49943	100	104.9	1.49943	100	104.9	1.49943	100	104.9	1.49943	100	104.9	1.49943	100	104.9	1.49943	100	104.9	1.49943	100	104.9	1.49943	100	104.9	1.49943	100	104.9	1.49943	100	104.9	1.49943	100	104.9	1.49943	86.8271	104.9	1.49943
105	1.50086	100	105	1.50086	100	105	1.50086	100	105	1.50086	100	105	1.50086	100	105	1.50086	100	105	1.50086	100	105	1.50086	100	105	1.50086	100	105	1.50086	100	105	1.50086	100	105	1.50086	100	105	1.50086	100	105	1.50086	100	105	1.50086	100	105	1.50086	86.8155	105	1.50086
105.1	1.50229	100	105.1	1.50229	100	105.1	1.50229	100	105.1	1.50229	100	105.1	1.50229	100	105.1	1.50229	100	105.1	1.50229	100	105.1	1.50229	100	105.1	1.50229	100	105.1	1.50229	100	105.1	1.50229	100	105.1	1.50229	100	105.1	1.50229	100	105.1	1.50229	100	105.1	1.50229	100	105.1	1.50229	86.804	105.1	1.50229
105.2	1.50372	100	105.2	1.50372	100	105.2	1.50372	100	105.2	1.50372	100	105.2	1.50372	100	105.2	1.50372	100	105.2	1.50372	100	105.2	1.50372	100	105.2	1.50372	100	105.2	1.50372	100	105.2	1.50372	100	105.2	1.50372	100	105.2	1.50372	100	105.2	1.50372	100	105.2	1.50372	100	105.2	1.50372	86.7924	105.2	1.50372
105.3	1.50515	100	105.3	1.50515	100	105.3	1.50515	100	105.3	1.50515	100	105.3	1.50515	100	105.3	1.50515	100	105.3	1.50515	100	105.3	1.50515	100	105.3	1.50515	100	105.3	1.50515	100	105.3	1.50515	100	105.3	1.50515	100	105.3	1.50515	100	105.3	1.50515	100	105.3	1.50515	100	105.3	1.50515	86.7808	105.3	1.50515
105.4	1.50658	100	105.4	1.50658	100	105.4	1.50658	100	105.4	1.50658	100	105.4	1.50658	100	105.4	1.50658	100	105.4	1.50658	100	105.4	1.50658	100	105.4	1.50658	100	105.4	1.50658	100	105.4	1.50658	100	105.4	1.50658	100	105.4	1.50658	100	105.4	1.50658	100	105.4	1.50658	100	105.4	1.50658	86.7691	105.4	1.50658
105.5	1.508	100	105.5	1.508	100	105.5	1.508	100	105.5	1.508	100	105.5	1.508	100	105.5	1.508	100	105.5	1.508	100	105.5	1.508	100	105.5	1.508	100	105.5	1.508	100	105.5	1.508	100	105.5	1.508	100	105.5	1.508	100	105.5	1.508	100	105.5	1.508	100	105.5	1.508	86.7574	105.5	1.508
105.6	1.50943	100	105.6	1.50943	100	105.6	1.50943	100	105.6	1.50943	100	105.6	1.50943	100	105.6	1.50943	100	105.6	1.50943	100	105.6	1.50943	100	105.6	1.50943	100	105.6	1.50943	100	105.6	1.50943	100	105.6	1.50943	100	105.6	1.50943	100	105.6	1.50943	100	105.6	1.50943	100	105.6	1.50943	86.7458	105.6	1.50943
105.7	1.51086	100	105.7	1.51086	100	105.7	1.51086	100	105.7	1.51086	100	105.7	1.51086	100	105.7	1.51086	100	105.7	1.51086	100	105.7	1.51086	100	105.7	1.51086	100	105.7	1.51086	100	105.7	1.51086	100	105.7	1.51086	100	105.7	1.51086	100	105.7	1.51086	100	105.7	1.51086	100	105.7	1.51086	86.7342	105.7	1.51086
105.8	1.51229	100	105.8	1.51229	100	105.8	1.51229	100	105.8	1.51229	100	105.8	1.51229	100	105.8	1.51229	100	105.8	1.51229	100	105.8	1.51229	100	105.8	1.51229	100	105.8	1.51229	100	105.8	1.51229	100	105.8	1.51229	100	105.8	1.51229	100	105.8	1.51229	100	105.8	1.51229	100	105.8	1.51229	86.7227	105.8	1.51229
105.9	1.51372	100	105.9	1.51372	100	105.9	1.51372	100	105.9	1.51372	100	105.9	1.51372	100	105.9	1.51372	100	105.9	1.51372	100	105.9	1.51372	100	105.9	1.51372	100	105.9	1.51372	100	105.9	1.51372	100	105.9	1.51372	100	105.9	1.51372	100	105.9	1.51372	100	105.9	1.51372	100	105.9	1.51372	86.7109	105.9	1.51372
106	1.51515	100	106	1.51515	100	106	1.51515	100	106	1.51515	100	106	1.51515	100	106	1.51515	100	106	1.51515	100	106	1.51515	100	106	1.51515	100	106	1.51515	100	106	1.51515	100	106	1.51515	100	106	1.51515	100	106	1.51515	100	106	1.51515	100	106	1.51515	86.6992	106	1.51515
106.1	1.51658	100	106.1	1.51658	100	106.1	1.51658	100	106.1	1.51658	100	106.1	1.51658	100	106.1	1.51658	100	106.1	1.51658	100	106.1	1.51658	100	106.1	1.51658	100	106.1	1.51658	100	106.1	1.51658	100	106.1	1.51658	100	106.1	1.51658	100	106.1	1.51658	100	106.1	1.51658	100	106.1	1.51658	86.6876	106.1	1.51658
106.2	1.51801	100	106.2	1.51801	100	106.2	1.51801	100	106.2	1.51801	100	106.2	1.51801	100	106.2	1.51801	100	106.2	1.51801	100	106.2	1.51801	100	106.2	1.51801	100	106.2	1.51801	100	106.2	1.51801	100	106.2	1.51801	100	106.2	1.51801	100	106.2	1.51801	100	106.2	1.51801	100	106.2	1.51801	86.676	106.2	1.51801
106.3	1.51944	100	106.3	1.51944	100	106.3	1.51944	100	106.3	1.51944	100	106.3	1.51944	100	106.3	1.51944	100	106.3	1.51944	100	106.3	1.51944	100	106.3	1.51944	100	106.3	1.51944	100	106.3	1.51944	100	106.3	1.51944	100	106.3	1.51944	100	106.3	1.51944	100	106.3	1.51944	100	106.3	1.51944	86.6644	106.3	1.51944
106.4	1.52087	100	106.4	1.52087	100	106.4	1.52087	100	106.4	1.52087	100	106.4	1.52087	100	106.4	1.52087	100	106.4	1.52087	100	106.4	1.52087	100	106.4	1.52087	100	106.4	1.52087	100	106.4	1.52087	100	106.4	1.52087	100	106.4	1.52087	100	106.4	1.52087	100	106.4	1.52087	100	106.4	1.52087	86.6528	106.4	1.52087
106.5	1.5223	100	106.5	1.5223	100	106.5	1.5223	100	106.5	1.5223	100	106.5	1.5223	100	106.5	1.5223	100	106.5	1.5223	100	106.5	1.5223	100	106.5	1.5223	100	106.5	1.5223	100	106.5	1.5223	100	106.5	1.5223	100	106.5	1.5223	100	106.5	1.5223	100	106.5	1.5223	100	106.5	1.5223	86.6413	106.5	1.5223
106.6	1.52373	100	106.6	1.52373	100	106.6	1.52373	100	106.6	1.52373	100	106.6	1.52373	100	106.6	1.52373	100	106.6	1.52373	100	106.6	1.52373	100	106.6	1.52373	100	106.6	1.52373	100	106.6	1.52373	100	106.6	1.52373	100	106.6	1.52373	100	106.6	1.52373	100	106.6	1.52373	100	106.6	1.52373	86.6297	106.6	1.52373
106.7	1.52516	100	106.7	1.52516	100	106.7	1.52516	100	106.7	1.52516	100	106.7	1.52516	100	106.7	1.52516	100	106.7	1.52516	100	106.7	1.52516	100	106.7	1.52516	100	106.7	1.52516	100	106.7	1.52516	100	106.7	1.52516	100	106.7	1.52516	100	106.7	1.52516	100	106.7	1.52516	100	106.7	1.52516	86.6179	106.7	1.52516
106.8	1.52659	100	106.8	1.52659	100	106.8	1.52659	100	106.8	1.52659	100	106.8	1.52659	100	106.8	1.52659	100	106.8	1.52659	100	106.8	1.52659	100	106.8	1.52659	100	106.8	1.52659	100	106.8	1.52659	100	106.8	1.52659	100	106.8	1.52659	100	106.8	1.52659	100	106.8	1.52659	100	106.8	1.52659	86.6065	106.8	1.52659
106.9	1.52802	100	106.9	1.52802	100	106.9	1.52802	100	106.9	1.52802	100	106.9	1.52802	100	106.9	1.52802	100	106.9	1.52802	100	106.9	1.52802	100	106.9	1.52802	100	106.9	1.52802	100	106.9	1.52802	100	106.9	1.52802	100	106.9	1.52802	100	106.9	1.52802	100	106.9	1.52802	100	106.9	1.52802	86.5951	106.9	1.52802
107	1.52945	100	107	1.52945	100	107	1.52945	100	107	1.52945	100	107	1.52945	100	107	1.52945	100	107	1.52945	100	107	1.52945	100	107	1.52945	100	107	1.52945	100	107	1.52945	100	107	1.52945	100	107	1.52945	100	107	1.52945	100	107	1.52945	100	107	1.52945	86.5836	107	1.52945
107.1	1.53087	100	107.1	1.53087	100	107.1	1.53087	100	107.1	1.53087	100	107.1	1.53087	100	107.1	1.53087	100	107.1	1.53087	100	107.1	1.53087	100	107.1	1.53087	100	107.1	1.53087	100	107.1	1.53087	100	107.1	1.53087	100	107.1	1.53087	100	107.1	1.53087	100	107.1	1.53087	100	107.1	1.53087	86.5721	107.1	1.53087
107.2	1.5323	100	107.2	1.5323	100	107.2	1.5323	100	107.2	1.5323	100	107.2	1.5323	100	107.2	1.5323	100	107.2	1.5323	100	107.2	1.5323	100	107.2	1.5323	100	107.2	1.5323	100	107.2	1.5323	100	107.2	1.5323	100	107.2	1.5323	100	107.2	1.5323	100	107.2	1.5323	100	107.2	1.5323	86.5606	107.2	1.5323
107.3	1.53373	100	107.3	1.53373	100	107.3	1.53373	100	107.3	1.53373	100	107.3	1.53373	100	107.3	1.53373	100	107.3	1.53373	100	107.3	1.53373	100	107.3	1.53373	100	107.3	1.53373	100	107.3	1.53373	100	107.3	1.53373	100	107.3	1.53373	100	107.3	1.53373	100	107.3	1.53373	100	107.3	1.53373	86.549	107.3	1.53373
107.4	1.53516	100	107.4	1.53516	100	107.4	1.53516	100	107.4	1.53516	100	107.4	1.53516	100	107.4	1.53516	100	107.4	1.53516	100	107.4	1.53516	100	107.4	1.53516	100	107.4	1.53516	100	107.4	1.53516	100	107.4	1.53516	100	107.4	1.53516	100	107.4	1.53516	100	107.4	1.53516	100	107.4	1.53516	86.5374	107.4	1.53516
107.5	1.53659	100	107.5	1.53659	100	107.5	1.53659	100	107.5	1.53659	100	107.5	1.53659	100	107.5	1.53659	100	107.5	1.53659	100	107.5	1.53659	100	107.5	1.53659	100	107.5	1.53659	100	107.5	1.53659	100	107.5	1.53659	100	107.5	1.53659	100	107.5	1.53659	100	107.5	1.53659	100	107.5	1.53659	86.5259	107.5	1.53659
107.6	1.53802	100	107.6	1.53802	100	107.6	1.53802	100	107.6	1.53802	100	107.6	1.53802	100	107.6	1.53802	100	107.6	1.53802	100	107.6	1.53802	100	107.6	1.53802	100	107.6	1.53802	100	107.6	1.53802	100	107.6	1.53802	100	107.6	1.53802	100	107.6	1.53802	100	107.6	1.53802	100	107.6	1.53802	86.5146	107.6	1.53802
107.7	1.53945	100	107.7	1.53945	100	107.7	1.53945	100	107.7	1.53945	100	107.7	1.53945	100	107.7	1.53945	100	107.7	1.53945	100	107.7	1.53945	100	107.7	1.53945	100	107.7	1.53945	100	107.7	1.53945	100	107.7	1.53945	100	107.7	1.53945	100	107.7	1.53945	100	107.7	1.53945	100	107.7	1.53945	86.5033	107.7	1.53945
107.8	1.54088	100	107.8	1.54088	100	107.8	1.54088	100	107.8	1.54088	100	107.8	1.54088	100	107.8	1.54088	100	107.8	1.54088	100	107.8	1.54088	100	107.8	1.54088	100	107.8	1.54088	100	107.8	1.54088	100	107.8	1.54088	100	107.8	1.54088	100	107.8	1.54088	100	107.8	1.54088	100	107.8	1.54088	86.4919	107.8	1.54088
107.9	1.54231	100	107.9	1.54231	100	107.9	1.54231	100	107.9	1.54231	100	107.9	1.54231	100	107.9	1.54231	100	107.9	1.54231	100	107.9	1.54231	100	107.9	1.54231	100	107.9	1.54231	100	107.9	1.54231	100	107.9	1.54231	100	107.9	1.54231	100	107.9	1.54231	100	107.9	1.54231	100	107.9	1.54231	86.4805	107.9	1.54231
108	1.54374	100	108	1.54374	100	108	1.54374	100	108	1.54374	100	108	1.54374	100	108	1.54374	100	108	1.54374	100	108	1.54374	100	108	1.54374	100	108	1.54374	100	108	1.54374	100	108	1.54374	100	108	1.54374	100	108	1.54374	100	108	1.54374	100	108	1.54374	86.469	108	1.54374
108.1	1.54517	100	108.1	1.54517	100	108.1	1.54517	100	108.1	1.54517	100	108.1	1.54517	100	108.1	1.54517	100	108.1	1.54517	100	108.1	1.54517	100	108.1	1.54517	100	108.1	1.54517	100	108.1	1.54517	100	108.1	1.54517	100	108.1	1.54517	100	108.1	1.54517	100	108.1	1.54517	100	108.1	1.54517	86.4574	108.1	1.54517
108.2	1.5466	100	108.2	1.5466	100	108.2	1.5466	100	108.2	1.5466	100	108.2	1.5466	100	108.2	1.5466	100	108.2	1.5466	100	108.2	1.5466	100	108.2	1.5466	100	108.2	1.5466	100	108.2	1.5466	100	108.2	1.5466	100	108.2	1.5466	100	108.2	1.5466	100	108.2	1.5466	100	108.2	1.5466	86.4458	108.2	1.5466
108.3	1.54803	100	108.3	1.54803	100	108.3	1.54803	100	108.3	1.54803	100	108.3	1.54803	100	108.3	1.54803	100	108.3	1.54803	100	108.3	1.54803	100	108.3	1.54803	100	108.3	1.54803	100	108.3	1.54803	100	108.3	1.54803	100	108.3	1.54803	100	108.3	1.54803	100	108.3	1.54803	100	108.3	1.54803	86.4344	108.3	1.54803
108.4	1.54946	100	108.4	1.54946	100	108.4	1.54946	100	108.4	1.54946	100	108.4	1.54946	100	108.4	1.54946	100	108.4	1.54946	100	108.4	1.54946	100	108.4	1.54946	100	108.4	1.54946	100	108.4	1.54946	100	108.4	1.54946	100	108.4	1.54946	100	108.4	1.54946	100	108.4	1.54946	100	108.4	1.54946	86.4231	108.4	1.54946
108.5	1.55089	100	108.5	1.55089	100	108.5	1.55089	100	108.5	1.55089	100	108.5	1.55089	100	108.5	1.55089	100	108.5	1.55089	100	108.5	1.55089	100	108.5	1.55089	100	108.5	1.55089	100	108.5	1.55089	100	108.5	1.55089	100	108.5	1.55089	100	108.5	1.55089	100	108.5	1.55089	100	108.5	1.55089	86.412	108.5	1.55089
108.6	1.55232	100	108.6	1.55232	100	108.6	1.55232	100	108.6	1.55232	100	108.6	1.55232	100	108.6	1.55232	100	108.6	1.55232	100	108.6	1.55232	100	108.6	1.55232	100	108.6	1.55232	100	108.6	1.55232	100	108.6	1.55232	100	108.6	1.55232	100	108.6	1.55232	100	108.6	1.55232	100	108.6	1.55232	86.4009	108.6	1.55232
108.7	1.55374	100	108.7	1.55374	100	108.7	1.55374	100	108.7	1.55374	100	108.7	1.55374	100	108.7	1.55374	100	108.7	1.55374	100	108.7	1.55374	100	108.7	1.55374	100	108.7	1.55374	100	108.7	1.55374	100	108.7	1.55374	100	108.7	1.55374	100	108.7	1.55374	100	108.7	1.55374	100	108.7	1.55374	86.3896	108.7	1.55374
108.8	1.55517	100	108.8	1.55517	100	108.8	1.55517	100	108.8	1.55517	100	108.8	1.55517	100	108.8	1.55517	100	108.8	1.55517	100	108.8	1.55517	100	108.8	1.55517	100	108.8	1.55517	100	108.8	1.55517	100	108.8	1.55517	100	108.8	1.55517	100	108.8	1.55517	100	108.8	1.55517	100	108.8	1.55517	86.3783	108.8	1.55517
108.9	1.5566	100	108.9	1.5566	100	108.9	1.5566	100	108.9	1.5566	100	108.9	1.5566	100	108.9	1.5566	100	108.9	1.5566	100	108.9	1.5566	100	108.9	1.5566	100	108.9	1.5566	100	108.9	1.5566	100	108.9	1.5566	100	108.9	1.5566	100	108.9	1.5566	100	108.9	1.5566	100	108.9	1.5566	86.3669	108.9	1.5566
109	1.55803	100	109	1.55803	100	109	1.55803	100	109	1.55803	100	109	1.55803	100	109	1.55803	100	109	1.55803	100	109	1.55803	100	109	1.55803	100	109	1.55803	100	109	1.55803	100	109	1.55803	100	109	1.55803	100	109	1.55803	100	109	1.55803	100	109	1.55803	86.3556	109	1.55803
109.1	1.55946	100	109.1	1.55946	100	109.1	1.55946	100	109.1	1.55946	100	109.1	1.55946	100	109.1	1.55946	100	109.1	1.55946	100	109.1	1.55946	100	109.1	1.55946	100	109.1	1.55946	100	109.1	1.55946	100	109.1	1.55946	100	109.1	1.55946	100	109.1	1.55946	100	109.1	1.55946	100	109.1	1.55946	86.3445	109.1	1.55946
109.2	1.56089	100	109.2	1.56089	100	109.2	1.56089	100	109.2	1.56089	100	109.2	1.56089	100	109.2	1.56089	100	109.2	1.56089	100	109.2	1.56089	100	109.2	1.56089	100	109.2	1.56089	100	109.2	1.56089	100	109.2	1.56089	100	109.2	1.56089	100	109.2	1.56089	100	109.2	1.56089	100	109.2	1.56089	86.3332	109.2	1.56089
109.3	1.56232	100	109.3	1.56232	100	109.3	1.56232	100	109.3	1.56232	100	109.3	1.56232	100	109.3	1.56232	100	109.3	1.56232	100	109.3	1.56232	100	109.3	1.56232	100	109.3	1.56232	100	109.3	1.56232	100	109.3	1.56232	100	109.3	1.56232	100	109.3	1.56232	100	109.3	1.56232	100	109.3	1.56232	86.3221	109.3	1.56232
109.4	1.56375	100	109.4	1.56375	100	109.4	1.56375	100	109.4	1.56375	100	109.4	1.56375	100	109.4	1.56375	100	109.4	1.56375	100	109.4	1.56375	100	109.4	1.56375	100	109.4	1.56375	100	109.4	1.56375	100	109.4	1.56375	100	109.4	1.56375	100	109.4	1.56375	100	109.4	1.56375	100	109.4	1.56375	86.3109	109.4	1.56375
109.5	1.56518	100	109.5	1.56518	100	109.5	1.56518	100	109.5	1.56518	100	109.5	1.56518	100	109.5	1.56518	100	109.5	1.56518	100	109.5	1.56518	100	109.5	1.56518	100	109.5	1.56518	100	109.5	1.56518	100	109.5	1.56518	100	109.5	1.56518	100	109.5	1.56518	100	109.5	1.56518	100	109.5	1.56518	86.2997	109.5	1.56518
109.6	1.56661	100	109.6	1.56661	100	109.6	1.56661	100	109.6	1.56661	100	109.6	1.56661	100	109.6	1.56661	100	109.6	1.56661	100	109.6	1.56661	100	109.6	1.56661	100	109.6	1.56661	100	109.6	1.56661	100	109.6	1.56661	100	109.6	1.56661	100	109.6	1.56661	100	109.6	1.56661	100	109.6	1.56661	86.2884	109.6	1.56661
109.7	1.56804	100	109.7	1.56804	100	109.7	1.56804	100	109.7	1.56804	100	109.7	1.56804	100	109.7	1.56804	100	109.7	1.56804	100	109.7	1.56804	100	109.7	1.56804	100	109.7	1.56804	100	109.7	1.56804	100	109.7	1.56804	100	109.7	1.56804	100	109.7	1.56804	100	109.7	1.56804	100	109.7	1.56804	86.2769	109.7	1.56804
109.8	1.56947	100	109.8	1.56947	100	109.8	1.56947	100	109.8	1.56947	100	109.8	1.56947	100	109.8	1.56947	100	109.8	1.56947	100	109.8	1.56947	100	109.8	1.56947	100	109.8	1.56947	100	109.8	1.56947	100	109.8	1.56947	100	109.8	1.56947	100	109.8	1.56947	100	109.8	1.56947	100	109.8	1.56947	86.2655	109.8	1.56947
109.9	1.5709	100	109.9	1.5709	100	109.9	1.5709	100	109.9	1.5709	100	109.9	1.5709	100	109.9	1.5709	100	109.9	1.5709	100	109.9	1.5709	100	109.9	1.5709	100	109.9	1.5709	100	109.9	1.5709	100	109.9	1.5709	100	109.9	1.5709	100	109.9	1.5709	100	109.9	1.5709	100	109.9	1.5709	86.254	109.9	1.5709
110	1.57233	100	110	1.57233	100	110	1.57233	100	110	1.57233	100	110	1.57233	100	110	1.57233	100	110	1.57233	100	110	1.57233	100	110	1.57233	100	110	1.57233	100	110	1.57233	100	110	1.57233	100	110	1.57233	100	110	1.57233	100	110	1.57233	100	110	1.57233	86.2425	110	1.57233
110.1	1.57376	100	110.1	1.57376	100	110.1	1.57376	100	110.1	1.57376	100	110.1	1.57376	100	110.1	1.57376	100	110.1	1.57376	100	110.1	1.57376	100	110.1	1.57376	100	110.1	1.57376	100	110.1	1.57376	100	110.1	1.57376	100	110.1	1.57376	100	110.1	1.57376	100	110.1	1.57376	100	110.1	1.57376	86.231	110.1	1.57376
110.2	1.57519	100	110.2	1.57519	100	110.2	1.57519	100	110.2	1.57519	100	110.2	1.57519	100	110.2	1.57519	100	110.2	1.57519	100	110.2	1.57519	100	110.2	1.57519	100	110.2	1.57519	100	110.2	1.57519	100	110.2	1.57519	100	110.2	1.57519	100	110.2	1.57519	100	110.2	1.57519	100	110.2	1.57519	86.2195	110.2	1.57519
110.3	1.57662	100	110.3	1.57662	100	110.3	1.57662	100	110.3	1.57662	100	110.3	1.57662	100	110.3	1.57662	100	110.3	1.57662	100	110.3	1.57662	100	110.3	1.57662	100	110.3	1.57662	100	110.3	1.57662	100	110.3	1.57662	100	110.3	1.57662	100	110.3	1.57662	100	110.3	1.57662	100	110.3	1.57662	86.2079	110.3	1.57662
110.4	1.57804	100	110.4	1.57804	100	110.4	1.57804	100	110.4	1.57804	100	110.4	1.57804	100	110.4	1.57804	100	110.4	1.57804	100	110.4	1.57804	100	110.4	1.57804	100	110.4	1.57804	100	110.4	1.57804	100	110.4	1.57804	100	110.4	1.57804	100	110.4	1.57804	100	110.4	1.57804	100	110.4	1.57804	86.1962	110.4	1.57804
110.5	1.57947	100	110.5	1.57947	100	110.5	1.57947	100	110.5	1.57947	100	110.5	1.57947	100	110.5	1.57947	100	110.5	1.57947	100	110.5	1.57947	100	110.5	1.57947	100	110.5	1.57947	100	110.5	1.57947	100	110.5	1.57947	100	110.5	1.57947	100	110.5	1.57947	100	110.5	1.57947	100	110.5	1.57947	86.1846	110.5	1.57947
110.6	1.5809	100	110.6	1.5809	100	110.6	1.5809	100	110.6	1.5809	100	110.6	1.5809	100	110.6	1.5809	100	110.6	1.5809	100	110.6	1.5809	100	110.6	1.5809	100	110.6	1.5809	100	110.6	1.5809	100	110.6	1.5809	100	110.6	1.5809	100	110.6	1.5809	100	110.6	1.5809	100	110.6	1.5809	86.1731	110.6	1.5809
110.7	1.58233	100	110.7	1.58233	100	110.7	1.58233	100	110.7	1.58233	100	110.7	1.58233	100	110.7	1.58233	100	110.7	1.58233	100	110.7	1.58233	100	110.7	1.58233	100	110.7	1.58233	100	110.7	1.58233	100	110.7	1.58233	100	110.7	1.58233	100	110.7	1.58233	100	110.7	1.58233	100	110.7	1.58233	86.1616	110.7	1.58233
110.8	1.58376	100	110.8	1.58376	100	110.8	1.58376	100	110.8	1.58376	100	110.8	1.58376	100	110.8	1.58376	100	110.8	1.58376	100	110.8	1.58376	100	110.8	1.58376	100	110.8	1.58376	100	110.8	1.58376	100	110.8	1.58376	100	110.8	1.58376	100	110.8	1.58376	100	110.8	1.58376	100	110.8	1.58376	86.1501	110.8	1.58376
110.9	1.58519	100	110.9	1.58519	100	110.9	1.58519	100	110.9	1.58519	100	110.9	1.58519	100	110.9	1.58519	100	110.9	1.58519	100	110.9	1.58519	100	110.9	1.58519	100	110.9	1.58519	100	110.9	1.58519	100	110.9	1.58519	100	110.9	1.58519	100	110.9	1.58519	100	110.9	1.58519	100	110.9	1.58519	86.1386	110.9	1.58519
111	1.58662	100	111	1.58662	100	111	1.58662	100	111	1.58662	100	111	1.58662	100	111	1.58662	100	111	1.58662	100	111	1.58662	100	111	1.58662	100	111	1.58662	100	111	1.58662	100	111	1.58662	100	111	1.58662	100	111	1.58662	100	111	1.58662	100	111	1.58662	86.1269	111	1.58662
111.1	1.58805	100	111.1	1.58805	100	111.1	1.58805	100	111.1	1.58805	100	111.1	1.58805	100	111.1	1.58805	100	111.1	1.58805	100	111.1	1.58805	100	111.1	1.58805	100	111.1	1.58805	100	111.1	1.58805	100	111.1	1.58805	100	111.1	1.58805	100	111.1	1.58805	100	111.1	1.58805	100	111.1	1.58805	86.1154	111.1	1.58805
111.2	1.58948	100	111.2	1.58948	100	111.2	1.58948	100	111.2	1.58948	100	111.2	1.58948	100	111.2	1.58948	100	111.2	1.58948	100	111.2	1.58948	100	111.2	1.58948	100	111.2	1.58948	100	111.2	1.58948	100	111.2	1.58948	100	111.2	1.58948	100	111.2	1.58948	100	111.2	1.58948	100	111.2	1.58948	86.1038	111.2	1.58948
111.3	1.59091	100	111.3	1.59091	100	111.3	1.59091	100	111.3	1.59091	100	111.3	1.59091	100	111.3	1.59091	100	111.3	1.59091	100	111.3	1.59091	100	111.3	1.59091	100	111.3	1.59091	100	111.3	1.59091	100	111.3	1.59091	100	111.3	1.59091	100	111.3	1.59091	100	111.3	1.59091	100	111.3	1.59091	86.0923	111.3	1.59091
111.4	1.59234	100	111.4	1.59234	100	111.4	1.59234	100	111.4	1.59234	100	111.4	1.59234	100	111.4	1.59234	100	111.4	1.59234	100	111.4	1.59234	100	111.4	1.59234	100	111.4	1.59234	100	111.4	1.59234	100	111.4	1.59234	100	111.4	1.59234	100	111.4	1.59234	100	111.4	1.59234	100	111.4	1.59234	86.0809	111.4	1.59234
111.5	1.59377	100	111.5	1.59377	100	111.5	1.59377	100	111.5	1.59377	100	111.5	1.59377	100	111.5	1.59377	100	111.5	1.59377	100	111.5	1.59377	100	111.5	1.59377	100	111.5	1.59377	100	111.5	1.59377	100	111.5	1.59377	100	111.5	1.59377	100	111.5	1.59377	100	111.5	1.59377	100	111.5	1.59377	86.0695	111.5	1.59377
111.6	1.5952	100	111.6	1.5952	100	111.6	1.5952	100	111.6	1.5952	100	111.6	1.5952	100	111.6	1.5952	100	111.6	1.5952	100	111.6	1.5952	100	111.6	1.5952	100	111.6	1.5952	100	111.6	1.5952	100	111.6	1.5952	100	111.6	1.5952	100	111.6	1.5952	100	111.6	1.5952	100	111.6	1.5952	86.0581	111.6	1.5952
111.7	1.59663	100	111.7	1.59663	100	111.7	1.59663	100	111.7	1.59663	100	111.7	1.59663	100	111.7	1.59663	100	111.7	1.59663	100	111.7	1.59663	100	111.7	1.59663	100	111.7	1.59663	100	111.7	1.59663	100	111.7	1.59663	100	111.7	1.59663	100	111.7	1.59663	100	111.7	1.59663	100	111.7	1.59663	86.0467	111.7	1.59663
111.8	1.59806	100	111.8	1.59806	100	111.8	1.59806	100	111.8	1.59806	100	111.8	1.59806	100	111.8	1.59806	100	111.8	1.59806	100	111.8	1.59806	100	111.8	1.59806	100	111.8	1.59806	100	111.8	1.59806	100	111.8	1.59806	100	111.8	1.59806	100	111.8	1.59806	100	111.8	1.59806	100	111.8	1.59806	86.0351	111.8	1.59806
111.9	1.59949	100	111.9	1.59949	100	111.9	1.59949	100	111.9	1.59949	100	111.9	1.59949	100	111.9	1.59949	100	111.9	1.59949	100	111.9	1.59949	100	111.9	1.59949	100	111.9	1.59949	100	111.9	1.59949	100	111.9	1.59949	100	111.9	1.59949	100	111.9	1.59949	100	111.9	1.59949	100	111.9	1.59949	86.0236	111.9	1.59949
112	1.60091	100	112	1.60091	100	112	1.60091	100	112	1.60091	100	112	1.60091	100	112	1.60091	100	112	1.60091	100	112	1.60091	100	112	1.60091	100	112	1.60091	100	112	1.60091	100	112	1.60091	100	112	1.60091	100	112	1.60091	100	112	1.60091	100	112	1.60091	86.0121	112	1.60091
112.1	1.60234	100	112.1	1.60234	100	112.1	1.60234	100	112.1	1.60234	100	112.1	1.60234	100	112.1	1.60234	100	112.1	1.60234	100	112.1	1.60234	100	112.1	1.60234	100	112.1	1.60234	100	112.1	1.60234	100	112.1	1.60234	100	112.1	1.60234	100	112.1	1.60234	100	112.1	1.60234	100	112.1	1.60234	86.0004	112.1	1.60234
112.2	1.60377	100	112.2	1.60377	100	112.2	1.60377	100	112.2	1.60377	100	112.2	1.60377	100	112.2	1.60377	100	112.2	1.60377	100	112.2	1.60377	100	112.2	1.60377	100	112.2	1.60377	100	112.2	1.60377	100	112.2	1.60377	100	112.2	1.60377	100	112.2	1.60377	100	112.2	1.60377	100	112.2	1.60377	85.989	112.2	1.60377
112.3	1.6052	100	112.3	1.6052	100	112.3	1.6052	100	112.3	1.6052	100	112.3	1.6052	100	112.3	1.6052	100	112.3	1.6052	100	112.3	1.6052	100	112.3	1.6052	100	112.3	1.6052	100	112.3	1.6052	100	112.3	1.6052	100	112.3	1.6052	100	112.3	1.6052	100	112.3	1.6052	100	112.3	1.6052	85.9778	112.3	1.6052
112.4	1.60663	100	112.4	1.60663	100	112.4	1.60663	100	112.4	1.60663	100	112.4	1.60663	100	112.4	1.60663	100	112.4	1.60663	100	112.4	1.60663	100	112.4	1.60663	100	112.4	1.60663	100	112.4	1.60663	100	112.4	1.60663	100	112.4	1.60663	100	112.4	1.60663	100	112.4	1.60663	100	112.4	1.60663	85.9666	112.4	1.60663
112.5	1.60806	100	112.5	1.60806	100	112.5	1.60806	100	112.5	1.60806	100	112.5	1.60806	100	112.5	1.60806	100	112.5	1.60806	100	112.5	1.60806	100	112.5	1.60806	100	112.5	1.60806	100	112.5	1.60806	100	112.5	1.60806	100	112.5	1.60806	100	112.5	1.60806	100	112.5	1.60806	100	112.5	1.60806	85.9554	112.5	1.60806
112.6	1.60949	100	112.6	1.60949	100	112.6	1.60949	100	112.6	1.60949	100	112.6	1.60949	100	112.6	1.60949	100	112.6	1.60949	100	112.6	1.60949	100	112.6	1.60949	100	112.6	1.60949	100	112.6	1.60949	100	112.6	1.60949	100	112.6	1.60949	100	112.6	1.60949	100	112.6	1.60949	100	112.6	1.60949	85.9442	112.6	1.60949
112.7	1.61092	100	112.7	1.61092	100	112.7	1.61092	100	112.7	1.61092	100	112.7	1.61092	100	112.7	1.61092	100	112.7	1.61092	100	112.7	1.61092	100	112.7	1.61092	100	112.7	1.61092	100	112.7	1.61092	100	112.7	1.61092	100	112.7	1.61092	100	112.7	1.61092	100	112.7	1.61092	100	112.7	1.61092	85.9329	112.7	1.61092
112.8	1.61235	100	112.8	1.61235	100	112.8	1.61235	100	112.8	1.61235	100	112.8	1.61235	100	112.8	1.61235	100	112.8	1.61235	100	112.8	1.61235	100	112.8	1.61235	100	112.8	1.61235	100	112.8	1.61235	100	112.8	1.61235	100	112.8	1.61235	100	112.8	1.61235	100	112.8	1.61235	100	112.8	1.61235	85.9215	112.8	1.61235
112.9	1.61378	100	112.9	1.61378	100	112.9	1.61378	100	112.9	1.61378	100	112.9	1.61378	100	112.9	1.61378	100	112.9	1.61378	100	112.9	1.61378	100	112.9	1.61378	100	112.9	1.61378	100	112.9	1.61378	100	112.9	1.61378	100	112.9	1.61378	100	112.9	1.61378	100	112.9	1.61378	100	112.9	1.61378	85.91	112.9	1.61378
113	1.61521	100	113	1.61521	100	113	1.61521	100	113	1.61521	100	113	1.61521	100	113	1.61521	100	113	1.61521	100	113	1.61521	100	113	1.61521	100	113	1.61521	100	113	1.61521	100	113	1.61521	100	113	1.61521	100	113	1.61521	100	113	1.61521	100	113	1.61521	85.8986	113	1.61521
113.1	1.61664	100	113.1	1.61664	100	113.1	1.61664	100	113.1	1.61664	100	113.1	1.61664	100	113.1	1.61664	100	113.1	1.61664	100	113.1	1.61664	100	113.1	1.61664	100	113.1	1.61664	100	113.1	1.61664	100	113.1	1.61664	100	113.1	1.61664	100	113.1	1.61664	100	113.1	1.61664	100	113.1	1.61664	85.8875	113.1	1.61664
113.2	1.61807	100	113.2	1.61807	100	113.2	1.61807	100	113.2	1.61807	100	113.2	1.61807	100	113.2	1.61807	100	113.2	1.61807	100	113.2	1.61807	100	113.2	1.61807	100	113.2	1.61807	100	113.2	1.61807	100	113.2	1.61807	100	113.2	1.61807	100	113.2	1.61807	100	113.2	1.61807	100	113.2	1.61807	85.8763	113.2	1.61807
113.3	1.6195	100	113.3	1.6195	100	113.3	1.6195	100	113.3	1.6195	100	113.3	1.6195	100	113.3	1.6195	100	113.3	1.6195	100	113.3	1.6195	100	113.3	1.6195	100	113.3	1.6195	100	113.3	1.6195	100	113.3	1.6195	100	113.3	1.6195	100	113.3	1.6195	100	113.3	1.6195	100	113.3	1.6195	85.8652	113.3	1.6195
113.4	1.62093	100	113.4	1.62093	100	113.4	1.62093	100	113.4	1.62093	100	113.4	1.62093	100	113.4	1.62093	100	113.4	1.62093	100	113.4	1.62093	100	113.4	1.62093	100	113.4	1.62093	100	113.4	1.62093	100	113.4	1.62093	100	113.4	1.62093	100	113.4	1.62093	100	113.4	1.62093	100	113.4	1.62093	85.854	113.4	1.62093
113.5	1.62236	100	113.5	1.62236	100	113.5	1.62236	100	113.5	1.62236	100	113.5	1.62236	100	113.5	1.62236	100	113.5	1.62236	100	113.5	1.62236	100	113.5	1.62236	100	113.5	1.62236	100	113.5	1.62236	100	113.5	1.62236	100	113.5	1.62236	100	113.5	1.62236	100	113.5	1.62236	100	113.5	1.62236	85.8428	113.5	1.62236
113.6	1.62379	100	113.6	1.62379	100	113.6	1.62379	100	113.6	1.62379	100	113.6	1.62379	100	113.6	1.62379	100	113.6	1.62379	100	113.6	1.62379	100	113.6	1.62379	100	113.6	1.62379	100	113.6	1.62379	100	113.6	1.62379	100	113.6	1.62379	100	113.6	1.62379	100	113.6	1.62379	100	113.6	1.62379	85.8315	113.6	1.62379
113.7	1.62521	100	113.7	1.62521	100	113.7	1.62521	100	113.7	1.62521	100	113.7	1.62521	100	113.7	1.62521	100	113.7	1.62521	100	113.7	1.62521	100	113.7	1.62521	100	113.7	1.62521	100	113.7	1.62521	100	113.7	1.62521	100	113.7	1.62521	100	113.7	1.62521	100	113.7	1.62521	100	113.7	1.62521	85.8203	113.7	1.62521
113.8	1.62664	100	113.8	1.62664	100	113.8	1.62664	100	113.8	1.62664	100	113.8	1.62664	100	113.8	1.62664	100	113.8	1.62664	100	113.8	1.62664	100	113.8	1.62664	100	113.8	1.62664	100	113.8	1.62664	100	113.8	1.62664	100	113.8	1.62664	100	113.8	1.62664	100	113.8	1.62664	100	113.8	1.62664	85.809	113.8	1.62664
113.9	1.62807	100	113.9	1.62807	100	113.9	1.62807	100	113.9	1.62807	100	113.9	1.62807	100	113.9	1.62807	100	113.9	1.62807	100	113.9	1.62807	100	113.9	1.62807	100	113.9	1.62807	100	113.9	1.62807	100	113.9	1.62807	100	113.9	1.62807	100	113.9	1.62807	100	113.9	1.62807	100	113.9	1.62807	85.7978	113.9	1.62807
114	1.6295	100	114	1.6295	100	114	1.6295	100	114	1.6295	100	114	1.6295	100	114	1.6295	100	114	1.6295	100	114	1.6295	100	114	1.6295	100	114	1.6295	100	114	1.6295	100	114	1.6295	100	114	1.6295	100	114	1.6295	100	114	1.6295	100	114	1.6295	85.7865	114	1.6295
114.1	1.63093	100	114.1	1.63093	100	114.1	1.63093	100	114.1	1.63093	100	114.1	1.63093	100	114.1	1.63093	100	114.1	1.63093	100	114.1	1.63093	100	114.1	1.63093	100	114.1	1.63093	100	114.1	1.63093	100	114.1	1.63093	100	114.1	1.63093	100	114.1	1.63093	100	114.1	1.63093	100	114.1	1.63093	85.7753	114.1	1.63093
114.2	1.63236	100	114.2	1.63236	100	114.2	1.63236	100	114.2	1.63236	100	114.2	1.63236	100	114.2	1.63236	100	114.2	1.63236	100	114.2	1.63236	100	114.2	1.63236	100	114.2	1.63236	100	114.2	1.63236	100	114.2	1.63236	100	114.2	1.63236	100	114.2	1.63236	100	114.2	1.63236	100	114.2	1.63236	85.7641	114.2	1.63236
114.3	1.63379	100	114.3	1.63379	100	114.3	1.63379	100	114.3	1.63379	100	114.3	1.63379	100	114.3	1.63379	100	114.3	1.63379	100	114.3	1.63379	100	114.3	1.63379	100	114.3	1.63379	100	114.3	1.63379	100	114.3	1.63379	100	114.3	1.63379	100	114.3	1.63379	100	114.3	1.63379	100	114.3	1.63379	85.7529	114.3	1.63379
114.4	1.63522	100	114.4	1.63522	100	114.4	1.63522	100	114.4	1.63522	100	114.4	1.63522	100	114.4	1.63522	100	114.4	1.63522	100	114.4	1.63522	100	114.4	1.63522	100	114.4	1.63522	100	114.4	1.63522	100	114.4	1.63522	100	114.4	1.63522	100	114.4	1.63522	100	114.4	1.63522	100	114.4	1.63522	85.7416	114.4	1.63522
114.5	1.63665	100	114.5	1.63665	100	114.5	1.63665	100	114.5	1.63665	100	114.5	1.63665	100	114.5	1.63665	100	114.5	1.63665	100	114.5	1.63665	100	114.5	1.63665	100	114.5	1.63665	100	114.5	1.63665	100	114.5	1.63665	100	114.5	1.63665	100	114.5	1.63665	100	114.5	1.63665	100	114.5	1.63665	85.7303	114.5	1.63665
114.6	1.63808	100	114.6	1.63808	100	114.6	1.63808	100	114.6	1.63808	100	114.6	1.63808	100	114.6	1.63808	100	114.6	1.63808	100	114.6	1.63808	100	114.6	1.63808	100	114.6	1.63808	100	114.6	1.63808	100	114.6	1.63808	100	114.6	1.63808	100	114.6	1.63808	100	114.6	1.63808	100	114.6	1.63808	85.719	114.6	1.63808
114.7	1.63951	100	114.7	1.63951	100	114.7	1.63951	100	114.7	1.63951	100	114.7	1.63951	100	114.7	1.63951	100	114.7	1.63951	100	114.7	1.63951	100	114.7	1.63951	100	114.7	1.63951	100	114.7	1.63951	100	114.7	1.63951	100	114.7	1.63951	100	114.7	1.63951	100	114.7	1.63951	100	114.7	1.63951	85.7078	114.7	1.63951
114.8	1.64094	100	114.8	1.64094	100	114.8	1.64094	100	114.8	1.64094	100	114.8	1.64094	100	114.8	1.64094	100	114.8	1.64094	100	114.8	1.64094	100	114.8	1.64094	100	114.8	1.64094	100	114.8	1.64094	100	114.8	1.64094	100	114.8	1.64094	100	114.8	1.64094	100	114.8	1.64094	100	114.8	1.64094	85.6965	114.8	1.64094
114.9	1.64237	100	114.9	1.64237	100	114.9	1.64237	100	114.9	1.64237	100	114.9	1.64237	100	114.9	1.64237	100	114.9	1.64237	100	114.9	1.64237	100	114.9	1.64237	100	114.9	1.64237	100	114.9	1.64237	100	114.9	1.64237	100	114.9	1.64237	100	114.9	1.64237	100	114.9	1.64237	100	114.9	1.64237	85.6853	114.9	1.64237
115	1.6438	100	115	1.6438	100	115	1.6438	100	115	1.6438	100	115	1.6438	100	115	1.6438	100	115	1.6438	100	115	1.6438	100	115	1.6438	100	115	1.6438	100	115	1.6438	100	115	1.6438	100	115	1.6438	100	115	1.6438	100	115	1.6438	100	115	1.6438	85.6742	115	1.6438
115.1	1.64523	100	115.1	1.64523	100	115.1	1.64523	100	115.1	1.64523	100	115.1	1.64523	100	115.1	1.64523	100	115.1	1.64523	100	115.1	1.64523	100	115.1	1.64523	100	115.1	1.64523	100	115.1	1.64523	100	115.1	1.64523	100	115.1	1.64523	100	115.1	1.64523	100	115.1	1.64523	100	115.1	1.64523	85.663	115.1	1.64523
115.2	1.64666	100	115.2	1.64666	100	115.2	1.64666	100	115.2	1.64666	100	115.2	1.64666	100	115.2	1.64666	100	115.2	1.64666	100	115.2	1.64666	100	115.2	1.64666	100	115.2	1.64666	100	115.2	1.64666	100	115.2	1.64666	100	115.2	1.64666	100	115.2	1.64666	100	115.2	1.64666	100	115.2	1.64666	85.6519	115.2	1.64666
115.3	1.64808	100	115.3	1.64808	100	115.3	1.64808	100	115.3	1.64808	100	115.3	1.64808	100	115.3	1.64808	100	115.3	1.64808	100	115.3	1.64808	100	115.3	1.64808	100	115.3	1.64808	100	115.3	1.64808	100	115.3	1.64808	100	115.3	1.64808	100	115.3	1.64808	100	115.3	1.64808	100	115.3	1.64808	85.6408	115.3	1.64808
115.4	1.64951	100	115.4	1.64951	100	115.4	1.64951	100	115.4	1.64951	100	115.4	1.64951	100	115.4	1.64951	100	115.4	1.64951	100	115.4	1.64951	100	115.4	1.64951	100	115.4	1.64951	100	115.4	1.64951	100	115.4	1.64951	100	115.4	1.64951	100	115.4	1.64951	100	115.4	1.64951	100	115.4	1.64951	85.6297	115.4	1.64951
115.5	1.65094	100	115.5	1.65094	100	115.5	1.65094	100	115.5	1.65094	100	115.5	1.65094	100	115.5	1.65094	100	115.5	1.65094	100	115.5	1.65094	100	115.5	1.65094	100	115.5	1.65094	100	115.5	1.65094	100	115.5	1.65094	100	115.5	1.65094	100	115.5	1.65094	100	115.5	1.65094	100	115.5	1.65094	85.6185	115.5	1.65094
115.6	1.65237	100	115.6	1.65237	100	115.6	1.65237	100	115.6	1.65237	100	115.6	1.65237	100	115.6	1.65237	100	115.6	1.65237	100	115.6	1.65237	100	115.6	1.65237	100	115.6	1.65237	100	115.6	1.65237	100	115.6	1.65237	100	115.6	1.65237	100	115.6	1.65237	100	115.6	1.65237	100	115.6	1.65237	85.6072	115.6	1.65237
115.7	1.6538	100	115.7	1.6538	100	115.7	1.6538	100	115.7	1.6538	100	115.7	1.6538	100	115.7	1.6538	100	115.7	1.6538	100	115.7	1.6538	100	115.7	1.6538	100	115.7	1.6538	100	115.7	1.6538	100	115.7	1.6538	100	115.7	1.6538	100	115.7	1.6538	100	115.7	1.6538	100	115.7	1.6538	85.596	115.7	1.6538
115.8	1.65523	100	115.8	1.65523	100	115.8	1.65523	100	115.8	1.65523	100	115.8	1.65523	100	115.8	1.65523	100	115.8	1.65523	100	115.8	1.65523	100	115.8	1.65523	100	115.8	1.65523	100	115.8	1.65523	100	115.8	1.65523	100	115.8	1.65523	100	115.8	1.65523	100	115.8	1.65523	100	115.8	1.65523	85.5848	115.8	1.65523
115.9	1.65666	100	115.9	1.65666	100	115.9	1.65666	100	115.9	1.65666	100	115.9	1.65666	100	115.9	1.65666	100	115.9	1.65666	100	115.9	1.65666	100	115.9	1.65666	100	115.9	1.65666	100	115.9	1.65666	100	115.9	1.65666	100	115.9	1.65666	100	115.9	1.65666	100	115.9	1.65666	100	115.9	1.65666	85.5734	115.9	1.65666
116	1.65809	100	116	1.65809	100	116	1.65809	100	116	1.65809	100	116	1.65809	100	116	1.65809	100	116	1.65809	100	116	1.65809	100	116	1.65809	100	116	1.65809	100	116	1.65809	100	116	1.65809	100	116	1.65809	100	116	1.65809	100	116	1.65809	100	116	1.65809	85.5619	116	1.65809
116.1	1.65952	100	116.1	1.65952	100	116.1	1.65952	100	116.1	1.65952	100	116.1	1.65952	100	116.1	1.65952	100	116.1	1.65952	100	116.1	1.65952	100	116.1	1.65952	100	116.1	1.65952	100	116.1	1.65952	100	116.1	1.65952	100	116.1	1.65952	100	116.1	1.65952	100	116.1	1.65952	100	116.1	1.65952	85.5504	116.1	1.65952
116.2	1.66095	100	116.2	1.66095	100	116.2	1.66095	100	116.2	1.66095	100	116.2	1.66095	100	116.2	1.66095	100	116.2	1.66095	100	116.2	1.66095	100	116.2	1.66095	100	116.2	1.66095	100	116.2	1.66095	100	116.2	1.66095	100	116.2	1.66095	100	116.2	1.66095	100	116.2	1.66095	100	116.2	1.66095	85.5391	116.2	1.66095
116.3	1.66238	100	116.3	1.66238	100	116.3	1.66238	100	116.3	1.66238	100	116.3	1.66238	100	116.3	1.66238	100	116.3	1.66238	100	116.3	1.66238	100	116.3	1.66238	100	116.3	1.66238	100	116.3	1.66238	100	116.3	1.66238	100	116.3	1.66238	100	116.3	1.66238	100	116.3	1.66238	100	116.3	1.66238	85.5276	116.3	1.66238
116.4	1.66381	100	116.4	1.66381	100	116.4	1.66381	100	116.4	1.66381	100	116.4	1.66381	100	116.4	1.66381	100	116.4	1.66381	100	116.4	1.66381	100	116.4	1.66381	100	116.4	1.66381	100	116.4	1.66381	100	116.4	1.66381	100	116.4	1.66381	100	116.4	1.66381	100	116.4	1.66381	100	116.4	1.66381	85.5162	116.4	1.66381
116.5	1.66524	100	116.5	1.66524	100	116.5	1.66524	100	116.5	1.66524	100	116.5	1.66524	100	116.5	1.66524	100	116.5	1.66524	100	116.5	1.66524	100	116.5	1.66524	100	116.5	1.66524	100	116.5	1.66524	100	116.5	1.66524	100	116.5	1.66524	100	116.5	1.66524	100	116.5	1.66524	100	116.5	1.66524	85.5048	116.5	1.66524
116.6	1.66667	100	116.6	1.66667	100	116.6	1.66667	100	116.6	1.66667	100	116.6	1.66667	100	116.6	1.66667	100	116.6	1.66667	100	116.6	1.66667	100	116.6	1.66667	100	116.6	1.66667	100	116.6	1.66667	100	116.6	1.66667	100	116.6	1.66667	100	116.6	1.66667	100	116.6	1.66667	100	116.6	1.66667	85.4934	116.6	1.66667
116.7	1.6681	100	116.7	1.6681	100	116.7	1.6681	100	116.7	1.6681	100	116.7	1.6681	100	116.7	1.6681	100	116.7	1.6681	100	116.7	1.6681	100	116.7	1.6681	100	116.7	1.6681	100	116.7	1.6681	100	116.7	1.6681	100	116.7	1.6681	100	116.7	1.6681	100	116.7	1.6681	100	116.7	1.6681	85.482	116.7	1.6681
116.8	1.66953	100	116.8	1.66953	100	116.8	1.66953	100	116.8	1.66953	100	116.8	1.66953	100	116.8	1.66953	100	116.8	1.66953	100	116.8	1.66953	100	116.8	1.66953	100	116.8	1.66953	100	116.8	1.66953	100	116.8	1.66953	100	116.8	1.66953	100	116.8	1.66953	100	116.8	1.66953	100	116.8	1.66953	85.4704	116.8	1.66953
116.9	1.67095	100	116.9	1.67095	100	116.9	1.67095	100	116.9	1.67095	100	116.9	1.67095	100	116.9	1.67095	100	116.9	1.67095	100	116.9	1.67095	100	116.9	1.67095	100	116.9	1.67095	100	116.9	1.67095	100	116.9	1.67095	100	116.9	1.67095	100	116.9	1.67095	100	116.9	1.67095	100	116.9	1.67095	85.4586	116.9	1.67095
117	1.67238	100	117	1.67238	100	117	1.67238	100	117	1.67238	100	117	1.67238	100	117	1.67238	100	117	1.67238	100	117	1.67238	100	117	1.67238	100	117	1.67238	100	117	1.67238	100	117	1.67238	100	117	1.67238	100	117	1.67238	100	117	1.67238	100	117	1.67238	85.447	117	1.67238
117.1	1.67381	100	117.1	1.67381	100	117.1	1.67381	100	117.1	1.67381	100	117.1	1.67381	100	117.1	1.67381	100	117.1	1.67381	100	117.1	1.67381	100	117.1	1.67381	100	117.1	1.67381	100	117.1	1.67381	100	117.1	1.67381	100	117.1	1.67381	100	117.1	1.67381	100	117.1	1.67381	100	117.1	1.67381	85.4355	117.1	1.67381
117.2	1.67524	100	117.2	1.67524	100	117.2	1.67524	100	117.2	1.67524	100	117.2	1.67524	100	117.2	1.67524	100	117.2	1.67524	100	117.2	1.67524	100	117.2	1.67524	100	117.2	1.67524	100	117.2	1.67524	100	117.2	1.67524	100	117.2	1.67524	100	117.2	1.67524	100	117.2	1.67524	100	117.2	1.67524	85.4242	117.2	1.67524
117.3	1.67667	100	117.3	1.67667	100	117.3	1.67667	100	117.3	1.67667	100	117.3	1.67667	100	117.3	1.67667	100	117.3	1.67667	100	117.3	1.67667	100	117.3	1.67667	100	117.3	1.67667	100	117.3	1.67667	100	117.3	1.67667	100	117.3	1.67667	100	117.3	1.67667	100	117.3	1.67667	100	117.3	1.67667	85.4128	117.3	1.67667
117.4	1.6781	100	117.4	1.6781	100	117.4	1.6781	100	117.4	1.6781	100	117.4	1.6781	100	117.4	1.6781	100	117.4	1.6781	100	117.4	1.6781	100	117.4	1.6781	100	117.4	1.6781	100	117.4	1.6781	100	117.4	1.6781	100	117.4	1.6781	100	117.4	1.6781	100	117.4	1.6781	100	117.4	1.6781	85.4014	117.4	1.6781
117.5	1.67953	100	117.5	1.67953	100	117.5	1.67953	100	117.5	1.67953	100	117.5	1.67953	100	117.5	1.67953	100	117.5	1.67953	100	117.5	1.67953	100	117.5	1.67953	100	117.5	1.67953	100	117.5	1.67953	100	117.5	1.67953	100	117.5	1.67953	100	117.5	1.67953	100	117.5	1.67953	100	117.5	1.67953	85.39	117.5	1.67953
117.6	1.68096	100	117.6	1.68096	100	117.6	1.68096	100	117.6	1.68096	100	117.6	1.68096	100	117.6	1.68096	100	117.6	1.68096	100	117.6	1.68096	100	117.6	1.68096	100	117.6	1.68096	100	117.6	1.68096	100	117.6	1.68096	100	117.6	1.68096	100	117.6	1.68096	100	117.6	1.68096	100	117.6	1.68096	85.3785	117.6	1.68096
117.7	1.68239	100	117.7	1.68239	100	117.7	1.68239	100	117.7	1.68239	100	117.7	1.68239	100	117.7	1.68239	100	117.7	1.68239	100	117.7	1.68239	100	117.7	1.68239	100	117.7	1.68239	100	117.7	1.68239	100	117.7	1.68239	100	117.7	1.68239	100	117.7	1.68239	100	117.7	1.68239	100	117.7	1.68239	85.3669	117.7	1.68239
117.8	1.68382	100	117.8	1.68382	100	117.8	1.68382	100	117.8	1.68382	100	117.8	1.68382	100	117.8	1.68382	100	117.8	1.68382	100	117.8	1.68382	100	117.8	1.68382	100	117.8	1.68382	100	117.8	1.68382	100	117.8	1.68382	100	117.8	1.68382	100	117.8	1.68382	100	117.8	1.68382	100	117.8	1.68382	85.3553	117.8	1.68382
117.9	1.68525	100	117.9	1.68525	100	117.9	1.68525	100	117.9	1.68525	100	117.9	1.68525	100	117.9	1.68525	100	117.9	1.68525	100	117.9	1.68525	100	117.9	1.68525	100	117.9	1.68525	100	117.9	1.68525	100	117.9	1.68525	100	117.9	1.68525	100	117.9	1.68525	100	117.9	1.68525	100	117.9	1.68525	85.3439	117.9	1.68525
118	1.68668	100	118	1.68668	100	118	1.68668	100	118	1.68668	100	118	1.68668	100	118	1.68668	100	118	1.68668	100	118	1.68668	100	118	1.68668	100	118	1.68668	100	118	1.68668	100	118	1.68668	100	118	1.68668	100	118	1.68668	100	118	1.68668	100	118	1.68668	85.3326	118	1.68668
118.1	1.68811	100	118.1	1.68811	100	118.1	1.68811	100	118.1	1.68811	100	118.1	1.68811	100	118.1	1.68811	100	118.1	1.68811	100	118.1	1.68811	100	118.1	1.68811	100	118.1	1.68811	100	118.1	1.68811	100	118.1	1.68811	100	118.1	1.68811	100	118.1	1.68811	100	118.1	1.68811	100	118.1	1.68811	85.3212	118.1	1.68811
118.2	1.68954	100	118.2	1.68954	100	118.2	1.68954	100	118.2	1.68954	100	118.2	1.68954	100	118.2	1.68954	100	118.2	1.68954	100	118.2	1.68954	100	118.2	1.68954	100	118.2	1.68954	100	118.2	1.68954	100	118.2	1.68954	100	118.2	1.68954	100	118.2	1.68954	100	118.2	1.68954	100	118.2	1.68954	85.3099	118.2	1.68954
118.3	1.69097	100	118.3	1.69097	100	118.3	1.69097	100	118.3	1.69097	100	118.3	1.69097	100	118.3	1.69097	100	118.3	1.69097	100	118.3	1.69097	100	118.3	1.69097	100	118.3	1.69097	100	118.3	1.69097	100	118.3	1.69097	100	118.3	1.69097	100	118.3	1.69097	100	118.3	1.69097	100	118.3	1.69097	85.2987	118.3	1.69097
118.4	1.6924	100	118.4	1.6924	100	118.4	1.6924	100	118.4	1.6924	100	118.4	1.6924	100	118.4	1.6924	100	118.4	1.6924	100	118.4	1.6924	100	118.4	1.6924	100	118.4	1.6924	100	118.4	1.6924	100	118.4	1.6924	100	118.4	1.6924	100	118.4	1.6924	100	118.4	1.6924	100	118.4	1.6924	85.2874	118.4	1.6924
118.5	1.69383	100	118.5	1.69383	100	118.5	1.69383	100	118.5	1.69383	100	118.5	1.69383	100	118.5	1.69383	100	118.5	1.69383	100	118.5	1.69383	100	118.5	1.69383	100	118.5	1.69383	100	118.5	1.69383	100	118.5	1.69383	100	118.5	1.69383	100	118.5	1.69383	100	118.5	1.69383	100	118.5	1.69383	85.2761	118.5	1.69383
118.6	1.69525	100	118.6	1.69525	100	118.6	1.69525	100	118.6	1.69525	100	118.6	1.69525	100	118.6	1.69525	100	118.6	1.69525	100	118.6	1.69525	100	118.6	1.69525	100	118.6	1.69525	100	118.6	1.69525	100	118.6	1.69525	100	118.6	1.69525	100	118.6	1.69525	100	118.6	1.69525	100	118.6	1.69525	85.2648	118.6	1.69525
118.7	1.69668	100	118.7	1.69668	100	118.7	1.69668	100	118.7	1.69668	100	118.7	1.69668	100	118.7	1.69668	100	118.7	1.69668	100	118.7	1.69668	100	118.7	1.69668	100	118.7	1.69668	100	118.7	1.69668	100	118.7	1.69668	100	118.7	1.69668	100	118.7	1.69668	100	118.7	1.69668	100	118.7	1.69668	85.2535	118.7	1.69668
118.8	1.69811	100	118.8	1.69811	100	118.8	1.69811	100	118.8	1.69811	100	118.8	1.69811	100	118.8	1.69811	100	118.8	1.69811	100	118.8	1.69811	100	118.8	1.69811	100	118.8	1.69811	100	118.8	1.69811	100	118.8	1.69811	100	118.8	1.69811	100	118.8	1.69811	100	118.8	1.69811	100	118.8	1.69811	85.2422	118.8	1.69811
118.9	1.69954	100	118.9	1.69954	100	118.9	1.69954	100	118.9	1.69954	100	118.9	1.69954	100	118.9	1.69954	100	118.9	1.69954	100	118.9	1.69954	100	118.9	1.69954	100	118.9	1.69954	100	118.9	1.69954	100	118.9	1.69954	100	118.9	1.69954	100	118.9	1.69954	100	118.9	1.69954	100	118.9	1.69954	85.231	118.9	1.69954
119	1.70097	100	119	1.70097	100	119	1.70097	100	119	1.70097	100	119	1.70097	100	119	1.70097	100	119	1.70097	100	119	1.70097	100	119	1.70097	100	119	1.70097	100	119	1.70097	100	119	1.70097	100	119	1.70097	100	119	1.70097	100	119	1.70097	100	119	1.70097	85.2198	119	1.70097
119.1	1.7024	100	119.1	1.7024	100	119.1	1.7024	100	119.1	1.7024	100	119.1	1.7024	100	119.1	1.7024	100	119.1	1.7024	100	119.1	1.7024	100	119.1	1.7024	100	119.1	1.7024	100	119.1	1.7024	100	119.1	1.7024	100	119.1	1.7024	100	119.1	1.7024	100	119.1	1.7024	100	119.1	1.7024	85.2085	119.1	1.7024
119.2	1.70383	100	119.2	1.70383	100	119.2	1.70383	100	119.2	1.70383	100	119.2	1.70383	100	119.2	1.70383	100	119.2	1.70383	100	119.2	1.70383	100	119.2	1.70383	100	119.2	1.70383	100	119.2	1.70383	100	119.2	1.70383	100	119.2	1.70383	100	119.2	1.70383	100	119.2	1.70383	100	119.2	1.70383	85.1971	119.2	1.70383
119.3	1.70526	100	119.3	1.70526	100	119.3	1.70526	100	119.3	1.70526	100	119.3	1.70526	100	119.3	1.70526	100	119.3	1.70526	100	119.3	1.70526	100	119.3	1.70526	100	119.3	1.70526	100	119.3	1.70526	100	119.3	1.70526	100	119.3	1.70526	100	119.3	1.70526	100	119.3	1.70526	100	119.3	1.70526	85.1856	119.3	1.70526
119.4	1.70669	100	119.4	1.70669	100	119.4	1.70669	100	119.4	1.70669	100	119.4	1.70669	100	119.4	1.70669	100	119.4	1.70669	100	119.4	1.70669	100	119.4	1.70669	100	119.4	1.70669	100	119.4	1.70669	100	119.4	1.70669	100	119.4	1.70669	100	119.4	1.70669	100	119.4	1.70669	100	119.4	1.70669	85.1742	119.4	1.70669
119.5	1.70812	100	119.5	1.70812	100	119.5	1.70812	100	119.5	1.70812	100	119.5	1.70812	100	119.5	1.70812	100	119.5	1.70812	100	119.5	1.70812	100	119.5	1.70812	100	119.5	1.70812	100	119.5	1.70812	100	119.5	1.70812	100	119.5	1.70812	100	119.5	1.70812	100	119.5	1.70812	100	119.5	1.70812	85.1626	119.5	1.70812
119.6	1.70955	100	119.6	1.70955	100	119.6	1.70955	100	119.6	1.70955	100	119.6	1.70955	100	119.6	1.70955	100	119.6	1.70955	100	119.6	1.70955	100	119.6	1.70955	100	119.6	1.70955	100	119.6	1.70955	100	119.6	1.70955	100	119.6	1.70955	100	119.6	1.70955	100	119.6	1.70955	100	119.6	1.70955	85.1511	119.6	1.70955
119.7	1.71098	100	119.7	1.71098	100	119.7	1.71098	100	119.7	1.71098	100	119.7	1.71098	100	119.7	1.71098	100	119.7	1.71098	100	119.7	1.71098	100	119.7	1.71098	100	119.7	1.71098	100	119.7	1.71098	100	119.7	1.71098	100	119.7	1.71098	100	119.7	1.71098	100	119.7	1.71098	100	119.7	1.71098	85.1396	119.7	1.71098
119.8	1.71241	100	119.8	1.71241	100	119.8	1.71241	100	119.8	1.71241	100	119.8	1.71241	100	119.8	1.71241	100	119.8	1.71241	100	119.8	1.71241	100	119.8	1.71241	100	119.8	1.71241	100	119.8	1.71241	100	119.8	1.71241	100	119.8	1.71241	100	119.8	1.71241	100	119.8	1.71241	100	119.8	1.71241	85.1282	119.8	1.71241
119.9	1.71384	100	119.9	1.71384	100	119.9	1.71384	100	119.9	1.71384	100	119.9	1.71384	100	119.9	1.71384	100	119.9	1.71384	100	119.9	1.71384	100	119.9	1.71384	100	119.9	1.71384	100	119.9	1.71384	100	119.9	1.71384	100	119.9	1.71384	100	119.9	1.71384	100	119.9	1.71384	100	119.9	1.71384	85.1167	119.9	1.71384
120	1.71527	100	120	1.71527	100	120	1.71527	100	120	1.71527	100	120	1.71527	100	120	1.71527	100	120	1.71527	100	120	1.71527	100	120	1.71527	100	120	1.71527	100	120	1.71527	100	120	1.71527	100	120	1.71527	100	120	1.71527	100	120	1.71527	100	120	1.71527	85.1052	120	1.71527
120.1	1.7167	100	120.1	1.7167	100	120.1	1.7167	100	120.1	1.7167	100	120.1	1.7167	100	120.1	1.7167	100	120.1	1.7167	100	120.1	1.7167	100	120.1	1.7167	100	120.1	1.7167	100	120.1	1.7167	100	120.1	1.7167	100	120.1	1.7167	100	120.1	1.7167	100	120.1	1.7167	100	120.1	1.7167	85.0935	120.1	1.7167
120.2	1.71812	100	120.2	1.71812	100	120.2	1.71812	100	120.2	1.71812	100	120.2	1.71812	100	120.2	1.71812	100	120.2	1.71812	100	120.2	1.71812	100	120.2	1.71812	100	120.2	1.71812	100	120.2	1.71812	100	120.2	1.71812	100	120.2	1.71812	100	120.2	1.71812	100	120.2	1.71812	100	120.2	1.71812	85.082	120.2	1.71812
120.3	1.71955	100	120.3	1.71955	100	120.3	1.71955	100	120.3	1.71955	100	120.3	1.71955	100	120.3	1.71955	100	120.3	1.71955	100	120.3	1.71955	100	120.3	1.71955	100	120.3	1.71955	100	120.3	1.71955	100	120.3	1.71955	100	120.3	1.71955	100	120.3	1.71955	100	120.3	1.71955	100	120.3	1.71955	85.0706	120.3	1.71955
120.4	1.72098	100	120.4	1.72098	100	120.4	1.72098	100	120.4	1.72098	100	120.4	1.72098	100	120.4	1.72098	100	120.4	1.72098	100	120.4	1.72098	100	120.4	1.72098	100	120.4	1.72098	100	120.4	1.72098	100	120.4	1.72098	100	120.4	1.72098	100	120.4	1.72098	100	120.4	1.72098	100	120.4	1.72098	85.0592	120.4	1.72098
120.5	1.72241	100	120.5	1.72241	100	120.5	1.72241	100	120.5	1.72241	100	120.5	1.72241	100	120.5	1.72241	100	120.5	1.72241	100	120.5	1.72241	100	120.5	1.72241	100	120.5	1.72241	100	120.5	1.72241	100	120.5	1.72241	100	120.5	1.72241	100	120.5	1.72241	100	120.5	1.72241	100	120.5	1.72241	85.0478	120.5	1.72241
120.6	1.72384	100	120.6	1.72384	100	120.6	1.72384	100	120.6	1.72384	100	120.6	1.72384	100	120.6	1.72384	100	120.6	1.72384	100	120.6	1.72384	100	120.6	1.72384	100	120.6	1.72384	100	120.6	1.72384	100	120.6	1.72384	100	120.6	1.72384	100	120.6	1.72384	100	120.6	1.72384	100	120.6	1.72384	85.0364	120.6	1.72384
120.7	1.72527	100	120.7	1.72527	100	120.7	1.72527	100	120.7	1.72527	100	120.7	1.72527	100	120.7	1.72527	100	120.7	1.72527	100	120.7	1.72527	100	120.7	1.72527	100	120.7	1.72527	100	120.7	1.72527	100	120.7	1.72527	100	120.7	1.72527	100	120.7	1.72527	100	120.7	1.72527	100	120.7	1.72527	85.0251	120.7	1.72527
120.8	1.7267	100	120.8	1.7267	100	120.8	1.7267	100	120.8	1.7267	100	120.8	1.7267	100	120.8	1.7267	100	120.8	1.7267	100	120.8	1.7267	100	120.8	1.7267	100	120.8	1.7267	100	120.8	1.7267	100	120.8	1.7267	100	120.8	1.7267	100	120.8	1.7267	100	120.8	1.7267	100	120.8	1.7267	85.0138	120.8	1.7267
120.9	1.72813	100	120.9	1.72813	100	120.9	1.72813	100	120.9	1.72813	100	120.9	1.72813	100	120.9	1.72813	100	120.9	1.72813	100	120.9	1.72813	100	120.9	1.72813	100	120.9	1.72813	100	120.9	1.72813	100	120.9	1.72813	100	120.9	1.72813	100	120.9	1.72813	100	120.9	1.72813	100	120.9	1.72813	85.0024	120.9	1.72813
121	1.72956	100	121	1.72956	100	121	1.72956	100	121	1.72956	100	121	1.72956	100	121	1.72956	100	121	1.72956	100	121	1.72956	100	121	1.72956	100	121	1.72956	100	121	1.72956	100	121	1.72956	100	121	1.72956	100	121	1.72956	100	121	1.72956	100	121	1.72956	84.9909	121	1.72956
121.1	1.73099	100	121.1	1.73099	100	121.1	1.73099	100	121.1	1.73099	100	121.1	1.73099	100	121.1	1.73099	100	121.1	1.73099	100	121.1	1.73099	100	121.1	1.73099	100	121.1	1.73099	100	121.1	1.73099	100	121.1	1.73099	100	121.1	1.73099	100	121.1	1.73099	100	121.1	1.73099	100	121.1	1.73099	84.9796	121.1	1.73099
121.2	1.73242	100	121.2	1.73242	100	121.2	1.73242	100	121.2	1.73242	100	121.2	1.73242	100	121.2	1.73242	100	121.2	1.73242	100	121.2	1.73242	100	121.2	1.73242	100	121.2	1.73242	100	121.2	1.73242	100	121.2	1.73242	100	121.2	1.73242	100	121.2	1.73242	100	121.2	1.73242	100	121.2	1.73242	84.9683	121.2	1.73242
121.3	1.73385	100	121.3	1.73385	100	121.3	1.73385	100	121.3	1.73385	100	121.3	1.73385	100	121.3	1.73385	100	121.3	1.73385	100	121.3	1.73385	100	121.3	1.73385	100	121.3	1.73385	100	121.3	1.73385	100	121.3	1.73385	100	121.3	1.73385	100	121.3	1.73385	100	121.3	1.73385	100	121.3	1.73385	84.957	121.3	1.73385
121.4	1.73528	100	121.4	1.73528	100	121.4	1.73528	100	121.4	1.73528	100	121.4	1.73528	100	121.4	1.73528	100	121.4	1.73528	100	121.4	1.73528	100	121.4	1.73528	100	121.4	1.73528	100	121.4	1.73528	100	121.4	1.73528	100	121.4	1.73528	100	121.4	1.73528	100	121.4	1.73528	100	121.4	1.73528	84.9457	121.4	1.73528
121.5	1.73671	100	121.5	1.73671	100	121.5	1.73671	100	121.5	1.73671	100	121.5	1.73671	100	121.5	1.73671	100	121.5	1.73671	100	121.5	1.73671	100	121.5	1.73671	100	121.5	1.73671	100	121.5	1.73671	100	121.5	1.73671	100	121.5	1.73671	100	121.5	1.73671	100	121.5	1.73671	100	121.5	1.73671	84.9344	121.5	1.73671
121.6	1.73814	100	121.6	1.73814	100	121.6	1.73814	100	121.6	1.73814	100	121.6	1.73814	100	121.6	1.73814	100	121.6	1.73814	100	121.6	1.73814	100	121.6	1.73814	100	121.6	1.73814	100	121.6	1.73814	100	121.6	1.73814	100	121.6	1.73814	100	121.6	1.73814	100	121.6	1.73814	100	121.6	1.73814	84.9232	121.6	1.73814
121.7	1.73957	100	121.7	1.73957	100	121.7	1.73957	100	121.7	1.73957	100	121.7	1.73957	100	121.7	1.73957	100	121.7	1.73957	100	121.7	1.73957	100	121.7	1.73957	100	121.7	1.73957	100	121.7	1.73957	100	121.7	1.73957	100	121.7	1.73957	100	121.7	1.73957	100	121.7	1.73957	100	121.7	1.73957	84.9119	121.7	1.73957
121.8	1.74099	100	121.8	1.74099	100	121.8	1.74099	100	121.8	1.74099	100	121.8	1.74099	100	121.8	1.74099	100	121.8	1.74099	100	121.8	1.74099	100	121.8	1.74099	100	121.8	1.74099	100	121.8	1.74099	100	121.8	1.74099	100	121.8	1.74099	100	121.8	1.74099	100	121.8	1.74099	100	121.8	1.74099	84.9004	121.8	1.74099
121.9	1.74242	100	121.9	1.74242	100	121.9	1.74242	100	121.9	1.74242	100	121.9	1.74242	100	121.9	1.74242	100	121.9	1.74242	100	121.9	1.74242	100	121.9	1.74242	100	121.9	1.74242	100	121.9	1.74242	100	121.9	1.74242	100	121.9	1.74242	100	121.9	1.74242	100	121.9	1.74242	100	121.9	1.74242	84.8888	121.9	1.74242
122	1.74385	100	122	1.74385	100	122	1.74385	100	122	1.74385	100	122	1.74385	100	122	1.74385	100	122	1.74385	100	122	1.74385	100	122	1.74385	100	122	1.74385	100	122	1.74385	100	122	1.74385	100	122	1.74385	100	122	1.74385	100	122	1.74385	100	122	1.74385	84.8773	122	1.74385
122.1	1.74528	100	122.1	1.74528	100	122.1	1.74528	100	122.1	1.74528	100	122.1	1.74528	100	122.1	1.74528	100	122.1	1.74528	100	122.1	1.74528	100	122.1	1.74528	100	122.1	1.74528	100	122.1	1.74528	100	122.1	1.74528	100	122.1	1.74528	100	122.1	1.74528	100	122.1	1.74528	100	122.1	1.74528	84.8661	122.1	1.74528
122.2	1.74671	100	122.2	1.74671	100	122.2	1.74671	100	122.2	1.74671	100	122.2	1.74671	100	122.2	1.74671	100	122.2	1.74671	100	122.2	1.74671	100	122.2	1.74671	100	122.2	1.74671	100	122.2	1.74671	100	122.2	1.74671	100	122.2	1.74671	100	122.2	1.74671	100	122.2	1.74671	100	122.2	1.74671	84.8549	122.2	1.74671
122.3	1.74814	100	122.3	1.74814	100	122.3	1.74814	100	122.3	1.74814	100	122.3	1.74814	100	122.3	1.74814	100	122.3	1.74814	100	122.3	1.74814	100	122.3	1.74814	100	122.3	1.74814	100	122.3	1.74814	100	122.3	1.74814	100	122.3	1.74814	100	122.3	1.74814	100	122.3	1.74814	100	122.3	1.74814	84.8435	122.3	1.74814
122.4	1.74957	100	122.4	1.74957	100	122.4	1.74957	100	122.4	1.74957	100	122.4	1.74957	100	122.4	1.74957	100	122.4	1.74957	100	122.4	1.74957	100	122.4	1.74957	100	122.4	1.74957	100	122.4	1.74957	100	122.4	1.74957	100	122.4	1.74957	100	122.4	1.74957	100	122.4	1.74957	100	122.4	1.74957	84.8323	122.4	1.74957
122.5	1.751	100	122.5	1.751	100	122.5	1.751	100	122.5	1.751	100	122.5	1.751	100	122.5	1.751	100	122.5	1.751	100	122.5	1.751	100	122.5	1.751	100	122.5	1.751	100	122.5	1.751	100	122.5	1.751	100	122.5	1.751	100	122.5	1.751	100	122.5	1.751	100	122.5	1.751	84.8211	122.5	1.751
122.6	1.75243	100	122.6	1.75243	100	122.6	1.75243	100	122.6	1.75243	100	122.6	1.75243	100	122.6	1.75243	100	122.6	1.75243	100	122.6	1.75243	100	122.6	1.75243	100	122.6	1.75243	100	122.6	1.75243	100	122.6	1.75243	100	122.6	1.75243	100	122.6	1.75243	100	122.6	1.75243	100	122.6	1.75243	84.8098	122.6	1.75243
122.7	1.75386	100	122.7	1.75386	100	122.7	1.75386	100	122.7	1.75386	100	122.7	1.75386	100	122.7	1.75386	100	122.7	1.75386	100	122.7	1.75386	100	122.7	1.75386	100	122.7	1.75386	100	122.7	1.75386	100	122.7	1.75386	100	122.7	1.75386	100	122.7	1.75386	100	122.7	1.75386	100	122.7	1.75386	84.7985	122.7	1.75386
122.8	1.75529	100	122.8	1.75529	100	122.8	1.75529	100	122.8	1.75529	100	122.8	1.75529	100	122.8	1.75529	100	122.8	1.75529	100	122.8	1.75529	100	122.8	1.75529	100	122.8	1.75529	100	122.8	1.75529	100	122.8	1.75529	100	122.8	1.75529	100	122.8	1.75529	100	122.8	1.75529	100	122.8	1.75529	84.787	122.8	1.75529
122.9	1.75672	100	122.9	1.75672	100	122.9	1.75672	100	122.9	1.75672	100	122.9	1.75672	100	122.9	1.75672	100	122.9	1.75672	100	122.9	1.75672	100	122.9	1.75672	100	122.9	1.75672	100	122.9	1.75672	100	122.9	1.75672	100	122.9	1.75672	100	122.9	1.75672	100	122.9	1.75672	100	122.9	1.75672	84.7758	122.9	1.75672
123	1.75815	100	123	1.75815	100	123	1.75815	100	123	1.75815	100	123	1.75815	100	123	1.75815	100	123	1.75815	100	123	1.75815	100	123	1.75815	100	123	1.75815	100	123	1.75815	100	123	1.75815	100	123	1.75815	100	123	1.75815	100	123	1.75815	100	123	1.75815	84.7647	123	1.75815
123.1	1.75958	100	123.1	1.75958	100	123.1	1.75958	100	123.1	1.75958	100	123.1	1.75958	100	123.1	1.75958	100	123.1	1.75958	100	123.1	1.75958	100	123.1	1.75958	100	123.1	1.75958	100	123.1	1.75958	100	123.1	1.75958	100	123.1	1.75958	100	123.1	1.75958	100	123.1	1.75958	100	123.1	1.75958	84.7536	123.1	1.75958
123.2	1.76101	100	123.2	1.76101	100	123.2	1.76101	100	123.2	1.76101	100	123.2	1.76101	100	123.2	1.76101	100	123.2	1.76101	100	123.2	1.76101	100	123.2	1.76101	100	123.2	1.76101	100	123.2	1.76101	100	123.2	1.76101	100	123.2	1.76101	100	123.2	1.76101	100	123.2	1.76101	100	123.2	1.76101	84.7425	123.2	1.76101
123.3	1.76244	100	123.3	1.76244	100	123.3	1.76244	100	123.3	1.76244	100	123.3	1.76244	100	123.3	1.76244	100	123.3	1.76244	100	123.3	1.76244	100	123.3	1.76244	100	123.3	1.76244	100	123.3	1.76244	100	123.3	1.76244	100	123.3	1.76244	100	123.3	1.76244	100	123.3	1.76244	100	123.3	1.76244	84.7314	123.3	1.76244
123.4	1.76387	100	123.4	1.76387	100	123.4	1.76387	100	123.4	1.76387	100	123.4	1.76387	100	123.4	1.76387	100	123.4	1.76387	100	123.4	1.76387	100	123.4	1.76387	100	123.4	1.76387	100	123.4	1.76387	100	123.4	1.76387	100	123.4	1.76387	100	123.4	1.76387	100	123.4	1.76387	100	123.4	1.76387	84.7203	123.4	1.76387
123.5	1.76529	100	123.5	1.76529	100	123.5	1.76529	100	123.5	1.76529	100	123.5	1.76529	100	123.5	1.76529	100	123.5	1.76529	100	123.5	1.76529	100	123.5	1.76529	100	123.5	1.76529	100	123.5	1.76529	100	123.5	1.76529	100	123.5	1.76529	100	123.5	1.76529	100	123.5	1.76529	100	123.5	1.76529	84.7091	123.5	1.76529
123.6	1.76672	100	123.6	1.76672	100	123.6	1.76672	100	123.6	1.76672	100	123.6	1.76672	100	123.6	1.76672	100	123.6	1.76672	100	123.6	1.76672	100	123.6	1.76672	100	123.6	1.76672	100	123.6	1.76672	100	123.6	1.76672	100	123.6	1.76672	100	123.6	1.76672	100	123.6	1.76672	100	123.6	1.76672	84.6979	123.6	1.76672
123.7	1.76815	100	123.7	1.76815	100	123.7	1.76815	100	123.7	1.76815	100	123.7	1.76815	100	123.7	1.76815	100	123.7	1.76815	100	123.7	1.76815	100	123.7	1.76815	100	123.7	1.76815	100	123.7	1.76815	100	123.7	1.76815	100	123.7	1.76815	100	123.7	1.76815	100	123.7	1.76815	100	123.7	1.76815	84.6865	123.7	1.76815
123.8	1.76958	100	123.8	1.76958	100	123.8	1.76958	100	123.8	1.76958	100	123.8	1.76958	100	123.8	1.76958	100	123.8	1.76958	100	123.8	1.76958	100	123.8	1.76958	100	123.8	1.76958	100	123.8	1.76958	100	123.8	1.76958	100	123.8	1.76958	100	123.8	1.76958	100	123.8	1.76958	100	123.8	1.76958	84.6754	123.8	1.76958
123.9	1.77101	100	123.9	1.77101	100	123.9	1.77101	100	123.9	1.77101	100	123.9	1.77101	100	123.9	1.77101	100	123.9	1.77101	100	123.9	1.77101	100	123.9	1.77101	100	123.9	1.77101	100	123.9	1.77101	100	123.9	1.77101	100	123.9	1.77101	100	123.9	1.77101	100	123.9	1.77101	100	123.9	1.77101	84.664	123.9	1.77101
124	1.77244	100	124	1.77244	100	124	1.77244	100	124	1.77244	100	124	1.77244	100	124	1.77244	100	124	1.77244	100	124	1.77244	100	124	1.77244	100	124	1.77244	100	124	1.77244	100	124	1.77244	100	124	1.77244	100	124	1.77244	100	124	1.77244	100	124	1.77244	84.6529	124	1.77244
124.1	1.77387	100	124.1	1.77387	100	124.1	1.77387	100	124.1	1.77387	100	124.1	1.77387	100	124.1	1.77387	100	124.1	1.77387	100	124.1	1.77387	100	124.1	1.77387	100	124.1	1.77387	100	124.1	1.77387	100	124.1	1.77387	100	124.1	1.77387	100	124.1	1.77387	100	124.1	1.77387	100	124.1	1.77387	84.6417	124.1	1.77387
124.2	1.7753	100	124.2	1.7753	100	124.2	1.7753	100	124.2	1.7753	100	124.2	1.7753	100	124.2	1.7753	100	124.2	1.7753	100	124.2	1.7753	100	124.2	1.7753	100	124.2	1.7753	100	124.2	1.7753	100	124.2	1.7753	100	124.2	1.7753	100	124.2	1.7753	100	124.2	1.7753	100	124.2	1.7753	84.6306	124.2	1.7753
124.3	1.77673	100	124.3	1.77673	100	124.3	1.77673	100	124.3	1.77673	100	124.3	1.77673	100	124.3	1.77673	100	124.3	1.77673	100	124.3	1.77673	100	124.3	1.77673	100	124.3	1.77673	100	124.3	1.77673	100	124.3	1.77673	100	124.3	1.77673	100	124.3	1.77673	100	124.3	1.77673	100	124.3	1.77673	84.6192	124.3	1.77673
124.4	1.77816	100	124.4	1.77816	100	124.4	1.77816	100	124.4	1.77816	100	124.4	1.77816	100	124.4	1.77816	100	124.4	1.77816	100	124.4	1.77816	100	124.4	1.77816	100	124.4	1.77816	100	124.4	1.77816	100	124.4	1.77816	100	124.4	1.77816	100	124.4	1.77816	100	124.4	1.77816	100	124.4	1.77816	84.6079	124.4	1.77816
124.5	1.77959	100	124.5	1.77959	100	124.5	1.77959	100	124.5	1.77959	100	124.5	1.77959	100	124.5	1.77959	100	124.5	1.77959	100	124.5	1.77959	100	124.5	1.77959	100	124.5	1.77959	100	124.5	1.77959	100	124.5	1.77959	100	124.5	1.77959	100	124.5	1.77959	100	124.5	1.77959	100	124.5	1.77959	84.5965	124.5	1.77959
124.6	1.78102	100	124.6	1.78102	100	124.6	1.78102	100	124.6	1.78102	100	124.6	1.78102	100	124.6	1.78102	100	124.6	1.78102	100	124.6	1.78102	100	124.6	1.78102	100	124.6	1.78102	100	124.6	1.78102	100	124.6	1.78102	100	124.6	1.78102	100	124.6	1.78102	100	124.6	1.78102	100	124.6	1.78102	84.585	124.6	1.78102
124.7	1.78245	100	124.7	1.78245	100	124.7	1.78245	100	124.7	1.78245	100	124.7	1.78245	100	124.7	1.78245	100	124.7	1.78245	100	124.7	1.78245	100	124.7	1.78245	100	124.7	1.78245	100	124.7	1.78245	100	124.7	1.78245	100	124.7	1.78245	100	124.7	1.78245	100	124.7	1.78245	100	124.7	1.78245	84.5734	124.7	1.78245
124.8	1.78388	100	124.8	1.78388	100	124.8	1.78388	100	124.8	1.78388	100	124.8	1.78388	100	124.8	1.78388	100	124.8	1.78388	100	124.8	1.78388	100	124.8	1.78388	100	124.8	1.78388	100	124.8	1.78388	100	124.8	1.78388	100	124.8	1.78388	100	124.8	1.78388	100	124.8	1.78388	100	124.8	1.78388	84.5619	124.8	1.78388
124.9	1.78531	100	124.9	1.78531	100	124.9	1.78531	100	124.9	1.78531	100	124.9	1.78531	100	124.9	1.78531	100	124.9	1.78531	100	124.9	1.78531	100	124.9	1.78531	100	124.9	1.78531	100	124.9	1.78531	100	124.9	1.78531	100	124.9	1.78531	100	124.9	1.78531	100	124.9	1.78531	100	124.9	1.78531	84.5506	124.9	1.78531
125	1.78674	100	125	1.78674	100	125	1.78674	100	125	1.78674	100	125	1.78674	100	125	1.78674	100	125	1.78674	100	125	1.78674	100	125	1.78674	100	125	1.78674	100	125	1.78674	100	125	1.78674	100	125	1.78674	100	125	1.78674	100	125	1.78674	100	125	1.78674	84.5393	125	1.78674
125.1	1.78816	100	125.1	1.78816	100	125.1	1.78816	100	125.1	1.78816	100	125.1	1.78816	100	125.1	1.78816	100	125.1	1.78816	100	125.1	1.78816	100	125.1	1.78816	100	125.1	1.78816	100	125.1	1.78816	100	125.1	1.78816	100	125.1	1.78816	100	125.1	1.78816	100	125.1	1.78816	100	125.1	1.78816	84.5279	125.1	1.78816
125.2	1.78959	100	125.2	1.78959	100	125.2	1.78959	100	125.2	1.78959	100	125.2	1.78959	100	125.2	1.78959	100	125.2	1.78959	100	125.2	1.78959	100	125.2	1.78959	100	125.2	1.78959	100	125.2	1.78959	100	125.2	1.78959	100	125.2	1.78959	100	125.2	1.78959	100	125.2	1.78959	100	125.2	1.78959	84.5164	125.2	1.78959
125.3	1.79102	100	125.3	1.79102	100	125.3	1.79102	100	125.3	1.79102	100	125.3	1.79102	100	125.3	1.79102	100	125.3	1.79102	100	125.3	1.79102	100	125.3	1.79102	100	125.3	1.79102	100	125.3	1.79102	100	125.3	1.79102	100	125.3	1.79102	100	125.3	1.79102	100	125.3	1.79102	100	125.3	1.79102	84.5048	125.3	1.79102
125.4	1.79245	100	125.4	1.79245	100	125.4	1.79245	100	125.4	1.79245	100	125.4	1.79245	100	125.4	1.79245	100	125.4	1.79245	100	125.4	1.79245	100	125.4	1.79245	100	125.4	1.79245	100	125.4	1.79245	100	125.4	1.79245	100	125.4	1.79245	100	125.4	1.79245	100	125.4	1.79245	100	125.4	1.79245	84.4931	125.4	1.79245
125.5	1.79388	100	125.5	1.79388	100	125.5	1.79388	100	125.5	1.79388	100	125.5	1.79388	100	125.5	1.79388	100	125.5	1.79388	100	125.5	1.79388	100	125.5	1.79388	100	125.5	1.79388	100	125.5	1.79388	100	125.5	1.79388	100	125.5	1.79388	100	125.5	1.79388	100	125.5	1.79388	100	125.5	1.79388	84.4815	125.5	1.79388
125.6	1.79531	100	125.6	1.79531	100	125.6	1.79531	100	125.6	1.79531	100	125.6	1.79531	100	125.6	1.79531	100	125.6	1.79531	100	125.6	1.79531	100	125.6	1.79531	100	125.6	1.79531	100	125.6	1.79531	100	125.6	1.79531	100	125.6	1.79531	100	125.6	1.79531	100	125.6	1.79531	100	125.6	1.79531	84.47	125.6	1.79531
125.7	1.79674	100	125.7	1.79674	100	125.7	1.79674	100	125.7	1.79674	100	125.7	1.79674	100	125.7	1.79674	100	125.7	1.79674	100	125.7	1.79674	100	125.7	1.79674	100	125.7	1.79674	100	125.7	1.79674	100	125.7	1.79674	100	125.7	1.79674	100	125.7	1.79674	100	125.7	1.79674	100	125.7	1.79674	84.4587	125.7	1.79674
125.8	1.79817	100	125.8	1.79817	100	125.8	1.79817	100	125.8	1.79817	100	125.8	1.79817	100	125.8	1.79817	100	125.8	1.79817	100	125.8	1.79817	100	125.8	1.79817	100	125.8	1.79817	100	125.8	1.79817	100	125.8	1.79817	100	125.8	1.79817	100	125.8	1.79817	100	125.8	1.79817	100	125.8	1.79817	84.4474	125.8	1.79817
125.9	1.7996	100	125.9	1.7996	100	125.9	1.7996	100	125.9	1.7996	100	125.9	1.7996	100	125.9	1.7996	100	125.9	1.7996	100	125.9	1.7996	100	125.9	1.7996	100	125.9	1.7996	100	125.9	1.7996	100	125.9	1.7996	100	125.9	1.7996	100	125.9	1.7996	100	125.9	1.7996	100	125.9	1.7996	84.436	125.9	1.7996
126	1.80103	100	126	1.80103	100	126	1.80103	100	126	1.80103	100	126	1.80103	100	126	1.80103	100	126	1.80103	100	126	1.80103	100	126	1.80103	100	126	1.80103	100	126	1.80103	100	126	1.80103	100	126	1.80103	100	126	1.80103	100	126	1.80103	100	126	1.80103	84.4247	126	1.80103
126.1	1.80246	100	126.1	1.80246	100	126.1	1.80246	100	126.1	1.80246	100	126.1	1.80246	100	126.1	1.80246	100	126.1	1.80246	100	126.1	1.80246	100	126.1	1.80246	100	126.1	1.80246	100	126.1	1.80246	100	126.1	1.80246	100	126.1	1.80246	100	126.1	1.80246	100	126.1	1.80246	100	126.1	1.80246	84.4133	126.1	1.80246
126.2	1.80389	100	126.2	1.80389	100	126.2	1.80389	100	126.2	1.80389	100	126.2	1.80389	100	126.2	1.80389	100	126.2	1.80389	100	126.2	1.80389	100	126.2	1.80389	100	126.2	1.80389	100	126.2	1.80389	100	126.2	1.80389	100	126.2	1.80389	100	126.2	1.80389	100	126.2	1.80389	100	126.2	1.80389	84.4018	126.2	1.80389
126.3	1.80532	100	126.3	1.80532	100	126.3	1.80532	100	126.3	1.80532	100	126.3	1.80532	100	126.3	1.80532	100	126.3	1.80532	100	126.3	1.80532	100	126.3	1.80532	100	126.3	1.80532	100	126.3	1.80532	100	126.3	1.80532	100	126.3	1.80532	100	126.3	1.80532	100	126.3	1.80532	100	126.3	1.80532	84.3901	126.3	1.80532
126.4	1.80675	100	126.4	1.80675	100	126.4	1.80675	100	126.4	1.80675	100	126.4	1.80675	100	126.4	1.80675	100	126.4	1.80675	100	126.4	1.80675	100	126.4	1.80675	100	126.4	1.80675	100	126.4	1.80675	100	126.4	1.80675	100	126.4	1.80675	100	126.4	1.80675	100	126.4	1.80675	100	126.4	1.80675	84.3785	126.4	1.80675
126.5	1.80818	100	126.5	1.80818	100	126.5	1.80818	100	126.5	1.80818	100	126.5	1.80818	100	126.5	1.80818	100	126.5	1.80818	100	126.5	1.80818	100	126.5	1.80818	100	126.5	1.80818	100	126.5	1.80818	100	126.5	1.80818	100	126.5	1.80818	100	126.5	1.80818	100	126.5	1.80818	100	126.5	1.80818	84.3671	126.5	1.80818
126.6	1.80961	100	126.6	1.80961	100	126.6	1.80961	100	126.6	1.80961	100	126.6	1.80961	100	126.6	1.80961	100	126.6	1.80961	100	126.6	1.80961	100	126.6	1.80961	100	126.6	1.80961	100	126.6	1.80961	100	126.6	1.80961	100	126.6	1.80961	100	126.6	1.80961	100	126.6	1.80961	100	126.6	1.80961	84.3557	126.6	1.80961
126.7	1.81103	100	126.7	1.81103	100	126.7	1.81103	100	126.7	1.81103	100	126.7	1.81103	100	126.7	1.81103	100	126.7	1.81103	100	126.7	1.81103	100	126.7	1.81103	100	126.7	1.81103	100	126.7	1.81103	100	126.7	1.81103	100	126.7	1.81103	100	126.7	1.81103	100	126.7	1.81103	100	126.7	1.81103	84.3442	126.7	1.81103
126.8	1.81246	100	126.8	1.81246	100	126.8	1.81246	100	126.8	1.81246	100	126.8	1.81246	100	126.8	1.81246	100	126.8	1.81246	100	126.8	1.81246	100	126.8	1.81246	100	126.8	1.81246	100	126.8	1.81246	100	126.8	1.81246	100	126.8	1.81246	100	126.8	1.81246	100	126.8	1.81246	100	126.8	1.81246	84.3327	126.8	1.81246
126.9	1.81389	100	126.9	1.81389	100	126.9	1.81389	100	126.9	1.81389	100	126.9	1.81389	100	126.9	1.81389	100	126.9	1.81389	100	126.9	1.81389	100	126.9	1.81389	100	126.9	1.81389	100	126.9	1.81389	100	126.9	1.81389	100	126.9	1.81389	100	126.9	1.81389	100	126.9	1.81389	100	126.9	1.81389	84.3212	126.9	1.81389
127	1.81532	100	127	1.81532	100	127	1.81532	100	127	1.81532	100	127	1.81532	100	127	1.81532	100	127	1.81532	100	127	1.81532	100	127	1.81532	100	127	1.81532	100	127	1.81532	100	127	1.81532	100	127	1.81532	100	127	1.81532	100	127	1.81532	100	127	1.81532	84.3097	127	1.81532
127.1	1.81675	100	127.1	1.81675	100	127.1	1.81675	100	127.1	1.81675	100	127.1	1.81675	100	127.1	1.81675	100	127.1	1.81675	100	127.1	1.81675	100	127.1	1.81675	100	127.1	1.81675	100	127.1	1.81675	100	127.1	1.81675	100	127.1	1.81675	100	127.1	1.81675	100	127.1	1.81675	100	127.1	1.81675	84.2981	127.1	1.81675
127.2	1.81818	100	127.2	1.81818	100	127.2	1.81818	100	127.2	1.81818	100	127.2	1.81818	100	127.2	1.81818	100	127.2	1.81818	100	127.2	1.81818	100	127.2	1.81818	100	127.2	1.81818	100	127.2	1.81818	100	127.2	1.81818	100	127.2	1.81818	100	127.2	1.81818	100	127.2	1.81818	100	127.2	1.81818	84.2861	127.2	1.81818
127.3	1.81961	100	127.3	1.81961	100	127.3	1.81961	100	127.3	1.81961	100	127.3	1.81961	100	127.3	1.81961	100	127.3	1.81961	100	127.3	1.81961	100	127.3	1.81961	100	127.3	1.81961	100	127.3	1.81961	100	127.3	1.81961	100	127.3	1.81961	100	127.3	1.81961	100	127.3	1.81961	100	127.3	1.81961	84.2744	127.3	1.81961
127.4	1.82104	100	127.4	1.82104	100	127.4	1.82104	100	127.4	1.82104	100	127.4	1.82104	100	127.4	1.82104	100	127.4	1.82104	100	127.4	1.82104	100	127.4	1.82104	100	127.4	1.82104	100	127.4	1.82104	100	127.4	1.82104	100	127.4	1.82104	100	127.4	1.82104	100	127.4	1.82104	100	127.4	1.82104	84.2629	127.4	1.82104
127.5	1.82247	100	127.5	1.82247	100	127.5	1.82247	100	127.5	1.82247	100	127.5	1.82247	100	127.5	1.82247	100	127.5	1.82247	100	127.5	1.82247	100	127.5	1.82247	100	127.5	1.82247	100	127.5	1.82247	100	127.5	1.82247	100	127.5	1.82247	100	127.5	1.82247	100	127.5	1.82247	100	127.5	1.82247	84.2514	127.5	1.82247
127.6	1.8239	100	127.6	1.8239	100	127.6	1.8239	100	127.6	1.8239	100	127.6	1.8239	100	127.6	1.8239	100	127.6	1.8239	100	127.6	1.8239	100	127.6	1.8239	100	127.6	1.8239	100	127.6	1.8239	100	127.6	1.8239	100	127.6	1.8239	100	127.6	1.8239	100	127.6	1.8239	100	127.6	1.8239	84.2398	127.6	1.8239
127.7	1.82533	100	127.7	1.82533	100	127.7	1.82533	100	127.7	1.82533	100	127.7	1.82533	100	127.7	1.82533	100	127.7	1.82533	100	127.7	1.82533	100	127.7	1.82533	100	127.7	1.82533	100	127.7	1.82533	100	127.7	1.82533	100	127.7	1.82533	100	127.7	1.82533	100	127.7	1.82533	100	127.7	1.82533	84.2282	127.7	1.82533
127.8	1.82676	100	127.8	1.82676	100	127.8	1.82676	100	127.8	1.82676	100	127.8	1.82676	100	127.8	1.82676	100	127.8	1.82676	100	127.8	1.82676	100	127.8	1.82676	100	127.8	1.82676	100	127.8	1.82676	100	127.8	1.82676	100	127.8	1.82676	100	127.8	1.82676	100	127.8	1.82676	100	127.8	1.82676	84.2167	127.8	1.82676
127.9	1.82819	100	127.9	1.82819	100	127.9	1.82819	100	127.9	1.82819	100	127.9	1.82819	100	127.9	1.82819	100	127.9	1.82819	100	127.9	1.82819	100	127.9	1.82819	100	127.9	1.82819	100	127.9	1.82819	100	127.9	1.82819	100	127.9	1.82819	100	127.9	1.82819	100	127.9	1.82819	100	127.9	1.82819	84.2052	127.9	1.82819
128	1.82962	100	128	1.82962	100	128	1.82962	100	128	1.82962	100	128	1.82962	100	128	1.82962	100	128	1.82962	100	128	1.82962	100	128	1.82962	100	128	1.82962	100	128	1.82962	100	128	1.82962	100	128	1.82962	100	128	1.82962	100	128	1.82962	100	128	1.82962	84.1936	128	1.82962
128.1	1.83105	100	128.1	1.83105	100	128.1	1.83105	100	128.1	1.83105	100	128.1	1.83105	100	128.1	1.83105	100	128.1	1.83105	100	128.1	1.83105	100	128.1	1.83105	100	128.1	1.83105	100	128.1	1.83105	100	128.1	1.83105	100	128.1	1.83105	100	128.1	1.83105	100	128.1	1.83105	100	128.1	1.83105	84.1816	128.1	1.83105
128.2	1.83248	100	128.2	1.83248	100	128.2	1.83248	100	128.2	1.83248	100	128.2	1.83248	100	128.2	1.83248	100	128.2	1.83248	100	128.2	1.83248	100	128.2	1.83248	100	128.2	1.83248	100	128.2	1.83248	100	128.2	1.83248	100	128.2	1.83248	100	128.2	1.83248	100	128.2	1.83248	100	128.2	1.83248	84.1698	128.2	1.83248
128.3	1.83391	100	128.3	1.83391	100	128.3	1.83391	100	128.3	1.83391	100	128.3	1.83391	100	128.3	1.83391	100	128.3	1.83391	100	128.3	1.83391	100	128.3	1.83391	100	128.3	1.83391	100	128.3	1.83391	100	128.3	1.83391	100	128.3	1.83391	100	128.3	1.83391	100	128.3	1.83391	100	128.3	1.83391	84.1581	128.3	1.83391
128.4	1.83533	100	128.4	1.83533	100	128.4	1.83533	100	128.4	1.83533	100	128.4	1.83533	100	128.4	1.83533	100	128.4	1.83533	100	128.4	1.83533	100	128.4	1.83533	100	128.4	1.83533	100	128.4	1.83533	100	128.4	1.83533	100	128.4	1.83533	100	128.4	1.83533	100	128.4	1.83533	100	128.4	1.83533	84.1464	128.4	1.83533
128.5	1.83676	100	128.5	1.83676	100	128.5	1.83676	100	128.5	1.83676	100	128.5	1.83676	100	128.5	1.83676	100	128.5	1.83676	100	128.5	1.83676	100	128.5	1.83676	100	128.5	1.83676	100	128.5	1.83676	100	128.5	1.83676	100	128.5	1.83676	100	128.5	1.83676	100	128.5	1.83676	100	128.5	1.83676	84.1347	128.5	1.83676
128.6	1.83819	100	128.6	1.83819	100	128.6	1.83819	100	128.6	1.83819	100	128.6	1.83819	100	128.6	1.83819	100	128.6	1.83819	100	128.6	1.83819	100	128.6	1.83819	100	128.6	1.83819	100	128.6	1.83819	100	128.6	1.83819	100	128.6	1.83819	100	128.6	1.83819	100	128.6	1.83819	100	128.6	1.83819	84.1231	128.6	1.83819
128.7	1.83962	100	128.7	1.83962	100	128.7	1.83962	100	128.7	1.83962	100	128.7	1.83962	100	128.7	1.83962	100	128.7	1.83962	100	128.7	1.83962	100	128.7	1.83962	100	128.7	1.83962	100	128.7	1.83962	100	128.7	1.83962	100	128.7	1.83962	100	128.7	1.83962	100	128.7	1.83962	100	128.7	1.83962	84.1115	128.7	1.83962
128.8	1.84105	100	128.8	1.84105	100	128.8	1.84105	100	128.8	1.84105	100	128.8	1.84105	100	128.8	1.84105	100	128.8	1.84105	100	128.8	1.84105	100	128.8	1.84105	100	128.8	1.84105	100	128.8	1.84105	100	128.8	1.84105	100	128.8	1.84105	100	128.8	1.84105	100	128.8	1.84105	100	128.8	1.84105	84.0999	128.8	1.84105
128.9	1.84248	100	128.9	1.84248	100	128.9	1.84248	100	128.9	1.84248	100	128.9	1.84248	100	128.9	1.84248	100	128.9	1.84248	100	128.9	1.84248	100	128.9	1.84248	100	128.9	1.84248	100	128.9	1.84248	100	128.9	1.84248	100	128.9	1.84248	100	128.9	1.84248	100	128.9	1.84248	100	128.9	1.84248	84.0881	128.9	1.84248
129	1.84391	100	129	1.84391	100	129	1.84391	100	129	1.84391	100	129	1.84391	100	129	1.84391	100	129	1.84391	100	129	1.84391	100	129	1.84391	100	129	1.84391	100	129	1.84391	100	129	1.84391	100	129	1.84391	100	129	1.84391	100	129	1.84391	100	129	1.84391	84.0762	129	1.84391
129.1	1.84534	100	129.1	1.84534	100	129.1	1.84534	100	129.1	1.84534	100	129.1	1.84534	100	129.1	1.84534	100	129.1	1.84534	100	129.1	1.84534	100	129.1	1.84534	100	129.1	1.84534	100	129.1	1.84534	100	129.1	1.84534	100	129.1	1.84534	100	129.1	1.84534	100	129.1	1.84534	100	129.1	1.84534	84.0644	129.1	1.84534
129.2	1.84677	100	129.2	1.84677	100	129.2	1.84677	100	129.2	1.84677	100	129.2	1.84677	100	129.2	1.84677	100	129.2	1.84677	100	129.2	1.84677	100	129.2	1.84677	100	129.2	1.84677	100	129.2	1.84677	100	129.2	1.84677	100	129.2	1.84677	100	129.2	1.84677	100	129.2	1.84677	100	129.2	1.84677	84.0527	129.2	1.84677
129.3	1.8482	100	129.3	1.8482	100	129.3	1.8482	100	129.3	1.8482	100	129.3	1.8482	100	129.3	1.8482	100	129.3	1.8482	100	129.3	1.8482	100	129.3	1.8482	100	129.3	1.8482	100	129.3	1.8482	100	129.3	1.8482	100	129.3	1.8482	100	129.3	1.8482	100	129.3	1.8482	100	129.3	1.8482	84.0412	129.3	1.8482
129.4	1.84963	100	129.4	1.84963	100	129.4	1.84963	100	129.4	1.84963	100	129.4	1.84963	100	129.4	1.84963	100	129.4	1.84963	100	129.4	1.84963	100	129.4	1.84963	100	129.4	1.84963	100	129.4	1.84963	100	129.4	1.84963	100	129.4	1.84963	100	129.4	1.84963	100	129.4	1.84963	100	129.4	1.84963	84.0296	129.4	1.84963
129.5	1.85106	100	129.5	1.85106	100	129.5	1.85106	100	129.5	1.85106	100	129.5	1.85106	100	129.5	1.85106	100	129.5	1.85106	100	129.5	1.85106	100	129.5	1.85106	100	129.5	1.85106	100	129.5	1.85106	100	129.5	1.85106	100	129.5	1.85106	100	129.5	1.85106	100	129.5	1.85106	100	129.5	1.85106	84.0181	129.5	1.85106
129.6	1.85249	100	129.6	1.85249	100	129.6	1.85249	100	129.6	1.85249	100	129.6	1.85249	100	129.6	1.85249	100	129.6	1.85249	100	129.6	1.85249	100	129.6	1.85249	100	129.6	1.85249	100	129.6	1.85249	100	129.6	1.85249	100	129.6	1.85249	100	129.6	1.85249	100	129.6	1.85249	100	129.6	1.85249	84.0066	129.6	1.85249
129.7	1.85392	100	129.7	1.85392	100	129.7	1.85392	100	129.7	1.85392	100	129.7	1.85392	100	129.7	1.85392	100	129.7	1.85392	100	129.7	1.85392	100	129.7	1.85392	100	129.7	1.85392	100	129.7	1.85392	100	129.7	1.85392	100	129.7	1.85392	100	129.7	1.85392	100	129.7	1.85392	100	129.7	1.85392	83.995	129.7	1.85392
129.8	1.85535	100	129.8	1.85535	100	129.8	1.85535	100	129.8	1.85535	100	129.8	1.85535	100	129.8	1.85535	100	129.8	1.85535	100	129.8	1.85535	100	129.8	1.85535	100	129.8	1.85535	100	129.8	1.85535	100	129.8	1.85535	100	129.8	1.85535	100	129.8	1.85535	100	129.8	1.85535	100	129.8	1.85535	83.9832	129.8	1.85535
129.9	1.85678	100	129.9	1.85678	100	129.9	1.85678	100	129.9	1.85678	100	129.9	1.85678	100	129.9	1.85678	100	129.9	1.85678	100	129.9	1.85678	100	129.9	1.85678	100	129.9	1.85678	100	129.9	1.85678	100	129.9	1.85678	100	129.9	1.85678	100	129.9	1.85678	100	129.9	1.85678	100	129.9	1.85678	83.9712	129.9	1.85678
130	1.8582	100	130	1.8582	100	130	1.8582	100	130	1.8582	100	130	1.8582	100	130	1.8582	100	130	1.8582	100	130	1.8582	100	130	1.8582	100	130	1.8582	100	130	1.8582	100	130	1.8582	100	130	1.8582	100	130	1.8582	100	130	1.8582	100	130	1.8582	83.9594	130	1.8582
130.1	1.85963	100	130.1	1.85963	100	130.1	1.85963	100	130.1	1.85963	100	130.1	1.85963	100	130.1	1.85963	100	130.1	1.85963	100	130.1	1.85963	100	130.1	1.85963	100	130.1	1.85963	100	130.1	1.85963	100	130.1	1.85963	100	130.1	1.85963	100	130.1	1.85963	100	130.1	1.85963	100	130.1	1.85963	83.9479	130.1	1.85963
130.2	1.86106	100	130.2	1.86106	100	130.2	1.86106	100	130.2	1.86106	100	130.2	1.86106	100	130.2	1.86106	100	130.2	1.86106	100	130.2	1.86106	100	130.2	1.86106	100	130.2	1.86106	100	130.2	1.86106	100	130.2	1.86106	100	130.2	1.86106	100	130.2	1.86106	100	130.2	1.86106	100	130.2	1.86106	83.9363	130.2	1.86106
130.3	1.86249	100	130.3	1.86249	100	130.3	1.86249	100	130.3	1.86249	100	130.3	1.86249	100	130.3	1.86249	100	130.3	1.86249	100	130.3	1.86249	100	130.3	1.86249	100	130.3	1.86249	100	130.3	1.86249	100	130.3	1.86249	100	130.3	1.86249	100	130.3	1.86249	100	130.3	1.86249	100	130.3	1.86249	83.9247	130.3	1.86249
130.4	1.86392	100	130.4	1.86392	100	130.4	1.86392	100	130.4	1.86392	100	130.4	1.86392	100	130.4	1.86392	100	130.4	1.86392	100	130.4	1.86392	100	130.4	1.86392	100	130.4	1.86392	100	130.4	1.86392	100	130.4	1.86392	100	130.4	1.86392	100	130.4	1.86392	100	130.4	1.86392	100	130.4	1.86392	83.9131	130.4	1.86392
130.5	1.86535	100	130.5	1.86535	100	130.5	1.86535	100	130.5	1.86535	100	130.5	1.86535	100	130.5	1.86535	100	130.5	1.86535	100	130.5	1.86535	100	130.5	1.86535	100	130.5	1.86535	100	130.5	1.86535	100	130.5	1.86535	100	130.5	1.86535	100	130.5	1.86535	100	130.5	1.86535	100	130.5	1.86535	83.9015	130.5	1.86535
130.6	1.86678	100	130.6	1.86678	100	130.6	1.86678	100	130.6	1.86678	100	130.6	1.86678	100	130.6	1.86678	100	130.6	1.86678	100	130.6	1.86678	100	130.6	1.86678	100	130.6	1.86678	100	130.6	1.86678	100	130.6	1.86678	100	130.6	1.86678	100	130.6	1.86678	100	130.6	1.86678	100	130.6	1.86678	83.8898	130.6	1.86678
130.7	1.86821	100	130.7	1.86821	100	130.7	1.86821	100	130.7	1.86821	100	130.7	1.86821	100	130.7	1.86821	100	130.7	1.86821	100	130.7	1.86821	100	130.7	1.86821	100	130.7	1.86821	100	130.7	1.86821	100	130.7	1.86821	100	130.7	1.86821	100	130.7	1.86821	100	130.7	1.86821	100	130.7	1.86821	83.878	130.7	1.86821
130.8	1.86964	100	130.8	1.86964	100	130.8	1.86964	100	130.8	1.86964	100	130.8	1.86964	100	130.8	1.86964	100	130.8	1.86964	100	130.8	1.86964	100	130.8	1.86964	100	130.8	1.86964	100	130.8	1.86964	100	130.8	1.86964	100	130.8	1.86964	100	130.8	1.86964	100	130.8	1.86964	100	130.8	1.86964	83.866	130.8	1.86964
130.9	1.87107	100	130.9	1.87107	100	130.9	1.87107	100	130.9	1.87107	100	130.9	1.87107	100	130.9	1.87107	100	130.9	1.87107	100	130.9	1.87107	100	130.9	1.87107	100	130.9	1.87107	100	130.9	1.87107	100	130.9	1.87107	100	130.9	1.87107	100	130.9	1.87107	100	130.9	1.87107	100	130.9	1.87107	83.8542	130.9	1.87107
131	1.8725	100	131	1.8725	100	131	1.8725	100	131	1.8725	100	131	1.8725	100	131	1.8725	100	131	1.8725	100	131	1.8725	100	131	1.8725	100	131	1.8725	100	131	1.8725	100	131	1.8725	100	131	1.8725	100	131	1.8725	100	131	1.8725	100	131	1.8725	83.8425	131	1.8725
131.1	1.87393	100	131.1	1.87393	100	131.1	1.87393	100	131.1	1.87393	100	131.1	1.87393	100	131.1	1.87393	100	131.1	1.87393	100	131.1	1.87393	100	131.1	1.87393	100	131.1	1.87393	100	131.1	1.87393	100	131.1	1.87393	100	131.1	1.87393	100	131.1	1.87393	100	131.1	1.87393	100	131.1	1.87393	83.8309	131.1	1.87393
131.2	1.87536	100	131.2	1.87536	100	131.2	1.87536	100	131.2	1.87536	100	131.2	1.87536	100	131.2	1.87536	100	131.2	1.87536	100	131.2	1.87536	100	131.2	1.87536	100	131.2	1.87536	100	131.2	1.87536	100	131.2	1.87536	100	131.2	1.87536	100	131.2	1.87536	100	131.2	1.87536	100	131.2	1.87536	83.8191	131.2	1.87536
131.3	1.87679	100	131.3	1.87679	100	131.3	1.87679	100	131.3	1.87679	100	131.3	1.87679	100	131.3	1.87679	100	131.3	1.87679	100	131.3	1.87679	100	131.3	1.87679	100	131.3	1.87679	100	131.3	1.87679	100	131.3	1.87679	100	131.3	1.87679	100	131.3	1.87679	100	131.3	1.87679	100	131.3	1.87679	83.8073	131.3	1.87679
131.4	1.87822	100	131.4	1.87822	100	131.4	1.87822	100	131.4	1.87822	100	131.4	1.87822	100	131.4	1.87822	100	131.4	1.87822	100	131.4	1.87822	100	131.4	1.87822	100	131.4	1.87822	100	131.4	1.87822	100	131.4	1.87822	100	131.4	1.87822	100	131.4	1.87822	100	131.4	1.87822	100	131.4	1.87822	83.7955	131.4	1.87822
131.5	1.87965	100	131.5	1.87965	100	131.5	1.87965	100	131.5	1.87965	100	131.5	1.87965	100	131.5	1.87965	100	131.5	1.87965	100	131.5	1.87965	100	131.5	1.87965	100	131.5	1.87965	100	131.5	1.87965	100	131.5	1.87965	100	131.5	1.87965	100	131.5	1.87965	100	131.5	1.87965	100	131.5	1.87965	83.7835	131.5	1.87965
131.6	1.88107	100	131.6	1.88107	100	131.6	1.88107	100	131.6	1.88107	100	131.6	1.88107	100	131.6	1.88107	100	131.6	1.88107	100	131.6	1.88107	100	131.6	1.88107	100	131.6	1.88107	100	131.6	1.88107	100	131.6	1.88107	100	131.6	1.88107	100	131.6	1.88107	100	131.6	1.88107	100	131.6	1.88107	83.7714	131.6	1.88107
131.7	1.8825	100	131.7	1.8825	100	131.7	1.8825	100	131.7	1.8825	100	131.7	1.8825	100	131.7	1.8825	100	131.7	1.8825	100	131.7	1.8825	100	131.7	1.8825	100	131.7	1.8825	100	131.7	1.8825	100	131.7	1.8825	100	131.7	1.8825	100	131.7	1.8825	100	131.7	1.8825	100	131.7	1.8825	83.7593	131.7	1.8825
131.8	1.88393	100	131.8	1.88393	100	131.8	1.88393	100	131.8	1.88393	100	131.8	1.88393	100	131.8	1.88393	100	131.8	1.88393	100	131.8	1.88393	100	131.8	1.88393	100	131.8	1.88393	100	131.8	1.88393	100	131.8	1.88393	100	131.8	1.88393	100	131.8	1.88393	100	131.8	1.88393	100	131.8	1.88393	83.747	131.8	1.88393
131.9	1.88536	100	131.9	1.88536	100	131.9	1.88536	100	131.9	1.88536	100	131.9	1.88536	100	131.9	1.88536	100	131.9	1.88536	100	131.9	1.88536	100	131.9	1.88536	100	131.9	1.88536	100	131.9	1.88536	100	131.9	1.88536	100	131.9	1.88536	100	131.9	1.88536	100	131.9	1.88536	100	131.9	1.88536	83.7351	131.9	1.88536
132	1.88679	100	132	1.88679	100	132	1.88679	100	132	1.88679	100	132	1.88679	100	132	1.88679	100	132	1.88679	100	132	1.88679	100	132	1.88679	100	132	1.88679	100	132	1.88679	100	132	1.88679	100	132	1.88679	100	132	1.88679	100	132	1.88679	100	132	1.88679	83.7233	132	1.88679
132.1	1.88822	100	132.1	1.88822	100	132.1	1.88822	100	132.1	1.88822	100	132.1	1.88822	100	132.1	1.88822	100	132.1	1.88822	100	132.1	1.88822	100	132.1	1.88822	100	132.1	1.88822	100	132.1	1.88822	100	132.1	1.88822	100	132.1	1.88822	100	132.1	1.88822	100	132.1	1.88822	100	132.1	1.88822	83.7114	132.1	1.88822
132.2	1.88965	100	132.2	1.88965	100	132.2	1.88965	100	132.2	1.88965	100	132.2	1.88965	100	132.2	1.88965	100	132.2	1.88965	100	132.2	1.88965	100	132.2	1.88965	100	132.2	1.88965	100	132.2	1.88965	100	132.2	1.88965	100	132.2	1.88965	100	132.2	1.88965	100	132.2	1.88965	100	132.2	1.88965	83.6995	132.2	1.88965
132.3	1.89108	100	132.3	1.89108	100	132.3	1.89108	100	132.3	1.89108	100	132.3	1.89108	100	132.3	1.89108	100	132.3	1.89108	100	132.3	1.89108	100	132.3	1.89108	100	132.3	1.89108	100	132.3	1.89108	100	132.3	1.89108	100	132.3	1.89108	100	132.3	1.89108	100	132.3	1.89108	100	132.3	1.89108	83.6876	132.3	1.89108
132.4	1.89251	100	132.4	1.89251	100	132.4	1.89251	100	132.4	1.89251	100	132.4	1.89251	100	132.4	1.89251	100	132.4	1.89251	100	132.4	1.89251	100	132.4	1.89251	100	132.4	1.89251	100	132.4	1.89251	100	132.4	1.89251	100	132.4	1.89251	100	132.4	1.89251	100	132.4	1.89251	100	132.4	1.89251	83.6758	132.4	1.89251
132.5	1.89394	100	132.5	1.89394	100	132.5	1.89394	100	132.5	1.89394	100	132.5	1.89394	100	132.5	1.89394	100	132.5	1.89394	100	132.5	1.89394	100	132.5	1.89394	100	132.5	1.89394	100	132.5	1.89394	100	132.5	1.89394	100	132.5	1.89394	100	132.5	1.89394	100	132.5	1.89394	100	132.5	1.89394	83.664	132.5	1.89394
132.6	1.89537	100	132.6	1.89537	100	132.6	1.89537	100	132.6	1.89537	100	132.6	1.89537	100	132.6	1.89537	100	132.6	1.89537	100	132.6	1.89537	100	132.6	1.89537	100	132.6	1.89537	100	132.6	1.89537	100	132.6	1.89537	100	132.6	1.89537	100	132.6	1.89537	100	132.6	1.89537	100	132.6	1.89537	83.6523	132.6	1.89537
132.7	1.8968	100	132.7	1.8968	100	132.7	1.8968	100	132.7	1.8968	100	132.7	1.8968	100	132.7	1.8968	100	132.7	1.8968	100	132.7	1.8968	100	132.7	1.8968	100	132.7	1.8968	100	132.7	1.8968	100	132.7	1.8968	100	132.7	1.8968	100	132.7	1.8968	100	132.7	1.8968	100	132.7	1.8968	83.6403	132.7	1.8968
132.8	1.89823	100	132.8	1.89823	100	132.8	1.89823	100	132.8	1.89823	100	132.8	1.89823	100	132.8	1.89823	100	132.8	1.89823	100	132.8	1.89823	100	132.8	1.89823	100	132.8	1.89823	100	132.8	1.89823	100	132.8	1.89823	100	132.8	1.89823	100	132.8	1.89823	100	132.8	1.89823	100	132.8	1.89823	83.6287	132.8	1.89823
132.9	1.89966	100	132.9	1.89966	100	132.9	1.89966	100	132.9	1.89966	100	132.9	1.89966	100	132.9	1.89966	100	132.9	1.89966	100	132.9	1.89966	100	132.9	1.89966	100	132.9	1.89966	100	132.9	1.89966	100	132.9	1.89966	100	132.9	1.89966	100	132.9	1.89966	100	132.9	1.89966	100	132.9	1.89966	83.6174	132.9	1.89966
133	1.90109	100	133	1.90109	100	133	1.90109	100	133	1.90109	100	133	1.90109	100	133	1.90109	100	133	1.90109	100	133	1.90109	100	133	1.90109	100	133	1.90109	100	133	1.90109	100	133	1.90109	100	133	1.90109	100	133	1.90109	100	133	1.90109	100	133	1.90109	83.6059	133	1.90109
133.1	1.90252	100	133.1	1.90252	100	133.1	1.90252	100	133.1	1.90252	100	133.1	1.90252	100	133.1	1.90252	100	133.1	1.90252	100	133.1	1.90252	100	133.1	1.90252	100	133.1	1.90252	100	133.1	1.90252	100	133.1	1.90252	100	133.1	1.90252	100	133.1	1.90252	100	133.1	1.90252	100	133.1	1.90252	83.5944	133.1	1.90252
133.2	1.90395	100	133.2	1.90395	100	133.2	1.90395	100	133.2	1.90395	100	133.2	1.90395	100	133.2	1.90395	100	133.2	1.90395	100	133.2	1.90395	100	133.2	1.90395	100	133.2	1.90395	100	133.2	1.90395	100	133.2	1.90395	100	133.2	1.90395	100	133.2	1.90395	100	133.2	1.90395	100	133.2	1.90395	83.583	133.2	1.90395
133.3	1.90537	100	133.3	1.90537	100	133.3	1.90537	100	133.3	1.90537	100	133.3	1.90537	100	133.3	1.90537	100	133.3	1.90537	100	133.3	1.90537	100	133.3	1.90537	100	133.3	1.90537	100	133.3	1.90537	100	133.3	1.90537	100	133.3	1.90537	100	133.3	1.90537	100	133.3	1.90537	100	133.3	1.90537	83.5715	133.3	1.90537
133.4	1.9068	100	133.4	1.9068	100	133.4	1.9068	100	133.4	1.9068	100	133.4	1.9068	100	133.4	1.9068	100	133.4	1.9068	100	133.4	1.9068	100	133.4	1.9068	100	133.4	1.9068	100	133.4	1.9068	100	133.4	1.9068	100	133.4	1.9068	100	133.4	1.9068	100	133.4	1.9068	100	133.4	1.9068	83.5602	133.4	1.9068
133.5	1.90823	100	133.5	1.90823	100	133.5	1.90823	100	133.5	1.90823	100	133.5	1.90823	100	133.5	1.90823	100	133.5	1.90823	100	133.5	1.90823	100	133.5	1.90823	100	133.5	1.90823	100	133.5	1.90823	100	133.5	1.90823	100	133.5	1.90823	100	133.5	1.90823	100	133.5	1.90823	100	133.5	1.90823	83.5488	133.5	1.90823
133.6	1.90966	100	133.6	1.90966	100	133.6	1.90966	100	133.6	1.90966	100	133.6	1.90966	100	133.6	1.90966	100	133.6	1.90966	100	133.6	1.90966	100	133.6	1.90966	100	133.6	1.90966	100	133.6	1.90966	100	133.6	1.90966	100	133.6	1.90966	100	133.6	1.90966	100	133.6	1.90966	100	133.6	1.90966	83.5372	133.6	1.90966
[truncated: 73,696 more rows]
[truncated: 16 more columns]
