# Supplementary material for: Impact of monitor unit optimization in volumetric modulated arc therapy planning for nasopharyngeal carcinoma
Source: PLoS One. 2025 Jun 25;20(6):e0327153. doi: 10.1371/journal.pone.0327153 (PMC12193012; doi:10.1371/journal.pone.0327153)
Supplement: S1 File — (ZIP) [file pone.0327153.s001.zip › Dosimetry data of the targets and OARs for the patients.xls]

## Sheet: PGTV
		D98%	D95%	D2%	D50%	Dmax	Dmean
1	base	7050.1	7086.5	7375.5	7242.9	7482.1	7233
	30 S50	7008.8	7048.1	7346	7198.7	7525.3	7191.7
	30 S80	7011.7	7048.3	7346.7	7198.1	7481.2	7192.6
	30 S100	7037.2	7076.3	7356.5	7214.8	7475.8	7210.7
2	base	7062.5	7098.1	7399	7252.3	7538.6	7245.9
	30 S50	7078.6	7105.1	7357.9	7224.5	7505.1	7223.3
	30 S80	7063	7097.1	7356.8	7236.1	7433.9	7228.2
	30 S100	7048.7	7090.9	7428.8	7266	7528.1	7258.1
3	base	7028.1	7077.6	7379.2	7244.8	7492.4	7234.3
	30 S50	7026.4	7069.6	7385.4	7228.3	7548.1	7221.2
	30 S80	7007.8	7058.9	7390.8	7251	7488.5	7237.2
	30 S100	7008.2	7059.1	7375	7249.1	7450.8	7233.3
4	base	7047.2	7089.9	7391.7	7241.5	7545.4	7263.3
	30 S50	7028.7	7071.6	7363.8	7222.5	7571.3	7216.5
	30 S80	7005.7	7057.9	7374.8	7238.4	7536.8	7226
	30 S100	6921.4	6996.8	7428.6	7271.6	7529.6	7242.6
5	base	7045.7	7080.9	7348.8	7214.8	7497.6	7210.1
	30 S50	7067.2	7104	7379.3	7236	7524.2	7232.1
	30 S80	7053.7	7099.1	7390.3	7252.1	7568.5	7244.6
	30 S100	7007.8	7064.8	7419.6	7283.5	7515.1	7262.8
6	base	7030.2	7067.1	7371.4	7209.4	7548	7206.3
	30 S50	7042.1	7077.5	7375.6	7214.3	7518.4	7212.4
	30 S80	7017.6	7069.2	7404.9	7237.7	7579.4	7230.1
	30 S100	7006.4	7065.2	7400.7	7237.3	7512.5	7231.1
7	base	7052.1	7087.5	7373.1	7222.9	7601.1	7220.1
	30 S50	7055.6	7088.8	7368.4	7218.7	7594.6	7217.5
	30 S80	7036.4	7076.7	7377.4	7228.1	7529.5	7221.8
	30 S100	6995.5	7052.5	7393.9	7249	7543.5	7234.2
8	base	7019.5	7072.5	7404.4	7237	7582.1	7230.2
	30 S50	7021.8	7071.1	7394.5	7226.5	7610.3	7221.7
	30 S80	7004.6	7057.8	7391	7235.9	7605.2	7225.8
	30 S100	7000.8	7060.5	7401.1	7246.6	7549.2	7235.7
9	base	7041.1	7081.4	7364	7230.8	7535.7	7223.7
	30 S50	7030.5	7072	7351.6	7220.1	7506.5	7212.7
	30 S80	7017.4	7064.7	7378.3	7227	7476.5	7220.4
	30 S100	6994.6	7043.5	7358.8	7205.8	7544.6	7199.9
10	base	7036.6	7071.5	7355.2	7242.2	7462.8	7227.1
	30 S50	7031.8	7070.8	7361.9	7237.5	7456.2	7225.4
	30 S80	7037.9	7078.9	7373.1	7248.5	7445.4	7235.3
	30 S100	7017.3	7056.1	7347.7	7234.5	7438.4	7215.9
11	base	7012	7064.1	7383	7245.4	7619	7230
	30 S50	7003.4	7055.2	7394.8	7232.7	7593.5	7221.4
	30 S80	6990.2	7048	7406.4	7242.5	7655.4	7228.4
	30 S100	6947	7021.6	7426.1	7249	7700.3	7229.6
12	base	7023.7	7069.4	7404.2	7240.2	7594.5	7232.2
	30 S50	7039.8	7082.4	7406.9	7242	7665.2	7236.3
	30 S80	7018	7070.4	7429	7245.2	7615.7	7237.8
	30 S100	6960.2	7024.7	7437.2	7247.4	7597.3	7232.1
13	base	6988.7	7052.8	7425	7244	7596.2	7235.6
	30 S50	6999.7	7051.7	7407.4	7230.8	7646.3	7223.6
	30 S80	6971.1	7036.3	7420.6	7249.3	7571.6	7235
	30 S100	6938.8	7011.9	7438.2	7271.5	7635.4	7247.8
14	base	7057.3	7096.5	7365.4	7243.7	7499.3	7234.9
	30 S50	7051.4	7086.8	7343.3	7220.8	7450.7	7215
	30 S80	7043.1	7093.9	7442.7	7282.8	7559.4	7272.6
	30 S100	7026.1	7072.9	7376.9	7238.9	7521.7	7229.2
15	base	7022.5	7072.5	7385.7	7240.2	7602.5	7230
	30 S50	7005.8	7055.3	7384.1	7218.7	7577.4	7212.7
	30 S80	6996.6	7057	7380.8	7236.5	7608.8	7223.7
	30 S100	6951.7	7025.6	7413	7255.1	7536.1	7233.6
16	base	7016.6	7068	7416.6	7226.6	7762	7223.1
	30 S50	7016.8	7067.6	7410.3	7228.7	7677.4	7224.2
	30 S80	7002.3	7067.7	7409.1	7246.2	7612.7	7236.1
	30 S100	7008.3	7071.6	7412.3	7239.9	7639.7	7234.2
17	base	7027.1	7070.3	7361.2	7233.3	7470.6	7221.2
	30 S50	7035.1	7073.8	7360.7	7227.3	7473.9	7218
	30 S80	7048.7	7086.4	7366.2	7240.2	7493.9	7230.1
	30 S100	7025.8	7067.6	7365.8	7217.3	7450.8	7212.6
18	base	7023.1	7081.9	7364.8	7250.5	7577.4	7235.9
	30 S50	7011.3	7062.7	7357	7227	7578.7	7216.1
	30 S80	6979.3	7045.3	7372.6	7248.8	7459.9	7229.9
	30 S100	6913.5	6989.5	7413.8	7253	7601.9	7228.5
19	base	7052.3	7094.5	7369.1	7237.7	7501.6	7231
	30 S50	7037.5	7072.3	7352.5	7214.1	7498.5	7208.5
	30 S80	7045.5	7090.3	7359.7	7238.8	7543.7	7228.8
	30 S100	7018.8	7068.6	7377.6	7252.7	7466.7	7237.7
20	base	7058.5	7096.9	7367.9	7242.6	7487.5	7235
	30 S50	7048.7	7086.4	7347.6	7226	7492.7	7218.7
	30 S80	7024.8	7070	7351.7	7237.1	7448.6	7223.9
	30 S100	7011.7	7061.1	7380.1	7242	7461.5	7229.4
21	base	7067	7100.5	7365.3	7243	7560.5	7235.9
	30 S50	7059	7090.5	7345.7	7221.1	7495.1	7215.4
	30 S80	7058	7096	7356.1	7255.5	7446.1	7240.2
	30 S100	7036.6	7079.4	7364.6	7244	7504.6	7232.3

## Sheet: PGTVnd
		D98%	D95%	D2%	D50%	Dmax	Dmean
1	base	6876.5	6911.7	7257.6	7100.5	7318.4	7089.6
	30 S50	6857.7	6898.3	7263.3	7069.7	7436.3	7063.4
	30 S80	6842.8	6883.1	7191.9	7060.8	7280.6	7048.6
	30 S100	6867	6905.9	7248.1	7085	7338.8	7075.5
2	base	6859.7	6901.8	7297.1	7091.2	7630.8	7088.1
	30 S50	6868.9	6913	7281.1	7109.2	7516.1	7097.9
	30 S80	6815.9	6860	7272.4	7068.8	7369.9	7061.3
	30 S100	6758.5	6807	7323.1	7018.4	7454.7	7021.1
3	base	6835.5	6881.6	7292.6	7101.7	7503	7090.1
	30 S50	6807.3	6855.8	7305.8	7072.9	7476.7	7066.1
	30 S80	6795.4	6848.4	7295.4	7072.9	7467.2	7065.4
	30 S100	6802.2	6851.6	7296	7057.3	7527.3	7056
4	base	6840.5	6884.4	7261.8	7085	7445.4	7074
	30 S50	6798.1	6849.1	7256.6	7068.5	7364.4	7057.2
	30 S80	6746	6804	7273.3	7035.2	7431.8	7028.2
	30 S100	6655.4	6727.4	7289.5	6969.2	7483.1	6973.1
5	base	6836.7	6881.6	7330.5	7081.9	7630.8	7080.3
	30 S50	6807.6	6855.6	7364.8	7081.5	7610.5	7078.9
	30 S80	6783.9	6832.6	7344.2	7037.8	7556.1	7043.9
	30 S100	6688.7	6761.9	7368.7	6962.6	7549.1	6978.9
6	base	6802.5	6850.5	7263	7040.2	7440.1	7038.3
	30 S50	6844.4	6880.4	7270.5	7061	7456.7	7058.7
	30 S80	6795.5	6842	7268.4	7052.3	7411.9	7046.9
	30 S100	6731.6	6794.4	7304.7	7027.2	7557.7	7026.4
7	base	6841.3	6886.1	7266.6	7077.1	7482.8	7071
	30 S50	6828.6	6877.8	7292.4	7081.2	7415.1	7075.4
	30 S80	6788	6842.3	7287.5	7068.8	7389.6	7060
	30 S100	6720.2	6776.9	7294	7012.7	7471.5	7012.7
8	base	6861.5	6898.8	7254.7	7081.4	7361.4	7074
	30 S50	6832.5	6874.9	7254.2	7066.2	7364.7	7060.8
	30 S80	6827.4	6867.9	7260.4	7057.2	7353.6	7055.3
	30 S100	6779.3	6828.1	7233.6	7026.3	7328.3	7023
9	base	6838.6	6880.3	7248	7059.9	7367.8	7056.8
	30 S50	6808.4	6852.3	7241	7046	7341.2	7042.5
	30 S80	6809.3	6848.5	7254.2	7049.5	7398.1	7044.1
	30 S100	6781.2	6825.3	7264.9	7031.6	7378.1	7030.8
10	base	6832.8	6884.3	7367.5	7087.1	7719.5	7086.5
	30 S50	6824.9	6886	7391.4	7108.1	7633.4	7103.1
	30 S80	6797	6866.4	7391.1	7106.4	7645	7099.9
	30 S100	6778.5	6851.5	7401	7102.7	7623.3	7093
11	base	6837.2	6890.2	7335.8	7153	7457.6	7133.3
	30 S50	6836	6896.9	7333.4	7165	7558.2	7141.5
	30 S80	6811.9	6871.3	7329.1	7129.3	7494.5	7114.8
	30 S100	6782.9	6832.3	7341.6	7096.2	7459.8	7085.1
12	base	6845.2	6895.6	7317.8	7121.5	7491.3	7108.1
	30 S50	6834.2	6887.9	7326	7124.6	7451.4	7111
	30 S80	6763.1	6831.5	7344	7110.1	7486.8	7094.6
	30 S100	6619.3	6711.4	7342.3	7027.7	7484.8	7019.3
13	base	6851	6887.7	7241.5	7050	7350	7049.4
	30 S50	6827.2	6872	7267.2	7049.9	7395.5	7046.8
	30 S80	6815	6847.9	7248.4	7037	7342.9	7035.8
	30 S100	6781.9	6825.3	7278.8	7018.8	7382.3	7022.8
14	base	6834.3	6886.8	7295.3	7111	7497.4	7097
	30 S50	6821.3	6877.1	7309	7100	7460.8	7089.8
	30 S80	6708.4	6817.4	7401	7110.1	7562.3	7095.8
	30 S100	6702.6	6776.7	7298.4	7008.7	7442.6	7012.1
15	base	6871.1	6907.5	7249.8	7091.2	7345.5	7081
	30 S50	6852	6887.5	7197.1	7054.7	7269.7	7045.5
	30 S80	6850.8	6884.1	7191.4	7031.3	7257.7	7029.6
	30 S100	6787.9	6824.7	7222.8	6997.6	7356.4	7001
16	base	6838.7	6871.1	7233.6	7013.2	7386.2	7023.1
	30 S50	6830.4	6865.7	7207.7	7029.7	7344	7027.7
	30 S80	6816.4	6854.3	7200.8	6999.7	7322.3	7004.8
	30 S100	6823.9	6857.6	7209.5	6989.5	7291.7	6998.6
17	base	6848	6884.2	7218.6	7047.1	7276.5	7044
	30 S50	6829.1	6867.8	7202.9	7047.6	7276.8	7038.7
	30 S80	6839.2	6874.2	7211.9	7031.7	7270.4	7032.2
	30 S100	6838.7	6871.1	7235.8	7038.7	7298.3	7040.7
18	base	6839.1	6884.2	7263.6	7087.8	7339.5	7077
	30 S50	6817.6	6871.4	7304.3	7107.9	7420.6	7095
	30 S80	6798.1	6855.6	7302.4	7094.5	7371.4	7084.8
	30 S100	6740.3	6806.8	7337.2	7093.4	7419.1	7082.6
19	base	6848.8	6912.9	7407.8	7188.7	7782.2	7168.6
	30 S50	6864.5	6921.8	7422.6	7192	7765.7	7175.2
	30 S80	6832.3	6891.8	7421.1	7159.7	7828.4	7147.8
	30 S100	6810.2	6879.7	7460.9	7163.6	7703.8	7153.2
20	base	6906.4	6946.9	7267.7	7129.6	7351.8	7115.1
	30 S50	6908.6	6946.9	7266.5	7120.5	7328.5	7110.7
	30 S80	6861.3	6905.5	7277.1	7105.1	7383	7092.7
	30 S100	6862.6	6901	7267.9	7088.4	7349	7081.9
21	base	6868	6910.4	7259.8	7106.6	7389.1	7092.2
	30 S50	6846.5	6885.5	7273.6	7086.3	7375.9	7074.6
	30 S80	6824.5	6873.8	7309	7111.4	7400.1	7096.5
	30 S100	6804.8	6855.1	7312.8	7092.5	7411	7082.8

## Sheet: PCTV1
		D98%	D95%	D2%	D50%	Dmax	Dmean
1	base	6185	6323.6	7353.9	7021	7482.1	6935.7
	30 S50	6059.1	6253.1	7316.6	7011.9	7525.3	6911.6
	30 S80	6170.8	6296.8	7326.4	6996.8	7490.8	6908.3
	30 S100	6144.3	6275.7	7332.5	7011.6	7503.2	6918.3
2	base	6096.4	6190	7369.1	6892.6	7538.6	6846.9
	30 S50	6102.8	6207.3	7332.7	6906.3	7505.1	6848.2
	30 S80	6104.8	6195.7	7331.4	6882.1	7433.9	6837.5
	30 S100	6056.1	6154.4	7392.7	6855.3	7528.1	6826.9
3	base	6135.6	6263.1	7356.9	6972.8	7492.4	6902
	30 S50	6157.5	6283.6	7353	6978.4	7548.1	6900.9
	30 S80	6120.6	6244.9	7365.5	6968.4	7488.5	6896.1
	30 S100	6117.7	6233.3	7355.6	6966	7450.8	6892
4	base	6064.8	6199.5	7371	7068.4	7545.4	6921.3
	30 S50	6056.4	6193.5	7342.8	7050	7571.3	6907.5
	30 S80	6028.8	6170.3	7355.3	7037.7	7536.8	6908.7
	30 S100	5919	6050.4	7407.8	7002.6	7529.6	6877.2
5	base	6215.5	6338.8	7327.6	7037.7	7497.6	6932.8
	30 S50	6159.1	6286.1	7352.2	7037.8	7524.2	6928.4
	30 S80	6179.3	6293.7	7366.6	7048.2	7568.5	6939.2
	30 S100	6103.1	6238.1	7399.7	6995.4	7515.1	6920.9
6	base	6054.3	6157	7323.4	6765.2	7548	6768.4
	30 S50	6105.9	6197.3	7327.1	6786	7518.4	6784.4
	30 S80	6048.8	6161.3	7348.9	6783.9	7579.4	6782.1
	30 S100	5978.7	6102.8	7356.5	6786.9	7512.5	6773.9
7	base	6169.9	6333.5	7354.9	7121.8	7699.3	6987.6
	30 S50	6158.1	6303.3	7348.8	7116.8	7594.6	6974.7
	30 S80	6086	6243.5	7358.2	7108	7529.5	6964.5
	30 S100	6057.9	6205.2	7375.3	7093.2	7543.5	6953.2
8	base	6084.9	6209.5	7374.1	7018.3	7582.1	6906.3
	30 S50	6109.8	6236.1	7361.8	7016	7610.3	6908.1
	30 S80	6118.8	6245.9	7363.1	7004.9	7605.2	6921.8
	30 S100	6078.6	6224.5	7374.7	7007.1	7549.2	6910.1
9	base	6165.4	6282.3	7344.9	7032.1	7535.7	6923.6
	30 S50	6180.9	6310.6	7330.4	7023.9	7506.5	6922.7
	30 S80	6161.9	6287.5	7355.5	7021.3	7476.5	6923.6
	30 S100	6156.9	6270.3	7335.7	7009.9	7544.6	6908.1
10	base	6073.6	6179.2	7338.2	6907.8	7490.9	6838.6
	30 S50	6115	6220.7	7340.7	6917.7	7456.2	6853.3
	30 S80	6088	6191.7	7350.6	6900.3	7445.4	6843
	30 S100	6056.4	6165.9	7327.9	6887.7	7438.4	6825.8
11	base	6171.4	6337.5	7366.5	7141.5	7619	7024.4
	30 S50	6189.9	6367.4	7372.8	7137.9	7593.5	7026.6
	30 S80	6164.1	6346	7383.1	7137.8	7655.4	7021.2
	30 S100	6100.8	6288.1	7398.9	7130.4	7700.3	7011.6
12	base	6159.6	6298.4	7379.1	7077.9	7594.5	6960.8
	30 S50	6200.4	6342.2	7384.7	7088.2	7665.2	6976.2
	30 S80	6193.5	6325.2	7399.8	7074.8	7615.7	6967.2
	30 S100	6142.6	6282.1	7409.2	7044.3	7597.3	6950
13	base	6173.4	6302.2	7399.5	7100.6	7596.2	6978.6
	30 S50	6187.1	6320.2	7382.4	7104.3	7646.3	6981.9
	30 S80	6189.3	6316.8	7398.8	7095.4	7571.6	6983.5
	30 S100	6133.1	6265.3	7416.6	7088.5	7635.4	6976.1
14	base	6071.2	6168.6	7337.6	6869.1	7499.3	6828.7
	30 S50	6091.5	6187.3	7317.1	6879.8	7450.7	6829
	30 S80	6018.5	6126.7	7408.2	6860.9	7559.4	6828.8
	30 S100	6061.5	6163.4	7346.9	6867.7	7521.7	6826.9
15	base	6252.3	6368.3	7365.2	7124.3	7602.5	6999.6
	30 S50	6233.2	6366.7	7362.1	7110.2	7592.9	6992.7
	30 S80	6248.1	6369.6	7361.1	7120.2	7608.8	6999.7
	30 S100	6214.8	6350.5	7393.3	7106.2	7541.4	6992.9
16	base	6197.1	6330.1	7382.4	7105	7762	6982.9
	30 S50	6167.3	6304.1	7381.6	7112.6	7677.4	6982.4
	30 S80	6131.6	6279.2	7383.1	7106.1	7612.7	6974.8
	30 S100	6138.8	6296.5	7385.8	7101.2	7639.7	6974.9
17	base	6041.9	6173.6	7344.6	7081.7	7470.6	6928.8
	30 S50	6082.9	6222.6	7341.3	7080.6	7473.9	6940.5
	30 S80	6094.5	6234.3	7348.4	7091.6	7493.9	6951.6
	30 S100	6045.6	6187.6	7350.1	7076	7450.8	6930
18	base	6004.8	3136.4	7345.9	7069.1	7577.4	6904.1
	30 S50	6009	6146.7	7337.4	7065.2	7578.7	6902.2
	30 S80	5949.7	6084.3	7355.1	7057.6	7459.9	6890.3
	30 S100	5849.9	5999.8	7387.5	7040.8	7601.9	6871.6
19	base	6443.3	6577.7	7357.4	7176.4	7501.6	7089.2
	30 S50	6430.8	6582.9	7341.7	7156.4	7498.5	7079.7
	30 S80	6421.4	6563.6	7348	7176.8	7543.7	7084.7
	30 S100	6379.9	6525.5	7369.1	7177.5	7466.7	7081.2
20	base	6059	6171.6	7335.3	6801.8	7487.5	6808.9
	30 S50	6080.8	6184.8	7319.8	6814.9	7492.7	6814.9
	30 S80	6026.9	6138	7326.8	6813.9	7448.6	6802.2
	30 S100	6026.9	6140	7347.4	6800.9	7461.5	6798.2
21	base	6049.3	6148.7	7332	6739.3	7560.5	6763.7
	30 S50	6056.8	6149.2	7310.2	6742.6	7495.1	6760.1
	30 S80	6031.4	6133.4	7329.6	6756.1	7446.1	6764.5
	30 S100	5977.4	6083.2	7331.5	6476	7504.6	6742.3

## Sheet: PCTV2
		D98%	D95%	D2%	D50%	Dmax	Dmean
1	base	5433.7	5541.9	7266.8	6085.7	7482.1	6157.8
	30 S50	5445.6	5556.9	7226.7	6087.8	7525.3	6161.2
	30 S80	5431.9	5541.1	7224.9	6081.2	7490.8	6151.9
	30 S100	5387.4	5501	7236	6059.4	7503.2	6126.8
2	base	5431.2	5521.2	7270.3	5960.7	7630.8	6100.8
	30 S50	5429.6	5514.2	7244.9	5938.2	7516.1	6088.8
	30 S80	5374.1	5474.9	7247.7	5956.2	7433.9	6080.5
	30 S100	5199.2	5334.9	7284	5853.2	7528.1	5993.6
3	base	5447.5	5551.7	7301.5	6113.1	7521.2	6252.6
	30 S50	5449	5554.9	7284.3	6116.1	7548.1	6251.5
	30 S80	5430.5	5536.5	7305.3	6124.6	7488.5	6251.4
	30 S100	5428.3	5535.4	7303	6117.2	7527.3	6245.3
4	base	5412.7	5530.8	7324.1	6173.9	7545.4	6324.2
	30 S50	5414.5	5541.5	7296.7	6195.3	7571.3	6330.2
	30 S80	5314.5	5458.1	7312.5	6170.9	7536.8	6296.5
	30 S100	5067.2	5273.7	7358.1	6066.9	7529.6	6199.4
5	base	5424.1	5545.5	7272.4	6163.3	7633	6277.9
	30 S50	5404.4	5527.1	7293.2	6180.3	7610.5	6292.8
	30 S80	5367.3	5496.7	7305.9	6177.2	7568.5	6283.8
	30 S100	5225.2	5398.2	7340.6	6131.8	7549.1	6214.1
6	base	5357.3	5479.7	7248.1	6101.6	7548	6192.1
	30 S50	5410.6	5525.1	7251.6	6124.3	7545.7	6216.8
	30 S80	5359.3	5485	7271	6136.1	7579.4	6215.4
	30 S100	5260.6	5411	7279.4	6137	7590.4	6198.8
7	base	5389.6	5517.5	7294.9	6080.9	7699.3	6236.7
	30 S50	5412.3	5535.9	7289	6109	7594.6	6250.9
	30 S80	5331	5467.3	7296.9	6133.2	7529.5	6241.7
	30 S100	5200.9	5357.4	7318.3	6091.3	7543.5	6186.9
8	base	5410.3	5529.1	7311.2	6165.2	7582.1	6289.9
	30 S50	5408.4	5530	7296.2	6187.1	7610.3	6298.5
	30 S80	5398.9	5522.9	7305.3	6196.4	7605.2	6300.9
	30 S100	5343.8	5478	7314.3	6164.9	7549.2	6279.3
9	base	5402.4	5517.2	7287.1	6091.7	7535.7	6217.9
	30 S50	5361.7	5488.4	7273.2	6162.6	7506.5	6243.9
	30 S80	5329.9	5460.7	7287.9	6144.5	7476.5	6229.6
	30 S100	5322.2	5454.3	7271.2	6142.9	7544.6	6220.2
10	base	5340.3	5467.4	7305.8	6153.3	7719.5	6267.3
	30 S50	5357.3	5484	7301.5	6184.3	7633.4	6288
	30 S80	5339.5	5473.7	7312.1	6179.9	7645	6284.7
	30 S100	5305	5451.3	7295.5	6167.9	7623.3	6264.6
11	base	5392.7	5522.4	7329.6	6185.5	7619	6348.4
	30 S50	5398.2	5525.6	7327.6	6209	7593.5	6361.6
	30 S80	5370.9	5507.4	7332.9	6193.6	7655.4	6347.4
	30 S100	5323.7	5463.9	7343.7	6165.5	7700.3	6323.3
12	base	5392.9	5522	7313.7	6160.2	7594.5	6284.3
	30 S50	5408	5535.7	7311.5	6182.2	7665.2	6297.5
	30 S80	5342.2	5479.7	7319	6182.2	7615.7	6279.4
	30 S100	5146.7	5345	7322.3	6079.6	7597.3	6185.9
13	base	5395.4	5508.4	7333.6	6056.8	7596.2	6206.3
	30 S50	5410	5520.6	7313.7	6078.3	7646.3	6223.1
	30 S80	5347.5	5469.9	7337.9	6062.7	7571.6	6205.6
	30 S100	5286.2	5422	7356.5	6017.8	7635.4	6172.4
14	base	5381.8	5507.4	7283.2	6210.1	7499.3	6312.6
	30 S50	5396.3	5522.9	7270.3	6248.9	7471.5	6332.7
	30 S80	5221.2	5399.7	7341.7	6207.1	7562.3	6283.5
	30 S100	5288	5439.7	7284.6	6242	7526.1	6299.4
15	base	5382.7	5493.1	7313.4	6080.1	7602.5	6219.8
	30 S50	5369	5475.9	7301.1	6098.1	7592.9	6220.5
	30 S80	5349.7	5461.6	7310.7	6097.5	7608.8	6219.1
	30 S100	5256.1	5385.8	7333.2	6041.8	7541.4	6170.7
16	base	5391	5499.4	7301.8	6053.4	7762	6172
	30 S50	5439.1	5544.5	7298.4	6060.2	7677.4	6187.6
	30 S80	5398.7	5507.2	7312.3	6050.6	7612.7	6171.3
	30 S100	5359.3	5458.3	7313.4	6029.6	7639.7	6149.5
17	base	5366.6	5495.5	7311	6082.6	7470.6	6237.2
	30 S50	5386.3	5510.2	7302.1	6113.8	7473.9	6262.4
	30 S80	5384.1	5508.3	7311.2	6123.8	7493.9	6268.1
	30 S100	5340.7	5484.3	7306.6	6116.3	7450.8	6253.5
18	base	5372.1	5513.7	7314.3	6176.5	7577.4	6322.9
	30 S50	5319.5	5479.9	7304	6213.9	7578.7	6333
	30 S80	5267.6	5440.3	7320.7	6177.6	7459.9	6304.6
	30 S100	5148.9	5347.6	7341.5	6160	7601.9	6270.5
19	base	5435.2	5549.3	7318.6	6095.7	7782.2	6274.8
	30 S50	5466.4	5573.1	7310.6	6100.7	7765.7	6279.1
	30 S80	5410.1	5526.5	7312.3	6113.8	7828.4	6268.7
	30 S100	5333.4	5473.5	7331.7	6097.9	7703.8	6250.6
20	base	5371.9	5486.3	7268.2	6060.6	7487.5	6134.4
	30 S50	5382.3	5496.3	7252.6	6082.2	7492.7	6154.6
	30 S80	5316.4	5443	7261.8	6050.4	7448.6	6120.8
	30 S100	5275.1	5413.4	7270.4	6034.9	7461.5	6104.1
21	base	5369.9	5488.1	7263.2	6028.2	7560.5	6130.7
	30 S50	5369.5	5492.3	7243.4	6043.6	7495.1	6140.8
	30 S80	5261.8	5406.2	7278.6	6008.9	7446.1	6097.8
	30 S100	5192.9	5339	7271.9	5958.2	7504.6	6049.4

## Sheet: BrainStem
	BrainStem_max(cGy)
	base	30 S50	30 S80	30 S100
1	4371.9	4640	4367.5	4280
2	4975.9	4959.4	4980.4	4946.8
3	4840.9	5033	5103.6	5119.6
4	6123.8	6142.1	6156.1	6162.6
5	4965	5161.3	5292.4	5346.2
6	6369.6	6436.1	6367.3	6483
7	5889.6	5972.3	5961.2	5983.6
8	6472.4	6450.1	6433.6	6522.3
9	5515.8	5546	5602.8	5646.6
10	4641.5	4498.9	4754.1	4976.1
11	6161.8	6261.2	6198.9	6146.3
12	5967.4	5984.7	6015.9	5920.5
13	5953.3	5919.7	5958.4	5941
14	5132	5142.3	5230.4	5217.1
15	5511.1	5570	5558.1	5694.1
16	6277.1	6328.7	6271.1	6306.6
17	5664.7	5596.3	5628.2	5759.7
18	5550	5524.2	5555.8	5649.9
19	4263.8	4479.8	4274.2	4257.7
20	5493.4	5654.3	5567.3	5544.4
21	5613.3	5602.8	5536.9	5489.6

## Sheet: Esophagus
	Esophagus_mean(cGy)
	base	30 S50	30 S80	30 S100
1	1275	1258.1	1262.3	1290.9
2	1544.3	1625.9	1632.5	1799
3	1479.2	1447.8	1440	1440.4
4	1296.7	1299.2	1358.8	1421.9
5	1800.8	1808.6	1810.1	1840.3
6	1625.4	1607.9	1601.8	1725.6
7	2224.9	2195.4	2236.3	2309.2
8	1385.7	1373.3	1386.1	1473.6
9	1655.8	1631.7	1606.3	1617.1
10	1461.1	1376.6	1377.8	1438.6
11	1375.4	1316.2	1336.9	1364.6
12	2669.7	2648.7	2642.4	2716.1
13	1180.4	1219.1	1243.8	1261.3
14	1882.1	1828.9	1849.6	1882.9
15
16	1507.3	1424.6	1459.7	1490.3
17	1721.9	1708.7	1689.9	1690.6
18
19
20	1438.8	1481.3	1457.2	1506.8
21

## Sheet: Eye
	Eye-L_max(cGy)					Eye-R_max(cGy)
	base	30 S50	30 S80	30 S100		base	30 S50	30 S80	30 S100
1	1143.3	1135.8	1197.7	1296.6		1180.4	1027.7	958.3	842.9
2	1731.9	1542.8	1532.1	1705.4		1606.3	1806.5	1795.8	1779.5
3	5199	5274.1	5254.4	5145.4		4527.1	4446.8	4570.7	4357.4
4	2723.8	3168.8	3049.4	3105		2530.6	2615.1	2595.9	3010
5	3690.3	3964.3	4219.3	4197		4124.5	4252.5	4165.5	4361.1
6	1145.1	1119	1170.3	1200.5		1682.1	1779.6	1565.4	1919
7	2987.3	3158	3269.5	3298.9		2551.6	2734.5	2396.5	2740.1
8	2607.8	2675	2713.7	2776.2		2402.2	2484.3	2582.4	2984.7
9	2907.5	2864.9	2870.8	2915.9		2949.8	3143.4	3023.3	3073.5
10	2816.7	2864	2832.3	2764		3031.7	3020.1	3043.7	2995.1
11	6723.9	6786.6	6838.5	6781.9		3186	3365	3855.7	3648.6
12	3002.7	3281.6	3396.2	3535.9		2976.3	3148.8	3251.5	3426.8
13	2297.5	2389.1	2377.3	2352.2		2401.5	2077.4	2381.3	2134.8
14	2027.6	2030.6	2021	2082.1		1639.2	1662.4	1484.9	1677.8
15	1076.5	1058.4	990.5	1039.7		1122.6	1016.5	945.6	891
16	2704.8	2681.3	2689.5	2796.1		2819.1	2647.5	2633.9	2893.6
17	2867.6	2773.8	2897.2	2893.2		2849.3	2796.1	2759.2	2897.8
18	2779	2818.8	2859.4	2839.8		2235.5	2443.5	2609.6	2462.4
19	555.6	603.7	592.2	588.4		823.1	837.1	853.5	829.8
20	2890.5	2856.2	2826	2935.8		2819.7	2769.9	2619.4	2840.1
21	2387.2	2379.9	2471.4	2578.7		1820.2	2011.2	1836.5	2391

## Sheet: InnerEar
	InnerEar-L_mean(cGy)					InnerEar-R_mean(cGy)
	base	30 S50	30 S80	30 S100		base	30 S50	30 S80	30 S100
1	3930.3	4115.8	4415.3	4237.9		3994.5	4479.5	4052.8	4091.9
2	5141.8	5240.4	4894.6	4581.2		4407.1	4794.7	4583	4239.6
3	4775.5	4847.1	4802.5	4740.9		4402.6	4850.4	4460.5	4473.5
4	6776.3	6880.9	6816.4	6155.1		5224.3	5100.3	5299.5	4698.5
5	4630	4416.4	4521.6	4026.4		4195.2	4070.6	4328.3	3989
6	5129.7		5165.1			5694.3		5653
7	5660	6016.2	5714.1	5351.8		4127.1	4585.5	4038.1	4022
8	3928.5	4162.9	4076.2	3957.4		4429.7	4714.4	4436.5	4613.3
9	4145.9	3842.3	3937.3	3973.3		4598.2	4643.2	4293.7	4335.1
10	5368.9	5615.3	5322.8	5122.2		4438.9	4643.8	4556.9	4269.4
11	5921.4	5688.1	5603	5420.9		5031.3	4991.9	4881.2	4523.7
12	4638.5	5168.9	5083.1	4752.7		4062.3	4548.3	4487.2	4103.6
13	5225.4	5348.2	4931.1	4937		5201.4	5237.8	4928	4915.9
14	3818.3	4265.5	4318.8	3763.9		4438.7	4529.2	4529.9	4563.8
15	5789.8		5811.6			6043.2		6223.6
16	5223.5	5290.3	5052.7	4889.8		4120.3	4515.4	4532.7	4532.9
17	5084.9	5151.2	5208.9	5024.3		4237.7	4379.1	4547.2	4056.2
18	5509		5632.6			5241.8		5255.5
19	3691.1		3844			5132.5		5293.6
20	4068.7	3965.7	4001.5	4052.1		4120.2	4160.3	4145.6	4193.5
21	5315.9		5418.6			4921.4		4944.3

## Sheet: Larynx
	Larynx_mean(cGy)
	base	30 S50	30 S80	30 S100
1	3657	3588.3	3653.8	3753.7
2	3744.7	3936.9	4053.7	4744.1
3	3789.3	3774.5	3860.7	3959.1
4	3641.6	3742.5	4277.6	4831.2
5	3629.3	3750.9	4011.4	4594.7
6	4040.5	3834.8	4067.4	4403.1
7	3796.1	3787.2	3988.6	4384.5
8	3804.5	3841.4	3848.2	4203.3
9	3843.3	3895.5	3985.1	4024
10	3476.6	3339.2	3396.8	3642.7
11	3827.1	3854.1	3912.4	4217.4
12	3479.8	3484.4	3965.4	4575
13	3581.1	3604.3	3850.9	4128
14	3773.2	3653.4	3838.2	4380.4
15	3753.5	3851.7	4023.1	4215.5
16	3671.3	3607.7	3800.7	4044.1
17	3946.8	3762.8	3865	4033.9
18	4691.6	4738.2	4769.9	4825.5
19	4103.5	4084.4	4149.1	4331.7
20	3824.5	3905.2	4262.8	4416.8
21	4208.2	4203	4533.4	4730

## Sheet: Lens
	Lens-L_max(cGy)					Lens-R_max(cGy)
	base	30 S50	30 S80	30 S100		base	30 S50	30 S80	30 S100
1	464	450.8	447	434.6		460.1	446.6	425.6	404.4
2	557.4	614.4	553.9	519.7		522.9	518.1	469.2	426.5
3	751.8	762.9	754	791.5		804.8	798	852.6	821.6
4	800.1	759.4	747.7	748		688.6	708.7	672.9	663.7
5	833.4	795.2	729.9	737.5		861.2	834.4	759.3	805.3
6	669.7	678	661.1	634.8		727.6	710.2	666.9	727.5
7	590.2	614.6	595.5	639		550.5	604.4	584.7	630.6
8	693.7	718.2	693.3	701.5		725.6	759	731.3	769.2
9	675.4	699.3	679.7	663		699.7	696.3	660.6	650.7
10	619.1	634	637.5	640.6		613.9	627.4	628.8	605.5
11	1303.9	1254.7	1276.7	1500.9		1090.8	1119.3	1119.5	1304.2
12	719.6	675.2	731.9	702.1		766.9	748.1	721.2	693.9
13	631.3	681.2	629.7	672.4		638.8	602.4	587.8	575.9
14	607.5	608.1	657.6	625.9		489.6	474	492.4	452.5
15	492	505.8	480.4	463.4		469.4	461.3	439.3	421.3
16	683.5	685.2	678	660.7		607.3	625.2	582.5	589.3
17	782.5	746.9	808.7	839.1		788.9	797.5	871.1	799.5
18	825.9	758.6	848.2	898.6		775.1	858.4	995	965.7
19	334	346.3	344.4	326.9		435.9	463.9	385.1	381.3
20	611.4	607.2	645.9	631.5		647.6	653.8	663.7	644.2
21	686.4	705.5	706.3	738.9		683.2	701.5	680.7	741.8

[truncated: 13 more sheets: OpticChiasm, OpticNerve, OralCavity, Parotid, Pituitary, SpinalCord, TMJ, TemporalLobe, MU, time, gama, Thyroid, Submandibular]
