# Supplementary material for: Impact of monitor unit optimization in volumetric modulated arc therapy planning for nasopharyngeal carcinoma
Source: PLoS One. 2025 Jun 25;20(6):e0327153. doi: 10.1371/journal.pone.0327153 (PMC12193012; doi:10.1371/journal.pone.0327153)
Supplement: S1 File — (ZIP) [file pone.0327153.s001.zip › plan_S50_DVH.xlsx]

## Sheet: S50
PGTV			PGTVnd			PCTV1			PCTV2			BrainStem			Eye_L			Eye_R			Lens_L			Lens_R			Mandible			OpticChiasm			OpticNerve_L			Parotid_L			Parotid_R			Pituitary			SpinalCord			TemporalLobe_L
0	0	100	0	0	100	0	0	100	0	0	100	0	0	100	0	0	100	0	0	100	0	0	100	0	0	100	0	0	100	0	0	100	0	0	100	0	0	100	0	0	100	0	0	100	0	0	100	0	0
0.1	0.00142939	100	0.1	0.00142939	100	0.1	0.00142939	100	0.1	0.00142939	100	0.1	0.00142939	100	0.1	0.00142939	100	0.1	0.00142939	100	0.1	0.00142939	100	0.1	0.00142939	100	0.1	0.00142939	100	0.1	0.00142939	100	0.1	0.00142939	100	0.1	0.00142939	100	0.1	0.00142939	100	0.1	0.00142939	100	0.1	0.00142939	100	0.1	0.00142939
0.2	0.00285878	100	0.2	0.00285878	100	0.2	0.00285878	100	0.2	0.00285878	100	0.2	0.00285878	100	0.2	0.00285878	100	0.2	0.00285878	100	0.2	0.00285878	100	0.2	0.00285878	100	0.2	0.00285878	100	0.2	0.00285878	100	0.2	0.00285878	100	0.2	0.00285878	100	0.2	0.00285878	100	0.2	0.00285878	100	0.2	0.00285878	100	0.2	0.00285878
0.3	0.00428816	100	0.3	0.00428816	100	0.3	0.00428816	100	0.3	0.00428816	100	0.3	0.00428816	100	0.3	0.00428816	100	0.3	0.00428816	100	0.3	0.00428816	100	0.3	0.00428816	100	0.3	0.00428816	100	0.3	0.00428816	100	0.3	0.00428816	100	0.3	0.00428816	100	0.3	0.00428816	100	0.3	0.00428816	100	0.3	0.00428816	100	0.3	0.00428816
0.4	0.00571755	100	0.4	0.00571755	100	0.4	0.00571755	100	0.4	0.00571755	100	0.4	0.00571755	100	0.4	0.00571755	100	0.4	0.00571755	100	0.4	0.00571755	100	0.4	0.00571755	100	0.4	0.00571755	100	0.4	0.00571755	100	0.4	0.00571755	100	0.4	0.00571755	100	0.4	0.00571755	100	0.4	0.00571755	100	0.4	0.00571755	100	0.4	0.00571755
0.5	0.00714694	100	0.5	0.00714694	100	0.5	0.00714694	100	0.5	0.00714694	100	0.5	0.00714694	100	0.5	0.00714694	100	0.5	0.00714694	100	0.5	0.00714694	100	0.5	0.00714694	100	0.5	0.00714694	100	0.5	0.00714694	100	0.5	0.00714694	100	0.5	0.00714694	100	0.5	0.00714694	100	0.5	0.00714694	100	0.5	0.00714694	100	0.5	0.00714694
0.6	0.00857633	100	0.6	0.00857633	100	0.6	0.00857633	100	0.6	0.00857633	100	0.6	0.00857633	100	0.6	0.00857633	100	0.6	0.00857633	100	0.6	0.00857633	100	0.6	0.00857633	100	0.6	0.00857633	100	0.6	0.00857633	100	0.6	0.00857633	100	0.6	0.00857633	100	0.6	0.00857633	100	0.6	0.00857633	100	0.6	0.00857633	100	0.6	0.00857633
0.7	0.0100057	100	0.7	0.0100057	100	0.7	0.0100057	100	0.7	0.0100057	100	0.7	0.0100057	100	0.7	0.0100057	100	0.7	0.0100057	100	0.7	0.0100057	100	0.7	0.0100057	100	0.7	0.0100057	100	0.7	0.0100057	100	0.7	0.0100057	100	0.7	0.0100057	100	0.7	0.0100057	100	0.7	0.0100057	100	0.7	0.0100057	100	0.7	0.0100057
0.8	0.0114351	100	0.8	0.0114351	100	0.8	0.0114351	100	0.8	0.0114351	100	0.8	0.0114351	100	0.8	0.0114351	100	0.8	0.0114351	100	0.8	0.0114351	100	0.8	0.0114351	100	0.8	0.0114351	100	0.8	0.0114351	100	0.8	0.0114351	100	0.8	0.0114351	100	0.8	0.0114351	100	0.8	0.0114351	100	0.8	0.0114351	100	0.8	0.0114351
0.9	0.0128645	100	0.9	0.0128645	100	0.9	0.0128645	100	0.9	0.0128645	100	0.9	0.0128645	100	0.9	0.0128645	100	0.9	0.0128645	100	0.9	0.0128645	100	0.9	0.0128645	100	0.9	0.0128645	100	0.9	0.0128645	100	0.9	0.0128645	100	0.9	0.0128645	100	0.9	0.0128645	100	0.9	0.0128645	100	0.9	0.0128645	100	0.9	0.0128645
1	0.0142939	100	1	0.0142939	100	1	0.0142939	100	1	0.0142939	100	1	0.0142939	100	1	0.0142939	100	1	0.0142939	100	1	0.0142939	100	1	0.0142939	100	1	0.0142939	100	1	0.0142939	100	1	0.0142939	100	1	0.0142939	100	1	0.0142939	100	1	0.0142939	100	1	0.0142939	100	1	0.0142939
1.1	0.0157233	100	1.1	0.0157233	100	1.1	0.0157233	100	1.1	0.0157233	100	1.1	0.0157233	100	1.1	0.0157233	100	1.1	0.0157233	100	1.1	0.0157233	100	1.1	0.0157233	100	1.1	0.0157233	100	1.1	0.0157233	100	1.1	0.0157233	100	1.1	0.0157233	100	1.1	0.0157233	100	1.1	0.0157233	100	1.1	0.0157233	100	1.1	0.0157233
1.2	0.0171527	100	1.2	0.0171527	100	1.2	0.0171527	100	1.2	0.0171527	100	1.2	0.0171527	100	1.2	0.0171527	100	1.2	0.0171527	100	1.2	0.0171527	100	1.2	0.0171527	100	1.2	0.0171527	100	1.2	0.0171527	100	1.2	0.0171527	100	1.2	0.0171527	100	1.2	0.0171527	100	1.2	0.0171527	100	1.2	0.0171527	100	1.2	0.0171527
1.3	0.018582	100	1.3	0.018582	100	1.3	0.018582	100	1.3	0.018582	100	1.3	0.018582	100	1.3	0.018582	100	1.3	0.018582	100	1.3	0.018582	100	1.3	0.018582	100	1.3	0.018582	100	1.3	0.018582	100	1.3	0.018582	100	1.3	0.018582	100	1.3	0.018582	100	1.3	0.018582	100	1.3	0.018582	100	1.3	0.018582
1.4	0.0200114	100	1.4	0.0200114	100	1.4	0.0200114	100	1.4	0.0200114	100	1.4	0.0200114	100	1.4	0.0200114	100	1.4	0.0200114	100	1.4	0.0200114	100	1.4	0.0200114	100	1.4	0.0200114	100	1.4	0.0200114	100	1.4	0.0200114	100	1.4	0.0200114	100	1.4	0.0200114	100	1.4	0.0200114	100	1.4	0.0200114	100	1.4	0.0200114
1.5	0.0214408	100	1.5	0.0214408	100	1.5	0.0214408	100	1.5	0.0214408	100	1.5	0.0214408	100	1.5	0.0214408	100	1.5	0.0214408	100	1.5	0.0214408	100	1.5	0.0214408	100	1.5	0.0214408	100	1.5	0.0214408	100	1.5	0.0214408	100	1.5	0.0214408	100	1.5	0.0214408	100	1.5	0.0214408	100	1.5	0.0214408	100	1.5	0.0214408
1.6	0.0228702	100	1.6	0.0228702	100	1.6	0.0228702	100	1.6	0.0228702	100	1.6	0.0228702	100	1.6	0.0228702	100	1.6	0.0228702	100	1.6	0.0228702	100	1.6	0.0228702	100	1.6	0.0228702	100	1.6	0.0228702	100	1.6	0.0228702	100	1.6	0.0228702	100	1.6	0.0228702	100	1.6	0.0228702	100	1.6	0.0228702	100	1.6	0.0228702
1.7	0.0242996	100	1.7	0.0242996	100	1.7	0.0242996	100	1.7	0.0242996	100	1.7	0.0242996	100	1.7	0.0242996	100	1.7	0.0242996	100	1.7	0.0242996	100	1.7	0.0242996	100	1.7	0.0242996	100	1.7	0.0242996	100	1.7	0.0242996	100	1.7	0.0242996	100	1.7	0.0242996	100	1.7	0.0242996	100	1.7	0.0242996	100	1.7	0.0242996
1.8	0.025729	100	1.8	0.025729	100	1.8	0.025729	100	1.8	0.025729	100	1.8	0.025729	100	1.8	0.025729	100	1.8	0.025729	100	1.8	0.025729	100	1.8	0.025729	100	1.8	0.025729	100	1.8	0.025729	100	1.8	0.025729	100	1.8	0.025729	100	1.8	0.025729	100	1.8	0.025729	100	1.8	0.025729	100	1.8	0.025729
1.9	0.0271584	100	1.9	0.0271584	100	1.9	0.0271584	100	1.9	0.0271584	100	1.9	0.0271584	100	1.9	0.0271584	100	1.9	0.0271584	100	1.9	0.0271584	100	1.9	0.0271584	100	1.9	0.0271584	100	1.9	0.0271584	100	1.9	0.0271584	100	1.9	0.0271584	100	1.9	0.0271584	100	1.9	0.0271584	100	1.9	0.0271584	100	1.9	0.0271584
2	0.0285878	100	2	0.0285878	100	2	0.0285878	100	2	0.0285878	100	2	0.0285878	100	2	0.0285878	100	2	0.0285878	100	2	0.0285878	100	2	0.0285878	100	2	0.0285878	100	2	0.0285878	100	2	0.0285878	100	2	0.0285878	100	2	0.0285878	100	2	0.0285878	100	2	0.0285878	100	2	0.0285878
2.1	0.0300172	100	2.1	0.0300172	100	2.1	0.0300172	100	2.1	0.0300172	100	2.1	0.0300172	100	2.1	0.0300172	100	2.1	0.0300172	100	2.1	0.0300172	100	2.1	0.0300172	100	2.1	0.0300172	100	2.1	0.0300172	100	2.1	0.0300172	100	2.1	0.0300172	100	2.1	0.0300172	100	2.1	0.0300172	100	2.1	0.0300172	100	2.1	0.0300172
2.2	0.0314465	100	2.2	0.0314465	100	2.2	0.0314465	100	2.2	0.0314465	100	2.2	0.0314465	100	2.2	0.0314465	100	2.2	0.0314465	100	2.2	0.0314465	100	2.2	0.0314465	100	2.2	0.0314465	100	2.2	0.0314465	100	2.2	0.0314465	100	2.2	0.0314465	100	2.2	0.0314465	100	2.2	0.0314465	100	2.2	0.0314465	100	2.2	0.0314465
2.3	0.0328759	100	2.3	0.0328759	100	2.3	0.0328759	100	2.3	0.0328759	100	2.3	0.0328759	100	2.3	0.0328759	100	2.3	0.0328759	100	2.3	0.0328759	100	2.3	0.0328759	100	2.3	0.0328759	100	2.3	0.0328759	100	2.3	0.0328759	100	2.3	0.0328759	100	2.3	0.0328759	100	2.3	0.0328759	100	2.3	0.0328759	100	2.3	0.0328759
2.4	0.0343053	100	2.4	0.0343053	100	2.4	0.0343053	100	2.4	0.0343053	100	2.4	0.0343053	100	2.4	0.0343053	100	2.4	0.0343053	100	2.4	0.0343053	100	2.4	0.0343053	100	2.4	0.0343053	100	2.4	0.0343053	100	2.4	0.0343053	100	2.4	0.0343053	100	2.4	0.0343053	100	2.4	0.0343053	100	2.4	0.0343053	100	2.4	0.0343053
2.5	0.0357347	100	2.5	0.0357347	100	2.5	0.0357347	100	2.5	0.0357347	100	2.5	0.0357347	100	2.5	0.0357347	100	2.5	0.0357347	100	2.5	0.0357347	100	2.5	0.0357347	100	2.5	0.0357347	100	2.5	0.0357347	100	2.5	0.0357347	100	2.5	0.0357347	100	2.5	0.0357347	100	2.5	0.0357347	100	2.5	0.0357347	100	2.5	0.0357347
2.6	0.0371641	100	2.6	0.0371641	100	2.6	0.0371641	100	2.6	0.0371641	100	2.6	0.0371641	100	2.6	0.0371641	100	2.6	0.0371641	100	2.6	0.0371641	100	2.6	0.0371641	100	2.6	0.0371641	100	2.6	0.0371641	100	2.6	0.0371641	100	2.6	0.0371641	100	2.6	0.0371641	100	2.6	0.0371641	100	2.6	0.0371641	100	2.6	0.0371641
2.7	0.0385935	100	2.7	0.0385935	100	2.7	0.0385935	100	2.7	0.0385935	100	2.7	0.0385935	100	2.7	0.0385935	100	2.7	0.0385935	100	2.7	0.0385935	100	2.7	0.0385935	100	2.7	0.0385935	100	2.7	0.0385935	100	2.7	0.0385935	100	2.7	0.0385935	100	2.7	0.0385935	100	2.7	0.0385935	100	2.7	0.0385935	100	2.7	0.0385935
2.8	0.0400229	100	2.8	0.0400229	100	2.8	0.0400229	100	2.8	0.0400229	100	2.8	0.0400229	100	2.8	0.0400229	100	2.8	0.0400229	100	2.8	0.0400229	100	2.8	0.0400229	100	2.8	0.0400229	100	2.8	0.0400229	100	2.8	0.0400229	100	2.8	0.0400229	100	2.8	0.0400229	100	2.8	0.0400229	100	2.8	0.0400229	100	2.8	0.0400229
2.9	0.0414523	100	2.9	0.0414523	100	2.9	0.0414523	100	2.9	0.0414523	100	2.9	0.0414523	100	2.9	0.0414523	100	2.9	0.0414523	100	2.9	0.0414523	100	2.9	0.0414523	100	2.9	0.0414523	100	2.9	0.0414523	100	2.9	0.0414523	100	2.9	0.0414523	100	2.9	0.0414523	100	2.9	0.0414523	100	2.9	0.0414523	100	2.9	0.0414523
3	0.0428816	100	3	0.0428816	100	3	0.0428816	100	3	0.0428816	100	3	0.0428816	100	3	0.0428816	100	3	0.0428816	100	3	0.0428816	100	3	0.0428816	100	3	0.0428816	100	3	0.0428816	100	3	0.0428816	100	3	0.0428816	100	3	0.0428816	100	3	0.0428816	100	3	0.0428816	100	3	0.0428816
3.1	0.044311	100	3.1	0.044311	100	3.1	0.044311	100	3.1	0.044311	100	3.1	0.044311	100	3.1	0.044311	100	3.1	0.044311	100	3.1	0.044311	100	3.1	0.044311	100	3.1	0.044311	100	3.1	0.044311	100	3.1	0.044311	100	3.1	0.044311	100	3.1	0.044311	100	3.1	0.044311	100	3.1	0.044311	100	3.1	0.044311
3.2	0.0457404	100	3.2	0.0457404	100	3.2	0.0457404	100	3.2	0.0457404	100	3.2	0.0457404	100	3.2	0.0457404	100	3.2	0.0457404	100	3.2	0.0457404	100	3.2	0.0457404	100	3.2	0.0457404	100	3.2	0.0457404	100	3.2	0.0457404	100	3.2	0.0457404	100	3.2	0.0457404	100	3.2	0.0457404	100	3.2	0.0457404	100	3.2	0.0457404
3.3	0.0471698	100	3.3	0.0471698	100	3.3	0.0471698	100	3.3	0.0471698	100	3.3	0.0471698	100	3.3	0.0471698	100	3.3	0.0471698	100	3.3	0.0471698	100	3.3	0.0471698	100	3.3	0.0471698	100	3.3	0.0471698	100	3.3	0.0471698	100	3.3	0.0471698	100	3.3	0.0471698	100	3.3	0.0471698	100	3.3	0.0471698	100	3.3	0.0471698
3.4	0.0485992	100	3.4	0.0485992	100	3.4	0.0485992	100	3.4	0.0485992	100	3.4	0.0485992	100	3.4	0.0485992	100	3.4	0.0485992	100	3.4	0.0485992	100	3.4	0.0485992	100	3.4	0.0485992	100	3.4	0.0485992	100	3.4	0.0485992	100	3.4	0.0485992	100	3.4	0.0485992	100	3.4	0.0485992	100	3.4	0.0485992	100	3.4	0.0485992
3.5	0.0500286	100	3.5	0.0500286	100	3.5	0.0500286	100	3.5	0.0500286	100	3.5	0.0500286	100	3.5	0.0500286	100	3.5	0.0500286	100	3.5	0.0500286	100	3.5	0.0500286	100	3.5	0.0500286	100	3.5	0.0500286	100	3.5	0.0500286	100	3.5	0.0500286	100	3.5	0.0500286	100	3.5	0.0500286	100	3.5	0.0500286	100	3.5	0.0500286
3.6	0.051458	100	3.6	0.051458	100	3.6	0.051458	100	3.6	0.051458	100	3.6	0.051458	100	3.6	0.051458	100	3.6	0.051458	100	3.6	0.051458	100	3.6	0.051458	100	3.6	0.051458	100	3.6	0.051458	100	3.6	0.051458	100	3.6	0.051458	100	3.6	0.051458	100	3.6	0.051458	100	3.6	0.051458	100	3.6	0.051458
3.7	0.0528874	100	3.7	0.0528874	100	3.7	0.0528874	100	3.7	0.0528874	100	3.7	0.0528874	100	3.7	0.0528874	100	3.7	0.0528874	100	3.7	0.0528874	100	3.7	0.0528874	100	3.7	0.0528874	100	3.7	0.0528874	100	3.7	0.0528874	100	3.7	0.0528874	100	3.7	0.0528874	100	3.7	0.0528874	100	3.7	0.0528874	100	3.7	0.0528874
3.8	0.0543168	100	3.8	0.0543168	100	3.8	0.0543168	100	3.8	0.0543168	100	3.8	0.0543168	100	3.8	0.0543168	100	3.8	0.0543168	100	3.8	0.0543168	100	3.8	0.0543168	100	3.8	0.0543168	100	3.8	0.0543168	100	3.8	0.0543168	100	3.8	0.0543168	100	3.8	0.0543168	100	3.8	0.0543168	100	3.8	0.0543168	100	3.8	0.0543168
3.9	0.0557461	100	3.9	0.0557461	100	3.9	0.0557461	100	3.9	0.0557461	100	3.9	0.0557461	100	3.9	0.0557461	100	3.9	0.0557461	100	3.9	0.0557461	100	3.9	0.0557461	100	3.9	0.0557461	100	3.9	0.0557461	100	3.9	0.0557461	100	3.9	0.0557461	100	3.9	0.0557461	100	3.9	0.0557461	100	3.9	0.0557461	100	3.9	0.0557461
4	0.0571755	100	4	0.0571755	100	4	0.0571755	100	4	0.0571755	100	4	0.0571755	100	4	0.0571755	100	4	0.0571755	100	4	0.0571755	100	4	0.0571755	100	4	0.0571755	100	4	0.0571755	100	4	0.0571755	100	4	0.0571755	100	4	0.0571755	100	4	0.0571755	100	4	0.0571755	100	4	0.0571755
4.1	0.0586049	100	4.1	0.0586049	100	4.1	0.0586049	100	4.1	0.0586049	100	4.1	0.0586049	100	4.1	0.0586049	100	4.1	0.0586049	100	4.1	0.0586049	100	4.1	0.0586049	100	4.1	0.0586049	100	4.1	0.0586049	100	4.1	0.0586049	100	4.1	0.0586049	100	4.1	0.0586049	100	4.1	0.0586049	100	4.1	0.0586049	100	4.1	0.0586049
4.2	0.0600343	100	4.2	0.0600343	100	4.2	0.0600343	100	4.2	0.0600343	100	4.2	0.0600343	100	4.2	0.0600343	100	4.2	0.0600343	100	4.2	0.0600343	100	4.2	0.0600343	100	4.2	0.0600343	100	4.2	0.0600343	100	4.2	0.0600343	100	4.2	0.0600343	100	4.2	0.0600343	100	4.2	0.0600343	100	4.2	0.0600343	100	4.2	0.0600343
4.3	0.0614637	100	4.3	0.0614637	100	4.3	0.0614637	100	4.3	0.0614637	100	4.3	0.0614637	100	4.3	0.0614637	100	4.3	0.0614637	100	4.3	0.0614637	100	4.3	0.0614637	100	4.3	0.0614637	100	4.3	0.0614637	100	4.3	0.0614637	100	4.3	0.0614637	100	4.3	0.0614637	100	4.3	0.0614637	100	4.3	0.0614637	100	4.3	0.0614637
4.4	0.0628931	100	4.4	0.0628931	100	4.4	0.0628931	100	4.4	0.0628931	100	4.4	0.0628931	100	4.4	0.0628931	100	4.4	0.0628931	100	4.4	0.0628931	100	4.4	0.0628931	100	4.4	0.0628931	100	4.4	0.0628931	100	4.4	0.0628931	100	4.4	0.0628931	100	4.4	0.0628931	100	4.4	0.0628931	100	4.4	0.0628931	100	4.4	0.0628931
4.5	0.0643225	100	4.5	0.0643225	100	4.5	0.0643225	100	4.5	0.0643225	100	4.5	0.0643225	100	4.5	0.0643225	100	4.5	0.0643225	100	4.5	0.0643225	100	4.5	0.0643225	100	4.5	0.0643225	100	4.5	0.0643225	100	4.5	0.0643225	100	4.5	0.0643225	100	4.5	0.0643225	100	4.5	0.0643225	100	4.5	0.0643225	100	4.5	0.0643225
4.6	0.0657519	100	4.6	0.0657519	100	4.6	0.0657519	100	4.6	0.0657519	100	4.6	0.0657519	100	4.6	0.0657519	100	4.6	0.0657519	100	4.6	0.0657519	100	4.6	0.0657519	100	4.6	0.0657519	100	4.6	0.0657519	100	4.6	0.0657519	100	4.6	0.0657519	100	4.6	0.0657519	100	4.6	0.0657519	100	4.6	0.0657519	100	4.6	0.0657519
4.7	0.0671812	100	4.7	0.0671812	100	4.7	0.0671812	100	4.7	0.0671812	100	4.7	0.0671812	100	4.7	0.0671812	100	4.7	0.0671812	100	4.7	0.0671812	100	4.7	0.0671812	100	4.7	0.0671812	100	4.7	0.0671812	100	4.7	0.0671812	100	4.7	0.0671812	100	4.7	0.0671812	100	4.7	0.0671812	100	4.7	0.0671812	100	4.7	0.0671812
4.8	0.0686106	100	4.8	0.0686106	100	4.8	0.0686106	100	4.8	0.0686106	100	4.8	0.0686106	100	4.8	0.0686106	100	4.8	0.0686106	100	4.8	0.0686106	100	4.8	0.0686106	100	4.8	0.0686106	100	4.8	0.0686106	100	4.8	0.0686106	100	4.8	0.0686106	100	4.8	0.0686106	100	4.8	0.0686106	100	4.8	0.0686106	100	4.8	0.0686106
4.9	0.07004	100	4.9	0.07004	100	4.9	0.07004	100	4.9	0.07004	100	4.9	0.07004	100	4.9	0.07004	100	4.9	0.07004	100	4.9	0.07004	100	4.9	0.07004	100	4.9	0.07004	100	4.9	0.07004	100	4.9	0.07004	100	4.9	0.07004	100	4.9	0.07004	100	4.9	0.07004	100	4.9	0.07004	100	4.9	0.07004
5	0.0714694	100	5	0.0714694	100	5	0.0714694	100	5	0.0714694	100	5	0.0714694	100	5	0.0714694	100	5	0.0714694	100	5	0.0714694	100	5	0.0714694	100	5	0.0714694	100	5	0.0714694	100	5	0.0714694	100	5	0.0714694	100	5	0.0714694	100	5	0.0714694	100	5	0.0714694	100	5	0.0714694
5.1	0.0728988	100	5.1	0.0728988	100	5.1	0.0728988	100	5.1	0.0728988	100	5.1	0.0728988	100	5.1	0.0728988	100	5.1	0.0728988	100	5.1	0.0728988	100	5.1	0.0728988	100	5.1	0.0728988	100	5.1	0.0728988	100	5.1	0.0728988	100	5.1	0.0728988	100	5.1	0.0728988	100	5.1	0.0728988	100	5.1	0.0728988	100	5.1	0.0728988
5.2	0.0743282	100	5.2	0.0743282	100	5.2	0.0743282	100	5.2	0.0743282	100	5.2	0.0743282	100	5.2	0.0743282	100	5.2	0.0743282	100	5.2	0.0743282	100	5.2	0.0743282	100	5.2	0.0743282	100	5.2	0.0743282	100	5.2	0.0743282	100	5.2	0.0743282	100	5.2	0.0743282	100	5.2	0.0743282	100	5.2	0.0743282	100	5.2	0.0743282
5.3	0.0757576	100	5.3	0.0757576	100	5.3	0.0757576	100	5.3	0.0757576	100	5.3	0.0757576	100	5.3	0.0757576	100	5.3	0.0757576	100	5.3	0.0757576	100	5.3	0.0757576	100	5.3	0.0757576	100	5.3	0.0757576	100	5.3	0.0757576	100	5.3	0.0757576	100	5.3	0.0757576	100	5.3	0.0757576	100	5.3	0.0757576	100	5.3	0.0757576
5.4	0.077187	100	5.4	0.077187	100	5.4	0.077187	100	5.4	0.077187	100	5.4	0.077187	100	5.4	0.077187	100	5.4	0.077187	100	5.4	0.077187	100	5.4	0.077187	100	5.4	0.077187	100	5.4	0.077187	100	5.4	0.077187	100	5.4	0.077187	100	5.4	0.077187	100	5.4	0.077187	100	5.4	0.077187	100	5.4	0.077187
5.5	0.0786164	100	5.5	0.0786164	100	5.5	0.0786164	100	5.5	0.0786164	100	5.5	0.0786164	100	5.5	0.0786164	100	5.5	0.0786164	100	5.5	0.0786164	100	5.5	0.0786164	100	5.5	0.0786164	100	5.5	0.0786164	100	5.5	0.0786164	100	5.5	0.0786164	100	5.5	0.0786164	100	5.5	0.0786164	100	5.5	0.0786164	100	5.5	0.0786164
5.6	0.0800457	100	5.6	0.0800457	100	5.6	0.0800457	100	5.6	0.0800457	100	5.6	0.0800457	100	5.6	0.0800457	100	5.6	0.0800457	100	5.6	0.0800457	100	5.6	0.0800457	100	5.6	0.0800457	100	5.6	0.0800457	100	5.6	0.0800457	100	5.6	0.0800457	100	5.6	0.0800457	100	5.6	0.0800457	100	5.6	0.0800457	100	5.6	0.0800457
5.7	0.0814751	100	5.7	0.0814751	100	5.7	0.0814751	100	5.7	0.0814751	100	5.7	0.0814751	100	5.7	0.0814751	100	5.7	0.0814751	100	5.7	0.0814751	100	5.7	0.0814751	100	5.7	0.0814751	100	5.7	0.0814751	100	5.7	0.0814751	100	5.7	0.0814751	100	5.7	0.0814751	100	5.7	0.0814751	100	5.7	0.0814751	100	5.7	0.0814751
5.8	0.0829045	100	5.8	0.0829045	100	5.8	0.0829045	100	5.8	0.0829045	100	5.8	0.0829045	100	5.8	0.0829045	100	5.8	0.0829045	100	5.8	0.0829045	100	5.8	0.0829045	100	5.8	0.0829045	100	5.8	0.0829045	100	5.8	0.0829045	100	5.8	0.0829045	100	5.8	0.0829045	100	5.8	0.0829045	100	5.8	0.0829045	100	5.8	0.0829045
5.9	0.0843339	100	5.9	0.0843339	100	5.9	0.0843339	100	5.9	0.0843339	100	5.9	0.0843339	100	5.9	0.0843339	100	5.9	0.0843339	100	5.9	0.0843339	100	5.9	0.0843339	100	5.9	0.0843339	100	5.9	0.0843339	100	5.9	0.0843339	100	5.9	0.0843339	100	5.9	0.0843339	100	5.9	0.0843339	100	5.9	0.0843339	100	5.9	0.0843339
6	0.0857633	100	6	0.0857633	100	6	0.0857633	100	6	0.0857633	100	6	0.0857633	100	6	0.0857633	100	6	0.0857633	100	6	0.0857633	100	6	0.0857633	100	6	0.0857633	100	6	0.0857633	100	6	0.0857633	100	6	0.0857633	100	6	0.0857633	100	6	0.0857633	100	6	0.0857633	100	6	0.0857633
6.1	0.0871927	100	6.1	0.0871927	100	6.1	0.0871927	100	6.1	0.0871927	100	6.1	0.0871927	100	6.1	0.0871927	100	6.1	0.0871927	100	6.1	0.0871927	100	6.1	0.0871927	100	6.1	0.0871927	100	6.1	0.0871927	100	6.1	0.0871927	100	6.1	0.0871927	100	6.1	0.0871927	100	6.1	0.0871927	100	6.1	0.0871927	100	6.1	0.0871927
6.2	0.0886221	100	6.2	0.0886221	100	6.2	0.0886221	100	6.2	0.0886221	100	6.2	0.0886221	100	6.2	0.0886221	100	6.2	0.0886221	100	6.2	0.0886221	100	6.2	0.0886221	100	6.2	0.0886221	100	6.2	0.0886221	100	6.2	0.0886221	100	6.2	0.0886221	100	6.2	0.0886221	100	6.2	0.0886221	100	6.2	0.0886221	100	6.2	0.0886221
6.3	0.0900515	100	6.3	0.0900515	100	6.3	0.0900515	100	6.3	0.0900515	100	6.3	0.0900515	100	6.3	0.0900515	100	6.3	0.0900515	100	6.3	0.0900515	100	6.3	0.0900515	100	6.3	0.0900515	100	6.3	0.0900515	100	6.3	0.0900515	100	6.3	0.0900515	100	6.3	0.0900515	100	6.3	0.0900515	100	6.3	0.0900515	100	6.3	0.0900515
6.4	0.0914808	100	6.4	0.0914808	100	6.4	0.0914808	100	6.4	0.0914808	100	6.4	0.0914808	100	6.4	0.0914808	100	6.4	0.0914808	100	6.4	0.0914808	100	6.4	0.0914808	100	6.4	0.0914808	100	6.4	0.0914808	100	6.4	0.0914808	100	6.4	0.0914808	100	6.4	0.0914808	100	6.4	0.0914808	100	6.4	0.0914808	100	6.4	0.0914808
6.5	0.0929102	100	6.5	0.0929102	100	6.5	0.0929102	100	6.5	0.0929102	100	6.5	0.0929102	100	6.5	0.0929102	100	6.5	0.0929102	100	6.5	0.0929102	100	6.5	0.0929102	100	6.5	0.0929102	100	6.5	0.0929102	100	6.5	0.0929102	100	6.5	0.0929102	100	6.5	0.0929102	100	6.5	0.0929102	100	6.5	0.0929102	100	6.5	0.0929102
6.6	0.0943396	100	6.6	0.0943396	100	6.6	0.0943396	100	6.6	0.0943396	100	6.6	0.0943396	100	6.6	0.0943396	100	6.6	0.0943396	100	6.6	0.0943396	100	6.6	0.0943396	100	6.6	0.0943396	100	6.6	0.0943396	100	6.6	0.0943396	100	6.6	0.0943396	100	6.6	0.0943396	100	6.6	0.0943396	100	6.6	0.0943396	100	6.6	0.0943396
6.7	0.095769	100	6.7	0.095769	100	6.7	0.095769	100	6.7	0.095769	100	6.7	0.095769	100	6.7	0.095769	100	6.7	0.095769	100	6.7	0.095769	100	6.7	0.095769	100	6.7	0.095769	100	6.7	0.095769	100	6.7	0.095769	100	6.7	0.095769	100	6.7	0.095769	100	6.7	0.095769	100	6.7	0.095769	100	6.7	0.095769
6.8	0.0971984	100	6.8	0.0971984	100	6.8	0.0971984	100	6.8	0.0971984	100	6.8	0.0971984	100	6.8	0.0971984	100	6.8	0.0971984	100	6.8	0.0971984	100	6.8	0.0971984	100	6.8	0.0971984	100	6.8	0.0971984	100	6.8	0.0971984	100	6.8	0.0971984	100	6.8	0.0971984	100	6.8	0.0971984	100	6.8	0.0971984	100	6.8	0.0971984
6.9	0.0986278	100	6.9	0.0986278	100	6.9	0.0986278	100	6.9	0.0986278	100	6.9	0.0986278	100	6.9	0.0986278	100	6.9	0.0986278	100	6.9	0.0986278	100	6.9	0.0986278	100	6.9	0.0986278	100	6.9	0.0986278	100	6.9	0.0986278	100	6.9	0.0986278	100	6.9	0.0986278	100	6.9	0.0986278	100	6.9	0.0986278	100	6.9	0.0986278
7	0.100057	100	7	0.100057	100	7	0.100057	100	7	0.100057	100	7	0.100057	100	7	0.100057	100	7	0.100057	100	7	0.100057	100	7	0.100057	100	7	0.100057	100	7	0.100057	100	7	0.100057	100	7	0.100057	100	7	0.100057	100	7	0.100057	100	7	0.100057	100	7	0.100057
7.1	0.101487	100	7.1	0.101487	100	7.1	0.101487	100	7.1	0.101487	100	7.1	0.101487	100	7.1	0.101487	100	7.1	0.101487	100	7.1	0.101487	100	7.1	0.101487	100	7.1	0.101487	100	7.1	0.101487	100	7.1	0.101487	100	7.1	0.101487	100	7.1	0.101487	100	7.1	0.101487	100	7.1	0.101487	100	7.1	0.101487
7.2	0.102916	100	7.2	0.102916	100	7.2	0.102916	100	7.2	0.102916	100	7.2	0.102916	100	7.2	0.102916	100	7.2	0.102916	100	7.2	0.102916	100	7.2	0.102916	100	7.2	0.102916	100	7.2	0.102916	100	7.2	0.102916	100	7.2	0.102916	100	7.2	0.102916	100	7.2	0.102916	100	7.2	0.102916	100	7.2	0.102916
7.3	0.104345	100	7.3	0.104345	100	7.3	0.104345	100	7.3	0.104345	100	7.3	0.104345	100	7.3	0.104345	100	7.3	0.104345	100	7.3	0.104345	100	7.3	0.104345	100	7.3	0.104345	100	7.3	0.104345	100	7.3	0.104345	100	7.3	0.104345	100	7.3	0.104345	100	7.3	0.104345	100	7.3	0.104345	100	7.3	0.104345
7.4	0.105775	100	7.4	0.105775	100	7.4	0.105775	100	7.4	0.105775	100	7.4	0.105775	100	7.4	0.105775	100	7.4	0.105775	100	7.4	0.105775	100	7.4	0.105775	100	7.4	0.105775	100	7.4	0.105775	100	7.4	0.105775	100	7.4	0.105775	100	7.4	0.105775	100	7.4	0.105775	100	7.4	0.105775	100	7.4	0.105775
7.5	0.107204	100	7.5	0.107204	100	7.5	0.107204	100	7.5	0.107204	100	7.5	0.107204	100	7.5	0.107204	100	7.5	0.107204	100	7.5	0.107204	100	7.5	0.107204	100	7.5	0.107204	100	7.5	0.107204	100	7.5	0.107204	100	7.5	0.107204	100	7.5	0.107204	100	7.5	0.107204	100	7.5	0.107204	100	7.5	0.107204
7.6	0.108634	100	7.6	0.108634	100	7.6	0.108634	100	7.6	0.108634	100	7.6	0.108634	100	7.6	0.108634	100	7.6	0.108634	100	7.6	0.108634	100	7.6	0.108634	100	7.6	0.108634	100	7.6	0.108634	100	7.6	0.108634	100	7.6	0.108634	100	7.6	0.108634	100	7.6	0.108634	100	7.6	0.108634	100	7.6	0.108634
7.7	0.110063	100	7.7	0.110063	100	7.7	0.110063	100	7.7	0.110063	100	7.7	0.110063	100	7.7	0.110063	100	7.7	0.110063	100	7.7	0.110063	100	7.7	0.110063	100	7.7	0.110063	100	7.7	0.110063	100	7.7	0.110063	100	7.7	0.110063	100	7.7	0.110063	100	7.7	0.110063	100	7.7	0.110063	100	7.7	0.110063
7.8	0.111492	100	7.8	0.111492	100	7.8	0.111492	100	7.8	0.111492	100	7.8	0.111492	100	7.8	0.111492	100	7.8	0.111492	100	7.8	0.111492	100	7.8	0.111492	100	7.8	0.111492	100	7.8	0.111492	100	7.8	0.111492	100	7.8	0.111492	100	7.8	0.111492	100	7.8	0.111492	100	7.8	0.111492	100	7.8	0.111492
7.9	0.112922	100	7.9	0.112922	100	7.9	0.112922	100	7.9	0.112922	100	7.9	0.112922	100	7.9	0.112922	100	7.9	0.112922	100	7.9	0.112922	100	7.9	0.112922	100	7.9	0.112922	100	7.9	0.112922	100	7.9	0.112922	100	7.9	0.112922	100	7.9	0.112922	100	7.9	0.112922	100	7.9	0.112922	100	7.9	0.112922
8	0.114351	100	8	0.114351	100	8	0.114351	100	8	0.114351	100	8	0.114351	100	8	0.114351	100	8	0.114351	100	8	0.114351	100	8	0.114351	100	8	0.114351	100	8	0.114351	100	8	0.114351	100	8	0.114351	100	8	0.114351	100	8	0.114351	100	8	0.114351	100	8	0.114351
8.1	0.11578	100	8.1	0.11578	100	8.1	0.11578	100	8.1	0.11578	100	8.1	0.11578	100	8.1	0.11578	100	8.1	0.11578	100	8.1	0.11578	100	8.1	0.11578	100	8.1	0.11578	100	8.1	0.11578	100	8.1	0.11578	100	8.1	0.11578	100	8.1	0.11578	100	8.1	0.11578	100	8.1	0.11578	100	8.1	0.11578
8.2	0.11721	100	8.2	0.11721	100	8.2	0.11721	100	8.2	0.11721	100	8.2	0.11721	100	8.2	0.11721	100	8.2	0.11721	100	8.2	0.11721	100	8.2	0.11721	100	8.2	0.11721	100	8.2	0.11721	100	8.2	0.11721	100	8.2	0.11721	100	8.2	0.11721	100	8.2	0.11721	100	8.2	0.11721	100	8.2	0.11721
8.3	0.118639	100	8.3	0.118639	100	8.3	0.118639	100	8.3	0.118639	100	8.3	0.118639	100	8.3	0.118639	100	8.3	0.118639	100	8.3	0.118639	100	8.3	0.118639	100	8.3	0.118639	100	8.3	0.118639	100	8.3	0.118639	100	8.3	0.118639	100	8.3	0.118639	100	8.3	0.118639	100	8.3	0.118639	100	8.3	0.118639
8.4	0.120069	100	8.4	0.120069	100	8.4	0.120069	100	8.4	0.120069	100	8.4	0.120069	100	8.4	0.120069	100	8.4	0.120069	100	8.4	0.120069	100	8.4	0.120069	100	8.4	0.120069	100	8.4	0.120069	100	8.4	0.120069	100	8.4	0.120069	100	8.4	0.120069	100	8.4	0.120069	100	8.4	0.120069	100	8.4	0.120069
8.5	0.121498	100	8.5	0.121498	100	8.5	0.121498	100	8.5	0.121498	100	8.5	0.121498	100	8.5	0.121498	100	8.5	0.121498	100	8.5	0.121498	100	8.5	0.121498	100	8.5	0.121498	100	8.5	0.121498	100	8.5	0.121498	100	8.5	0.121498	100	8.5	0.121498	100	8.5	0.121498	100	8.5	0.121498	100	8.5	0.121498
8.6	0.122927	100	8.6	0.122927	100	8.6	0.122927	100	8.6	0.122927	100	8.6	0.122927	100	8.6	0.122927	100	8.6	0.122927	100	8.6	0.122927	100	8.6	0.122927	100	8.6	0.122927	100	8.6	0.122927	100	8.6	0.122927	100	8.6	0.122927	100	8.6	0.122927	100	8.6	0.122927	100	8.6	0.122927	100	8.6	0.122927
8.7	0.124357	100	8.7	0.124357	100	8.7	0.124357	100	8.7	0.124357	100	8.7	0.124357	100	8.7	0.124357	100	8.7	0.124357	100	8.7	0.124357	100	8.7	0.124357	100	8.7	0.124357	100	8.7	0.124357	100	8.7	0.124357	100	8.7	0.124357	100	8.7	0.124357	100	8.7	0.124357	100	8.7	0.124357	100	8.7	0.124357
8.8	0.125786	100	8.8	0.125786	100	8.8	0.125786	100	8.8	0.125786	100	8.8	0.125786	100	8.8	0.125786	100	8.8	0.125786	100	8.8	0.125786	100	8.8	0.125786	100	8.8	0.125786	100	8.8	0.125786	100	8.8	0.125786	100	8.8	0.125786	100	8.8	0.125786	100	8.8	0.125786	100	8.8	0.125786	100	8.8	0.125786
8.9	0.127216	100	8.9	0.127216	100	8.9	0.127216	100	8.9	0.127216	100	8.9	0.127216	100	8.9	0.127216	100	8.9	0.127216	100	8.9	0.127216	100	8.9	0.127216	100	8.9	0.127216	100	8.9	0.127216	100	8.9	0.127216	100	8.9	0.127216	100	8.9	0.127216	100	8.9	0.127216	100	8.9	0.127216	100	8.9	0.127216
9	0.128645	100	9	0.128645	100	9	0.128645	100	9	0.128645	100	9	0.128645	100	9	0.128645	100	9	0.128645	100	9	0.128645	100	9	0.128645	100	9	0.128645	100	9	0.128645	100	9	0.128645	100	9	0.128645	100	9	0.128645	100	9	0.128645	100	9	0.128645	100	9	0.128645
9.1	0.130074	100	9.1	0.130074	100	9.1	0.130074	100	9.1	0.130074	100	9.1	0.130074	100	9.1	0.130074	100	9.1	0.130074	100	9.1	0.130074	100	9.1	0.130074	100	9.1	0.130074	100	9.1	0.130074	100	9.1	0.130074	100	9.1	0.130074	100	9.1	0.130074	100	9.1	0.130074	100	9.1	0.130074	100	9.1	0.130074
9.2	0.131504	100	9.2	0.131504	100	9.2	0.131504	100	9.2	0.131504	100	9.2	0.131504	100	9.2	0.131504	100	9.2	0.131504	100	9.2	0.131504	100	9.2	0.131504	100	9.2	0.131504	100	9.2	0.131504	100	9.2	0.131504	100	9.2	0.131504	100	9.2	0.131504	100	9.2	0.131504	100	9.2	0.131504	100	9.2	0.131504
9.3	0.132933	100	9.3	0.132933	100	9.3	0.132933	100	9.3	0.132933	100	9.3	0.132933	100	9.3	0.132933	100	9.3	0.132933	100	9.3	0.132933	100	9.3	0.132933	100	9.3	0.132933	100	9.3	0.132933	100	9.3	0.132933	100	9.3	0.132933	100	9.3	0.132933	100	9.3	0.132933	100	9.3	0.132933	100	9.3	0.132933
9.4	0.134362	100	9.4	0.134362	100	9.4	0.134362	100	9.4	0.134362	100	9.4	0.134362	100	9.4	0.134362	100	9.4	0.134362	100	9.4	0.134362	100	9.4	0.134362	100	9.4	0.134362	100	9.4	0.134362	100	9.4	0.134362	100	9.4	0.134362	100	9.4	0.134362	100	9.4	0.134362	100	9.4	0.134362	100	9.4	0.134362
9.5	0.135792	100	9.5	0.135792	100	9.5	0.135792	100	9.5	0.135792	100	9.5	0.135792	100	9.5	0.135792	100	9.5	0.135792	100	9.5	0.135792	100	9.5	0.135792	100	9.5	0.135792	100	9.5	0.135792	100	9.5	0.135792	100	9.5	0.135792	100	9.5	0.135792	100	9.5	0.135792	100	9.5	0.135792	100	9.5	0.135792
9.6	0.137221	100	9.6	0.137221	100	9.6	0.137221	100	9.6	0.137221	100	9.6	0.137221	100	9.6	0.137221	100	9.6	0.137221	100	9.6	0.137221	100	9.6	0.137221	100	9.6	0.137221	100	9.6	0.137221	100	9.6	0.137221	100	9.6	0.137221	100	9.6	0.137221	100	9.6	0.137221	100	9.6	0.137221	100	9.6	0.137221
9.7	0.138651	100	9.7	0.138651	100	9.7	0.138651	100	9.7	0.138651	100	9.7	0.138651	100	9.7	0.138651	100	9.7	0.138651	100	9.7	0.138651	100	9.7	0.138651	100	9.7	0.138651	100	9.7	0.138651	100	9.7	0.138651	100	9.7	0.138651	100	9.7	0.138651	100	9.7	0.138651	100	9.7	0.138651	100	9.7	0.138651
9.8	0.14008	100	9.8	0.14008	100	9.8	0.14008	100	9.8	0.14008	100	9.8	0.14008	100	9.8	0.14008	100	9.8	0.14008	100	9.8	0.14008	100	9.8	0.14008	100	9.8	0.14008	100	9.8	0.14008	100	9.8	0.14008	100	9.8	0.14008	100	9.8	0.14008	100	9.8	0.14008	100	9.8	0.14008	100	9.8	0.14008
9.9	0.141509	100	9.9	0.141509	100	9.9	0.141509	100	9.9	0.141509	100	9.9	0.141509	100	9.9	0.141509	100	9.9	0.141509	100	9.9	0.141509	100	9.9	0.141509	100	9.9	0.141509	100	9.9	0.141509	100	9.9	0.141509	100	9.9	0.141509	100	9.9	0.141509	100	9.9	0.141509	100	9.9	0.141509	100	9.9	0.141509
10	0.142939	100	10	0.142939	100	10	0.142939	100	10	0.142939	100	10	0.142939	100	10	0.142939	100	10	0.142939	100	10	0.142939	100	10	0.142939	100	10	0.142939	100	10	0.142939	100	10	0.142939	100	10	0.142939	100	10	0.142939	100	10	0.142939	100	10	0.142939	100	10	0.142939
10.1	0.144368	100	10.1	0.144368	100	10.1	0.144368	100	10.1	0.144368	100	10.1	0.144368	100	10.1	0.144368	100	10.1	0.144368	100	10.1	0.144368	100	10.1	0.144368	100	10.1	0.144368	100	10.1	0.144368	100	10.1	0.144368	100	10.1	0.144368	100	10.1	0.144368	100	10.1	0.144368	100	10.1	0.144368	100	10.1	0.144368
10.2	0.145798	100	10.2	0.145798	100	10.2	0.145798	100	10.2	0.145798	100	10.2	0.145798	100	10.2	0.145798	100	10.2	0.145798	100	10.2	0.145798	100	10.2	0.145798	100	10.2	0.145798	100	10.2	0.145798	100	10.2	0.145798	100	10.2	0.145798	100	10.2	0.145798	100	10.2	0.145798	100	10.2	0.145798	100	10.2	0.145798
10.3	0.147227	100	10.3	0.147227	100	10.3	0.147227	100	10.3	0.147227	100	10.3	0.147227	100	10.3	0.147227	100	10.3	0.147227	100	10.3	0.147227	100	10.3	0.147227	100	10.3	0.147227	100	10.3	0.147227	100	10.3	0.147227	100	10.3	0.147227	100	10.3	0.147227	100	10.3	0.147227	100	10.3	0.147227	100	10.3	0.147227
10.4	0.148656	100	10.4	0.148656	100	10.4	0.148656	100	10.4	0.148656	100	10.4	0.148656	100	10.4	0.148656	100	10.4	0.148656	100	10.4	0.148656	100	10.4	0.148656	100	10.4	0.148656	100	10.4	0.148656	100	10.4	0.148656	100	10.4	0.148656	100	10.4	0.148656	100	10.4	0.148656	100	10.4	0.148656	100	10.4	0.148656
10.5	0.150086	100	10.5	0.150086	100	10.5	0.150086	100	10.5	0.150086	100	10.5	0.150086	100	10.5	0.150086	100	10.5	0.150086	100	10.5	0.150086	100	10.5	0.150086	100	10.5	0.150086	100	10.5	0.150086	100	10.5	0.150086	100	10.5	0.150086	100	10.5	0.150086	100	10.5	0.150086	100	10.5	0.150086	100	10.5	0.150086
10.6	0.151515	100	10.6	0.151515	100	10.6	0.151515	100	10.6	0.151515	100	10.6	0.151515	100	10.6	0.151515	100	10.6	0.151515	100	10.6	0.151515	100	10.6	0.151515	100	10.6	0.151515	100	10.6	0.151515	100	10.6	0.151515	100	10.6	0.151515	100	10.6	0.151515	100	10.6	0.151515	100	10.6	0.151515	100	10.6	0.151515
10.7	0.152945	100	10.7	0.152945	100	10.7	0.152945	100	10.7	0.152945	100	10.7	0.152945	100	10.7	0.152945	100	10.7	0.152945	100	10.7	0.152945	100	10.7	0.152945	100	10.7	0.152945	100	10.7	0.152945	100	10.7	0.152945	100	10.7	0.152945	100	10.7	0.152945	100	10.7	0.152945	100	10.7	0.152945	100	10.7	0.152945
10.8	0.154374	100	10.8	0.154374	100	10.8	0.154374	100	10.8	0.154374	100	10.8	0.154374	100	10.8	0.154374	100	10.8	0.154374	100	10.8	0.154374	100	10.8	0.154374	100	10.8	0.154374	100	10.8	0.154374	100	10.8	0.154374	100	10.8	0.154374	100	10.8	0.154374	100	10.8	0.154374	100	10.8	0.154374	100	10.8	0.154374
10.9	0.155803	100	10.9	0.155803	100	10.9	0.155803	100	10.9	0.155803	100	10.9	0.155803	100	10.9	0.155803	100	10.9	0.155803	100	10.9	0.155803	100	10.9	0.155803	100	10.9	0.155803	100	10.9	0.155803	100	10.9	0.155803	100	10.9	0.155803	100	10.9	0.155803	100	10.9	0.155803	100	10.9	0.155803	100	10.9	0.155803
11	0.157233	100	11	0.157233	100	11	0.157233	100	11	0.157233	100	11	0.157233	100	11	0.157233	100	11	0.157233	100	11	0.157233	100	11	0.157233	100	11	0.157233	100	11	0.157233	100	11	0.157233	100	11	0.157233	100	11	0.157233	100	11	0.157233	100	11	0.157233	100	11	0.157233
11.1	0.158662	100	11.1	0.158662	100	11.1	0.158662	100	11.1	0.158662	100	11.1	0.158662	100	11.1	0.158662	100	11.1	0.158662	100	11.1	0.158662	100	11.1	0.158662	100	11.1	0.158662	100	11.1	0.158662	100	11.1	0.158662	100	11.1	0.158662	100	11.1	0.158662	100	11.1	0.158662	100	11.1	0.158662	100	11.1	0.158662
11.2	0.160091	100	11.2	0.160091	100	11.2	0.160091	100	11.2	0.160091	100	11.2	0.160091	100	11.2	0.160091	100	11.2	0.160091	100	11.2	0.160091	100	11.2	0.160091	100	11.2	0.160091	100	11.2	0.160091	100	11.2	0.160091	100	11.2	0.160091	100	11.2	0.160091	100	11.2	0.160091	100	11.2	0.160091	100	11.2	0.160091
11.3	0.161521	100	11.3	0.161521	100	11.3	0.161521	100	11.3	0.161521	100	11.3	0.161521	100	11.3	0.161521	100	11.3	0.161521	100	11.3	0.161521	100	11.3	0.161521	100	11.3	0.161521	100	11.3	0.161521	100	11.3	0.161521	100	11.3	0.161521	100	11.3	0.161521	100	11.3	0.161521	100	11.3	0.161521	100	11.3	0.161521
11.4	0.16295	100	11.4	0.16295	100	11.4	0.16295	100	11.4	0.16295	100	11.4	0.16295	100	11.4	0.16295	100	11.4	0.16295	100	11.4	0.16295	100	11.4	0.16295	100	11.4	0.16295	100	11.4	0.16295	100	11.4	0.16295	100	11.4	0.16295	100	11.4	0.16295	100	11.4	0.16295	100	11.4	0.16295	100	11.4	0.16295
11.5	0.16438	100	11.5	0.16438	100	11.5	0.16438	100	11.5	0.16438	100	11.5	0.16438	100	11.5	0.16438	100	11.5	0.16438	100	11.5	0.16438	100	11.5	0.16438	100	11.5	0.16438	100	11.5	0.16438	100	11.5	0.16438	100	11.5	0.16438	100	11.5	0.16438	100	11.5	0.16438	100	11.5	0.16438	100	11.5	0.16438
11.6	0.165809	100	11.6	0.165809	100	11.6	0.165809	100	11.6	0.165809	100	11.6	0.165809	100	11.6	0.165809	100	11.6	0.165809	100	11.6	0.165809	100	11.6	0.165809	100	11.6	0.165809	100	11.6	0.165809	100	11.6	0.165809	100	11.6	0.165809	100	11.6	0.165809	100	11.6	0.165809	100	11.6	0.165809	100	11.6	0.165809
11.7	0.167238	100	11.7	0.167238	100	11.7	0.167238	100	11.7	0.167238	100	11.7	0.167238	100	11.7	0.167238	100	11.7	0.167238	100	11.7	0.167238	100	11.7	0.167238	100	11.7	0.167238	100	11.7	0.167238	100	11.7	0.167238	100	11.7	0.167238	100	11.7	0.167238	100	11.7	0.167238	100	11.7	0.167238	100	11.7	0.167238
11.8	0.168668	100	11.8	0.168668	100	11.8	0.168668	100	11.8	0.168668	100	11.8	0.168668	100	11.8	0.168668	100	11.8	0.168668	100	11.8	0.168668	100	11.8	0.168668	100	11.8	0.168668	100	11.8	0.168668	100	11.8	0.168668	100	11.8	0.168668	100	11.8	0.168668	100	11.8	0.168668	100	11.8	0.168668	100	11.8	0.168668
11.9	0.170097	100	11.9	0.170097	100	11.9	0.170097	100	11.9	0.170097	100	11.9	0.170097	100	11.9	0.170097	100	11.9	0.170097	100	11.9	0.170097	100	11.9	0.170097	100	11.9	0.170097	100	11.9	0.170097	100	11.9	0.170097	100	11.9	0.170097	100	11.9	0.170097	100	11.9	0.170097	100	11.9	0.170097	100	11.9	0.170097
12	0.171527	100	12	0.171527	100	12	0.171527	100	12	0.171527	100	12	0.171527	100	12	0.171527	100	12	0.171527	100	12	0.171527	100	12	0.171527	100	12	0.171527	100	12	0.171527	100	12	0.171527	100	12	0.171527	100	12	0.171527	100	12	0.171527	100	12	0.171527	100	12	0.171527
12.1	0.172956	100	12.1	0.172956	100	12.1	0.172956	100	12.1	0.172956	100	12.1	0.172956	100	12.1	0.172956	100	12.1	0.172956	100	12.1	0.172956	100	12.1	0.172956	100	12.1	0.172956	100	12.1	0.172956	100	12.1	0.172956	100	12.1	0.172956	100	12.1	0.172956	100	12.1	0.172956	100	12.1	0.172956	100	12.1	0.172956
12.2	0.174385	100	12.2	0.174385	100	12.2	0.174385	100	12.2	0.174385	100	12.2	0.174385	100	12.2	0.174385	100	12.2	0.174385	100	12.2	0.174385	100	12.2	0.174385	100	12.2	0.174385	100	12.2	0.174385	100	12.2	0.174385	100	12.2	0.174385	100	12.2	0.174385	100	12.2	0.174385	100	12.2	0.174385	100	12.2	0.174385
12.3	0.175815	100	12.3	0.175815	100	12.3	0.175815	100	12.3	0.175815	100	12.3	0.175815	100	12.3	0.175815	100	12.3	0.175815	100	12.3	0.175815	100	12.3	0.175815	100	12.3	0.175815	100	12.3	0.175815	100	12.3	0.175815	100	12.3	0.175815	100	12.3	0.175815	100	12.3	0.175815	100	12.3	0.175815	100	12.3	0.175815
12.4	0.177244	100	12.4	0.177244	100	12.4	0.177244	100	12.4	0.177244	100	12.4	0.177244	100	12.4	0.177244	100	12.4	0.177244	100	12.4	0.177244	100	12.4	0.177244	100	12.4	0.177244	100	12.4	0.177244	100	12.4	0.177244	100	12.4	0.177244	100	12.4	0.177244	100	12.4	0.177244	100	12.4	0.177244	100	12.4	0.177244
12.5	0.178674	100	12.5	0.178674	100	12.5	0.178674	100	12.5	0.178674	100	12.5	0.178674	100	12.5	0.178674	100	12.5	0.178674	100	12.5	0.178674	100	12.5	0.178674	100	12.5	0.178674	100	12.5	0.178674	100	12.5	0.178674	100	12.5	0.178674	100	12.5	0.178674	100	12.5	0.178674	100	12.5	0.178674	100	12.5	0.178674
12.6	0.180103	100	12.6	0.180103	100	12.6	0.180103	100	12.6	0.180103	100	12.6	0.180103	100	12.6	0.180103	100	12.6	0.180103	100	12.6	0.180103	100	12.6	0.180103	100	12.6	0.180103	100	12.6	0.180103	100	12.6	0.180103	100	12.6	0.180103	100	12.6	0.180103	100	12.6	0.180103	100	12.6	0.180103	100	12.6	0.180103
12.7	0.181532	100	12.7	0.181532	100	12.7	0.181532	100	12.7	0.181532	100	12.7	0.181532	100	12.7	0.181532	100	12.7	0.181532	100	12.7	0.181532	100	12.7	0.181532	100	12.7	0.181532	100	12.7	0.181532	100	12.7	0.181532	100	12.7	0.181532	100	12.7	0.181532	100	12.7	0.181532	100	12.7	0.181532	100	12.7	0.181532
12.8	0.182962	100	12.8	0.182962	100	12.8	0.182962	100	12.8	0.182962	100	12.8	0.182962	100	12.8	0.182962	100	12.8	0.182962	100	12.8	0.182962	100	12.8	0.182962	100	12.8	0.182962	100	12.8	0.182962	100	12.8	0.182962	100	12.8	0.182962	100	12.8	0.182962	100	12.8	0.182962	100	12.8	0.182962	100	12.8	0.182962
12.9	0.184391	100	12.9	0.184391	100	12.9	0.184391	100	12.9	0.184391	100	12.9	0.184391	100	12.9	0.184391	100	12.9	0.184391	100	12.9	0.184391	100	12.9	0.184391	100	12.9	0.184391	100	12.9	0.184391	100	12.9	0.184391	100	12.9	0.184391	100	12.9	0.184391	100	12.9	0.184391	100	12.9	0.184391	100	12.9	0.184391
13	0.18582	100	13	0.18582	100	13	0.18582	100	13	0.18582	100	13	0.18582	100	13	0.18582	100	13	0.18582	100	13	0.18582	100	13	0.18582	100	13	0.18582	100	13	0.18582	100	13	0.18582	100	13	0.18582	100	13	0.18582	100	13	0.18582	100	13	0.18582	100	13	0.18582
13.1	0.18725	100	13.1	0.18725	100	13.1	0.18725	100	13.1	0.18725	100	13.1	0.18725	100	13.1	0.18725	100	13.1	0.18725	100	13.1	0.18725	100	13.1	0.18725	100	13.1	0.18725	100	13.1	0.18725	100	13.1	0.18725	100	13.1	0.18725	100	13.1	0.18725	100	13.1	0.18725	100	13.1	0.18725	100	13.1	0.18725
13.2	0.188679	100	13.2	0.188679	100	13.2	0.188679	100	13.2	0.188679	100	13.2	0.188679	100	13.2	0.188679	100	13.2	0.188679	100	13.2	0.188679	100	13.2	0.188679	100	13.2	0.188679	100	13.2	0.188679	100	13.2	0.188679	100	13.2	0.188679	100	13.2	0.188679	100	13.2	0.188679	100	13.2	0.188679	100	13.2	0.188679
13.3	0.190109	100	13.3	0.190109	100	13.3	0.190109	100	13.3	0.190109	100	13.3	0.190109	100	13.3	0.190109	100	13.3	0.190109	100	13.3	0.190109	100	13.3	0.190109	100	13.3	0.190109	100	13.3	0.190109	100	13.3	0.190109	100	13.3	0.190109	100	13.3	0.190109	100	13.3	0.190109	100	13.3	0.190109	100	13.3	0.190109
13.4	0.191538	100	13.4	0.191538	100	13.4	0.191538	100	13.4	0.191538	100	13.4	0.191538	100	13.4	0.191538	100	13.4	0.191538	100	13.4	0.191538	100	13.4	0.191538	100	13.4	0.191538	100	13.4	0.191538	100	13.4	0.191538	100	13.4	0.191538	100	13.4	0.191538	100	13.4	0.191538	100	13.4	0.191538	100	13.4	0.191538
13.5	0.192967	100	13.5	0.192967	100	13.5	0.192967	100	13.5	0.192967	100	13.5	0.192967	100	13.5	0.192967	100	13.5	0.192967	100	13.5	0.192967	100	13.5	0.192967	100	13.5	0.192967	100	13.5	0.192967	100	13.5	0.192967	100	13.5	0.192967	100	13.5	0.192967	100	13.5	0.192967	100	13.5	0.192967	100	13.5	0.192967
13.6	0.194397	100	13.6	0.194397	100	13.6	0.194397	100	13.6	0.194397	100	13.6	0.194397	100	13.6	0.194397	100	13.6	0.194397	100	13.6	0.194397	100	13.6	0.194397	100	13.6	0.194397	100	13.6	0.194397	100	13.6	0.194397	100	13.6	0.194397	100	13.6	0.194397	100	13.6	0.194397	100	13.6	0.194397	100	13.6	0.194397
13.7	0.195826	100	13.7	0.195826	100	13.7	0.195826	100	13.7	0.195826	100	13.7	0.195826	100	13.7	0.195826	100	13.7	0.195826	100	13.7	0.195826	100	13.7	0.195826	100	13.7	0.195826	100	13.7	0.195826	100	13.7	0.195826	100	13.7	0.195826	100	13.7	0.195826	100	13.7	0.195826	100	13.7	0.195826	100	13.7	0.195826
13.8	0.197256	100	13.8	0.197256	100	13.8	0.197256	100	13.8	0.197256	100	13.8	0.197256	100	13.8	0.197256	100	13.8	0.197256	100	13.8	0.197256	100	13.8	0.197256	100	13.8	0.197256	100	13.8	0.197256	100	13.8	0.197256	100	13.8	0.197256	100	13.8	0.197256	100	13.8	0.197256	100	13.8	0.197256	100	13.8	0.197256
13.9	0.198685	100	13.9	0.198685	100	13.9	0.198685	100	13.9	0.198685	100	13.9	0.198685	100	13.9	0.198685	100	13.9	0.198685	100	13.9	0.198685	100	13.9	0.198685	100	13.9	0.198685	100	13.9	0.198685	100	13.9	0.198685	100	13.9	0.198685	100	13.9	0.198685	100	13.9	0.198685	100	13.9	0.198685	100	13.9	0.198685
14	0.200114	100	14	0.200114	100	14	0.200114	100	14	0.200114	100	14	0.200114	100	14	0.200114	100	14	0.200114	100	14	0.200114	100	14	0.200114	100	14	0.200114	100	14	0.200114	100	14	0.200114	100	14	0.200114	100	14	0.200114	100	14	0.200114	100	14	0.200114	100	14	0.200114
14.1	0.201544	100	14.1	0.201544	100	14.1	0.201544	100	14.1	0.201544	100	14.1	0.201544	100	14.1	0.201544	100	14.1	0.201544	100	14.1	0.201544	100	14.1	0.201544	100	14.1	0.201544	100	14.1	0.201544	100	14.1	0.201544	100	14.1	0.201544	100	14.1	0.201544	100	14.1	0.201544	100	14.1	0.201544	100	14.1	0.201544
14.2	0.202973	100	14.2	0.202973	100	14.2	0.202973	100	14.2	0.202973	100	14.2	0.202973	100	14.2	0.202973	100	14.2	0.202973	100	14.2	0.202973	100	14.2	0.202973	100	14.2	0.202973	100	14.2	0.202973	100	14.2	0.202973	100	14.2	0.202973	100	14.2	0.202973	100	14.2	0.202973	100	14.2	0.202973	100	14.2	0.202973
14.3	0.204403	100	14.3	0.204403	100	14.3	0.204403	100	14.3	0.204403	100	14.3	0.204403	100	14.3	0.204403	100	14.3	0.204403	100	14.3	0.204403	100	14.3	0.204403	100	14.3	0.204403	100	14.3	0.204403	100	14.3	0.204403	100	14.3	0.204403	100	14.3	0.204403	100	14.3	0.204403	100	14.3	0.204403	100	14.3	0.204403
14.4	0.205832	100	14.4	0.205832	100	14.4	0.205832	100	14.4	0.205832	100	14.4	0.205832	100	14.4	0.205832	100	14.4	0.205832	100	14.4	0.205832	100	14.4	0.205832	100	14.4	0.205832	100	14.4	0.205832	100	14.4	0.205832	100	14.4	0.205832	100	14.4	0.205832	100	14.4	0.205832	100	14.4	0.205832	100	14.4	0.205832
14.5	0.207261	100	14.5	0.207261	100	14.5	0.207261	100	14.5	0.207261	100	14.5	0.207261	100	14.5	0.207261	100	14.5	0.207261	100	14.5	0.207261	100	14.5	0.207261	100	14.5	0.207261	100	14.5	0.207261	100	14.5	0.207261	100	14.5	0.207261	100	14.5	0.207261	100	14.5	0.207261	100	14.5	0.207261	100	14.5	0.207261
14.6	0.208691	100	14.6	0.208691	100	14.6	0.208691	100	14.6	0.208691	100	14.6	0.208691	100	14.6	0.208691	100	14.6	0.208691	100	14.6	0.208691	100	14.6	0.208691	100	14.6	0.208691	100	14.6	0.208691	100	14.6	0.208691	100	14.6	0.208691	100	14.6	0.208691	100	14.6	0.208691	100	14.6	0.208691	100	14.6	0.208691
14.7	0.21012	100	14.7	0.21012	100	14.7	0.21012	100	14.7	0.21012	100	14.7	0.21012	100	14.7	0.21012	100	14.7	0.21012	100	14.7	0.21012	100	14.7	0.21012	100	14.7	0.21012	100	14.7	0.21012	100	14.7	0.21012	100	14.7	0.21012	100	14.7	0.21012	100	14.7	0.21012	100	14.7	0.21012	100	14.7	0.21012
14.8	0.211549	100	14.8	0.211549	100	14.8	0.211549	100	14.8	0.211549	100	14.8	0.211549	100	14.8	0.211549	100	14.8	0.211549	100	14.8	0.211549	100	14.8	0.211549	100	14.8	0.211549	100	14.8	0.211549	100	14.8	0.211549	100	14.8	0.211549	100	14.8	0.211549	100	14.8	0.211549	100	14.8	0.211549	100	14.8	0.211549
14.9	0.212979	100	14.9	0.212979	100	14.9	0.212979	100	14.9	0.212979	100	14.9	0.212979	100	14.9	0.212979	100	14.9	0.212979	100	14.9	0.212979	100	14.9	0.212979	100	14.9	0.212979	100	14.9	0.212979	100	14.9	0.212979	100	14.9	0.212979	100	14.9	0.212979	100	14.9	0.212979	100	14.9	0.212979	100	14.9	0.212979
15	0.214408	100	15	0.214408	100	15	0.214408	100	15	0.214408	100	15	0.214408	100	15	0.214408	100	15	0.214408	100	15	0.214408	100	15	0.214408	100	15	0.214408	100	15	0.214408	100	15	0.214408	100	15	0.214408	100	15	0.214408	100	15	0.214408	100	15	0.214408	100	15	0.214408
15.1	0.215838	100	15.1	0.215838	100	15.1	0.215838	100	15.1	0.215838	100	15.1	0.215838	100	15.1	0.215838	100	15.1	0.215838	100	15.1	0.215838	100	15.1	0.215838	100	15.1	0.215838	100	15.1	0.215838	100	15.1	0.215838	100	15.1	0.215838	100	15.1	0.215838	100	15.1	0.215838	100	15.1	0.215838	100	15.1	0.215838
15.2	0.217267	100	15.2	0.217267	100	15.2	0.217267	100	15.2	0.217267	100	15.2	0.217267	100	15.2	0.217267	100	15.2	0.217267	100	15.2	0.217267	100	15.2	0.217267	100	15.2	0.217267	100	15.2	0.217267	100	15.2	0.217267	100	15.2	0.217267	100	15.2	0.217267	100	15.2	0.217267	100	15.2	0.217267	100	15.2	0.217267
15.3	0.218696	100	15.3	0.218696	100	15.3	0.218696	100	15.3	0.218696	100	15.3	0.218696	100	15.3	0.218696	100	15.3	0.218696	100	15.3	0.218696	100	15.3	0.218696	100	15.3	0.218696	100	15.3	0.218696	100	15.3	0.218696	100	15.3	0.218696	100	15.3	0.218696	100	15.3	0.218696	100	15.3	0.218696	100	15.3	0.218696
15.4	0.220126	100	15.4	0.220126	100	15.4	0.220126	100	15.4	0.220126	100	15.4	0.220126	100	15.4	0.220126	100	15.4	0.220126	100	15.4	0.220126	100	15.4	0.220126	100	15.4	0.220126	100	15.4	0.220126	100	15.4	0.220126	100	15.4	0.220126	100	15.4	0.220126	100	15.4	0.220126	100	15.4	0.220126	100	15.4	0.220126
15.5	0.221555	100	15.5	0.221555	100	15.5	0.221555	100	15.5	0.221555	100	15.5	0.221555	100	15.5	0.221555	100	15.5	0.221555	100	15.5	0.221555	100	15.5	0.221555	100	15.5	0.221555	100	15.5	0.221555	100	15.5	0.221555	100	15.5	0.221555	100	15.5	0.221555	100	15.5	0.221555	100	15.5	0.221555	100	15.5	0.221555
15.6	0.222985	100	15.6	0.222985	100	15.6	0.222985	100	15.6	0.222985	100	15.6	0.222985	100	15.6	0.222985	100	15.6	0.222985	100	15.6	0.222985	100	15.6	0.222985	100	15.6	0.222985	100	15.6	0.222985	100	15.6	0.222985	100	15.6	0.222985	100	15.6	0.222985	100	15.6	0.222985	100	15.6	0.222985	100	15.6	0.222985
15.7	0.224414	100	15.7	0.224414	100	15.7	0.224414	100	15.7	0.224414	100	15.7	0.224414	100	15.7	0.224414	100	15.7	0.224414	100	15.7	0.224414	100	15.7	0.224414	100	15.7	0.224414	100	15.7	0.224414	100	15.7	0.224414	100	15.7	0.224414	100	15.7	0.224414	100	15.7	0.224414	100	15.7	0.224414	100	15.7	0.224414
15.8	0.225843	100	15.8	0.225843	100	15.8	0.225843	100	15.8	0.225843	100	15.8	0.225843	100	15.8	0.225843	100	15.8	0.225843	100	15.8	0.225843	100	15.8	0.225843	100	15.8	0.225843	100	15.8	0.225843	100	15.8	0.225843	100	15.8	0.225843	100	15.8	0.225843	100	15.8	0.225843	100	15.8	0.225843	100	15.8	0.225843
15.9	0.227273	100	15.9	0.227273	100	15.9	0.227273	100	15.9	0.227273	100	15.9	0.227273	100	15.9	0.227273	100	15.9	0.227273	100	15.9	0.227273	100	15.9	0.227273	100	15.9	0.227273	100	15.9	0.227273	100	15.9	0.227273	100	15.9	0.227273	100	15.9	0.227273	100	15.9	0.227273	100	15.9	0.227273	100	15.9	0.227273
16	0.228702	100	16	0.228702	100	16	0.228702	100	16	0.228702	100	16	0.228702	100	16	0.228702	100	16	0.228702	100	16	0.228702	100	16	0.228702	100	16	0.228702	100	16	0.228702	100	16	0.228702	100	16	0.228702	100	16	0.228702	100	16	0.228702	100	16	0.228702	100	16	0.228702
16.1	0.230132	100	16.1	0.230132	100	16.1	0.230132	100	16.1	0.230132	100	16.1	0.230132	100	16.1	0.230132	100	16.1	0.230132	100	16.1	0.230132	100	16.1	0.230132	100	16.1	0.230132	100	16.1	0.230132	100	16.1	0.230132	100	16.1	0.230132	100	16.1	0.230132	100	16.1	0.230132	100	16.1	0.230132	100	16.1	0.230132
16.2	0.231561	100	16.2	0.231561	100	16.2	0.231561	100	16.2	0.231561	100	16.2	0.231561	100	16.2	0.231561	100	16.2	0.231561	100	16.2	0.231561	100	16.2	0.231561	100	16.2	0.231561	100	16.2	0.231561	100	16.2	0.231561	100	16.2	0.231561	100	16.2	0.231561	100	16.2	0.231561	100	16.2	0.231561	100	16.2	0.231561
16.3	0.23299	100	16.3	0.23299	100	16.3	0.23299	100	16.3	0.23299	100	16.3	0.23299	100	16.3	0.23299	100	16.3	0.23299	100	16.3	0.23299	100	16.3	0.23299	100	16.3	0.23299	100	16.3	0.23299	100	16.3	0.23299	100	16.3	0.23299	100	16.3	0.23299	100	16.3	0.23299	100	16.3	0.23299	100	16.3	0.23299
16.4	0.23442	100	16.4	0.23442	100	16.4	0.23442	100	16.4	0.23442	100	16.4	0.23442	100	16.4	0.23442	100	16.4	0.23442	100	16.4	0.23442	100	16.4	0.23442	100	16.4	0.23442	100	16.4	0.23442	100	16.4	0.23442	100	16.4	0.23442	100	16.4	0.23442	100	16.4	0.23442	100	16.4	0.23442	100	16.4	0.23442
16.5	0.235849	100	16.5	0.235849	100	16.5	0.235849	100	16.5	0.235849	100	16.5	0.235849	100	16.5	0.235849	100	16.5	0.235849	100	16.5	0.235849	100	16.5	0.235849	100	16.5	0.235849	100	16.5	0.235849	100	16.5	0.235849	100	16.5	0.235849	100	16.5	0.235849	100	16.5	0.235849	100	16.5	0.235849	100	16.5	0.235849
16.6	0.237278	100	16.6	0.237278	100	16.6	0.237278	100	16.6	0.237278	100	16.6	0.237278	100	16.6	0.237278	100	16.6	0.237278	100	16.6	0.237278	100	16.6	0.237278	100	16.6	0.237278	100	16.6	0.237278	100	16.6	0.237278	100	16.6	0.237278	100	16.6	0.237278	100	16.6	0.237278	100	16.6	0.237278	100	16.6	0.237278
16.7	0.238708	100	16.7	0.238708	100	16.7	0.238708	100	16.7	0.238708	100	16.7	0.238708	100	16.7	0.238708	100	16.7	0.238708	100	16.7	0.238708	100	16.7	0.238708	100	16.7	0.238708	100	16.7	0.238708	100	16.7	0.238708	100	16.7	0.238708	100	16.7	0.238708	100	16.7	0.238708	100	16.7	0.238708	100	16.7	0.238708
16.8	0.240137	100	16.8	0.240137	100	16.8	0.240137	100	16.8	0.240137	100	16.8	0.240137	100	16.8	0.240137	100	16.8	0.240137	100	16.8	0.240137	100	16.8	0.240137	100	16.8	0.240137	100	16.8	0.240137	100	16.8	0.240137	100	16.8	0.240137	100	16.8	0.240137	100	16.8	0.240137	100	16.8	0.240137	100	16.8	0.240137
16.9	0.241567	100	16.9	0.241567	100	16.9	0.241567	100	16.9	0.241567	100	16.9	0.241567	100	16.9	0.241567	100	16.9	0.241567	100	16.9	0.241567	100	16.9	0.241567	100	16.9	0.241567	100	16.9	0.241567	100	16.9	0.241567	100	16.9	0.241567	100	16.9	0.241567	100	16.9	0.241567	100	16.9	0.241567	100	16.9	0.241567
17	0.242996	100	17	0.242996	100	17	0.242996	100	17	0.242996	100	17	0.242996	100	17	0.242996	100	17	0.242996	100	17	0.242996	100	17	0.242996	100	17	0.242996	100	17	0.242996	100	17	0.242996	100	17	0.242996	100	17	0.242996	100	17	0.242996	100	17	0.242996	100	17	0.242996
17.1	0.244425	100	17.1	0.244425	100	17.1	0.244425	100	17.1	0.244425	100	17.1	0.244425	100	17.1	0.244425	100	17.1	0.244425	100	17.1	0.244425	100	17.1	0.244425	100	17.1	0.244425	100	17.1	0.244425	100	17.1	0.244425	100	17.1	0.244425	100	17.1	0.244425	100	17.1	0.244425	100	17.1	0.244425	100	17.1	0.244425
17.2	0.245855	100	17.2	0.245855	100	17.2	0.245855	100	17.2	0.245855	100	17.2	0.245855	100	17.2	0.245855	100	17.2	0.245855	100	17.2	0.245855	100	17.2	0.245855	100	17.2	0.245855	100	17.2	0.245855	100	17.2	0.245855	100	17.2	0.245855	100	17.2	0.245855	100	17.2	0.245855	100	17.2	0.245855	100	17.2	0.245855
17.3	0.247284	100	17.3	0.247284	100	17.3	0.247284	100	17.3	0.247284	100	17.3	0.247284	100	17.3	0.247284	100	17.3	0.247284	100	17.3	0.247284	100	17.3	0.247284	100	17.3	0.247284	100	17.3	0.247284	100	17.3	0.247284	100	17.3	0.247284	100	17.3	0.247284	100	17.3	0.247284	100	17.3	0.247284	100	17.3	0.247284
17.4	0.248714	100	17.4	0.248714	100	17.4	0.248714	100	17.4	0.248714	100	17.4	0.248714	100	17.4	0.248714	100	17.4	0.248714	100	17.4	0.248714	100	17.4	0.248714	100	17.4	0.248714	100	17.4	0.248714	100	17.4	0.248714	100	17.4	0.248714	100	17.4	0.248714	100	17.4	0.248714	100	17.4	0.248714	100	17.4	0.248714
17.5	0.250143	100	17.5	0.250143	100	17.5	0.250143	100	17.5	0.250143	100	17.5	0.250143	100	17.5	0.250143	100	17.5	0.250143	100	17.5	0.250143	100	17.5	0.250143	100	17.5	0.250143	100	17.5	0.250143	100	17.5	0.250143	100	17.5	0.250143	100	17.5	0.250143	100	17.5	0.250143	100	17.5	0.250143	100	17.5	0.250143
17.6	0.251572	100	17.6	0.251572	100	17.6	0.251572	100	17.6	0.251572	100	17.6	0.251572	100	17.6	0.251572	100	17.6	0.251572	100	17.6	0.251572	100	17.6	0.251572	100	17.6	0.251572	100	17.6	0.251572	100	17.6	0.251572	100	17.6	0.251572	100	17.6	0.251572	100	17.6	0.251572	100	17.6	0.251572	100	17.6	0.251572
17.7	0.253002	100	17.7	0.253002	100	17.7	0.253002	100	17.7	0.253002	100	17.7	0.253002	100	17.7	0.253002	100	17.7	0.253002	100	17.7	0.253002	100	17.7	0.253002	100	17.7	0.253002	100	17.7	0.253002	100	17.7	0.253002	100	17.7	0.253002	100	17.7	0.253002	100	17.7	0.253002	100	17.7	0.253002	100	17.7	0.253002
17.8	0.254431	100	17.8	0.254431	100	17.8	0.254431	100	17.8	0.254431	100	17.8	0.254431	100	17.8	0.254431	100	17.8	0.254431	100	17.8	0.254431	100	17.8	0.254431	100	17.8	0.254431	100	17.8	0.254431	100	17.8	0.254431	100	17.8	0.254431	100	17.8	0.254431	100	17.8	0.254431	100	17.8	0.254431	100	17.8	0.254431
17.9	0.25586	100	17.9	0.25586	100	17.9	0.25586	100	17.9	0.25586	100	17.9	0.25586	100	17.9	0.25586	100	17.9	0.25586	100	17.9	0.25586	100	17.9	0.25586	100	17.9	0.25586	100	17.9	0.25586	100	17.9	0.25586	100	17.9	0.25586	100	17.9	0.25586	100	17.9	0.25586	100	17.9	0.25586	100	17.9	0.25586
18	0.25729	100	18	0.25729	100	18	0.25729	100	18	0.25729	100	18	0.25729	100	18	0.25729	100	18	0.25729	100	18	0.25729	100	18	0.25729	100	18	0.25729	100	18	0.25729	100	18	0.25729	100	18	0.25729	100	18	0.25729	100	18	0.25729	100	18	0.25729	100	18	0.25729
18.1	0.258719	100	18.1	0.258719	100	18.1	0.258719	100	18.1	0.258719	100	18.1	0.258719	100	18.1	0.258719	100	18.1	0.258719	100	18.1	0.258719	100	18.1	0.258719	100	18.1	0.258719	100	18.1	0.258719	100	18.1	0.258719	100	18.1	0.258719	100	18.1	0.258719	100	18.1	0.258719	100	18.1	0.258719	99.9999	18.1	0.258719
18.2	0.260149	100	18.2	0.260149	100	18.2	0.260149	100	18.2	0.260149	100	18.2	0.260149	100	18.2	0.260149	100	18.2	0.260149	100	18.2	0.260149	100	18.2	0.260149	100	18.2	0.260149	100	18.2	0.260149	100	18.2	0.260149	100	18.2	0.260149	100	18.2	0.260149	100	18.2	0.260149	100	18.2	0.260149	99.9999	18.2	0.260149
18.3	0.261578	100	18.3	0.261578	100	18.3	0.261578	100	18.3	0.261578	100	18.3	0.261578	100	18.3	0.261578	100	18.3	0.261578	100	18.3	0.261578	100	18.3	0.261578	100	18.3	0.261578	100	18.3	0.261578	100	18.3	0.261578	100	18.3	0.261578	100	18.3	0.261578	100	18.3	0.261578	100	18.3	0.261578	99.9998	18.3	0.261578
18.4	0.263007	100	18.4	0.263007	100	18.4	0.263007	100	18.4	0.263007	100	18.4	0.263007	100	18.4	0.263007	100	18.4	0.263007	100	18.4	0.263007	100	18.4	0.263007	100	18.4	0.263007	100	18.4	0.263007	100	18.4	0.263007	100	18.4	0.263007	100	18.4	0.263007	100	18.4	0.263007	100	18.4	0.263007	99.9997	18.4	0.263007
18.5	0.264437	100	18.5	0.264437	100	18.5	0.264437	100	18.5	0.264437	100	18.5	0.264437	100	18.5	0.264437	100	18.5	0.264437	100	18.5	0.264437	100	18.5	0.264437	100	18.5	0.264437	100	18.5	0.264437	100	18.5	0.264437	100	18.5	0.264437	100	18.5	0.264437	100	18.5	0.264437	100	18.5	0.264437	99.9996	18.5	0.264437
18.6	0.265866	100	18.6	0.265866	100	18.6	0.265866	100	18.6	0.265866	100	18.6	0.265866	100	18.6	0.265866	100	18.6	0.265866	100	18.6	0.265866	100	18.6	0.265866	100	18.6	0.265866	100	18.6	0.265866	100	18.6	0.265866	100	18.6	0.265866	100	18.6	0.265866	100	18.6	0.265866	100	18.6	0.265866	99.9994	18.6	0.265866
18.7	0.267296	100	18.7	0.267296	100	18.7	0.267296	100	18.7	0.267296	100	18.7	0.267296	100	18.7	0.267296	100	18.7	0.267296	100	18.7	0.267296	100	18.7	0.267296	100	18.7	0.267296	100	18.7	0.267296	100	18.7	0.267296	100	18.7	0.267296	100	18.7	0.267296	100	18.7	0.267296	100	18.7	0.267296	99.9992	18.7	0.267296
18.8	0.268725	100	18.8	0.268725	100	18.8	0.268725	100	18.8	0.268725	100	18.8	0.268725	100	18.8	0.268725	100	18.8	0.268725	100	18.8	0.268725	100	18.8	0.268725	100	18.8	0.268725	100	18.8	0.268725	100	18.8	0.268725	100	18.8	0.268725	100	18.8	0.268725	100	18.8	0.268725	100	18.8	0.268725	99.999	18.8	0.268725
18.9	0.270154	100	18.9	0.270154	100	18.9	0.270154	100	18.9	0.270154	100	18.9	0.270154	100	18.9	0.270154	100	18.9	0.270154	100	18.9	0.270154	100	18.9	0.270154	100	18.9	0.270154	100	18.9	0.270154	100	18.9	0.270154	100	18.9	0.270154	100	18.9	0.270154	100	18.9	0.270154	100	18.9	0.270154	99.9987	18.9	0.270154
19	0.271584	100	19	0.271584	100	19	0.271584	100	19	0.271584	100	19	0.271584	100	19	0.271584	100	19	0.271584	100	19	0.271584	100	19	0.271584	100	19	0.271584	100	19	0.271584	100	19	0.271584	100	19	0.271584	100	19	0.271584	100	19	0.271584	100	19	0.271584	99.9984	19	0.271584
19.1	0.273013	100	19.1	0.273013	100	19.1	0.273013	100	19.1	0.273013	100	19.1	0.273013	100	19.1	0.273013	100	19.1	0.273013	100	19.1	0.273013	100	19.1	0.273013	100	19.1	0.273013	100	19.1	0.273013	100	19.1	0.273013	100	19.1	0.273013	100	19.1	0.273013	100	19.1	0.273013	100	19.1	0.273013	99.998	19.1	0.273013
19.2	0.274443	100	19.2	0.274443	100	19.2	0.274443	100	19.2	0.274443	100	19.2	0.274443	100	19.2	0.274443	100	19.2	0.274443	100	19.2	0.274443	100	19.2	0.274443	100	19.2	0.274443	100	19.2	0.274443	100	19.2	0.274443	100	19.2	0.274443	100	19.2	0.274443	100	19.2	0.274443	100	19.2	0.274443	99.9976	19.2	0.274443
19.3	0.275872	100	19.3	0.275872	100	19.3	0.275872	100	19.3	0.275872	100	19.3	0.275872	100	19.3	0.275872	100	19.3	0.275872	100	19.3	0.275872	100	19.3	0.275872	100	19.3	0.275872	100	19.3	0.275872	100	19.3	0.275872	100	19.3	0.275872	100	19.3	0.275872	100	19.3	0.275872	100	19.3	0.275872	99.9972	19.3	0.275872
19.4	0.277301	100	19.4	0.277301	100	19.4	0.277301	100	19.4	0.277301	100	19.4	0.277301	100	19.4	0.277301	100	19.4	0.277301	100	19.4	0.277301	100	19.4	0.277301	100	19.4	0.277301	100	19.4	0.277301	100	19.4	0.277301	100	19.4	0.277301	100	19.4	0.277301	100	19.4	0.277301	100	19.4	0.277301	99.9967	19.4	0.277301
19.5	0.278731	100	19.5	0.278731	100	19.5	0.278731	100	19.5	0.278731	100	19.5	0.278731	100	19.5	0.278731	100	19.5	0.278731	100	19.5	0.278731	100	19.5	0.278731	100	19.5	0.278731	100	19.5	0.278731	100	19.5	0.278731	100	19.5	0.278731	100	19.5	0.278731	100	19.5	0.278731	100	19.5	0.278731	99.9962	19.5	0.278731
19.6	0.28016	100	19.6	0.28016	100	19.6	0.28016	100	19.6	0.28016	100	19.6	0.28016	100	19.6	0.28016	100	19.6	0.28016	100	19.6	0.28016	100	19.6	0.28016	100	19.6	0.28016	100	19.6	0.28016	100	19.6	0.28016	100	19.6	0.28016	100	19.6	0.28016	100	19.6	0.28016	100	19.6	0.28016	99.9956	19.6	0.28016
19.7	0.281589	100	19.7	0.281589	100	19.7	0.281589	100	19.7	0.281589	100	19.7	0.281589	100	19.7	0.281589	100	19.7	0.281589	100	19.7	0.281589	100	19.7	0.281589	100	19.7	0.281589	100	19.7	0.281589	100	19.7	0.281589	100	19.7	0.281589	100	19.7	0.281589	100	19.7	0.281589	100	19.7	0.281589	99.995	19.7	0.281589
19.8	0.283019	100	19.8	0.283019	100	19.8	0.283019	100	19.8	0.283019	100	19.8	0.283019	100	19.8	0.283019	100	19.8	0.283019	100	19.8	0.283019	100	19.8	0.283019	100	19.8	0.283019	100	19.8	0.283019	100	19.8	0.283019	100	19.8	0.283019	100	19.8	0.283019	100	19.8	0.283019	100	19.8	0.283019	99.9943	19.8	0.283019
19.9	0.284448	100	19.9	0.284448	100	19.9	0.284448	100	19.9	0.284448	100	19.9	0.284448	100	19.9	0.284448	100	19.9	0.284448	100	19.9	0.284448	100	19.9	0.284448	100	19.9	0.284448	100	19.9	0.284448	100	19.9	0.284448	100	19.9	0.284448	100	19.9	0.284448	100	19.9	0.284448	100	19.9	0.284448	99.9936	19.9	0.284448
20	0.285878	100	20	0.285878	100	20	0.285878	100	20	0.285878	100	20	0.285878	100	20	0.285878	100	20	0.285878	100	20	0.285878	100	20	0.285878	100	20	0.285878	100	20	0.285878	100	20	0.285878	100	20	0.285878	100	20	0.285878	100	20	0.285878	100	20	0.285878	99.9929	20	0.285878
20.1	0.287307	100	20.1	0.287307	100	20.1	0.287307	100	20.1	0.287307	100	20.1	0.287307	100	20.1	0.287307	100	20.1	0.287307	100	20.1	0.287307	100	20.1	0.287307	100	20.1	0.287307	100	20.1	0.287307	100	20.1	0.287307	100	20.1	0.287307	100	20.1	0.287307	100	20.1	0.287307	100	20.1	0.287307	99.9921	20.1	0.287307
20.2	0.288736	100	20.2	0.288736	100	20.2	0.288736	100	20.2	0.288736	100	20.2	0.288736	100	20.2	0.288736	100	20.2	0.288736	100	20.2	0.288736	100	20.2	0.288736	100	20.2	0.288736	100	20.2	0.288736	100	20.2	0.288736	100	20.2	0.288736	100	20.2	0.288736	100	20.2	0.288736	100	20.2	0.288736	99.9912	20.2	0.288736
20.3	0.290166	100	20.3	0.290166	100	20.3	0.290166	100	20.3	0.290166	100	20.3	0.290166	100	20.3	0.290166	100	20.3	0.290166	100	20.3	0.290166	100	20.3	0.290166	100	20.3	0.290166	100	20.3	0.290166	100	20.3	0.290166	100	20.3	0.290166	100	20.3	0.290166	100	20.3	0.290166	100	20.3	0.290166	99.9904	20.3	0.290166
20.4	0.291595	100	20.4	0.291595	100	20.4	0.291595	100	20.4	0.291595	100	20.4	0.291595	100	20.4	0.291595	100	20.4	0.291595	100	20.4	0.291595	100	20.4	0.291595	100	20.4	0.291595	100	20.4	0.291595	100	20.4	0.291595	100	20.4	0.291595	100	20.4	0.291595	100	20.4	0.291595	100	20.4	0.291595	99.9894	20.4	0.291595
20.5	0.293025	100	20.5	0.293025	100	20.5	0.293025	100	20.5	0.293025	100	20.5	0.293025	100	20.5	0.293025	100	20.5	0.293025	100	20.5	0.293025	100	20.5	0.293025	100	20.5	0.293025	100	20.5	0.293025	100	20.5	0.293025	100	20.5	0.293025	100	20.5	0.293025	100	20.5	0.293025	100	20.5	0.293025	99.9884	20.5	0.293025
20.6	0.294454	100	20.6	0.294454	100	20.6	0.294454	100	20.6	0.294454	100	20.6	0.294454	100	20.6	0.294454	100	20.6	0.294454	100	20.6	0.294454	100	20.6	0.294454	100	20.6	0.294454	100	20.6	0.294454	100	20.6	0.294454	100	20.6	0.294454	100	20.6	0.294454	100	20.6	0.294454	100	20.6	0.294454	99.9874	20.6	0.294454
20.7	0.295883	100	20.7	0.295883	100	20.7	0.295883	100	20.7	0.295883	100	20.7	0.295883	100	20.7	0.295883	100	20.7	0.295883	100	20.7	0.295883	100	20.7	0.295883	100	20.7	0.295883	100	20.7	0.295883	100	20.7	0.295883	100	20.7	0.295883	100	20.7	0.295883	100	20.7	0.295883	100	20.7	0.295883	99.9863	20.7	0.295883
20.8	0.297313	100	20.8	0.297313	100	20.8	0.297313	100	20.8	0.297313	100	20.8	0.297313	100	20.8	0.297313	100	20.8	0.297313	100	20.8	0.297313	100	20.8	0.297313	100	20.8	0.297313	100	20.8	0.297313	100	20.8	0.297313	100	20.8	0.297313	100	20.8	0.297313	100	20.8	0.297313	100	20.8	0.297313	99.9851	20.8	0.297313
20.9	0.298742	100	20.9	0.298742	100	20.9	0.298742	100	20.9	0.298742	100	20.9	0.298742	100	20.9	0.298742	100	20.9	0.298742	100	20.9	0.298742	100	20.9	0.298742	100	20.9	0.298742	100	20.9	0.298742	100	20.9	0.298742	100	20.9	0.298742	100	20.9	0.298742	100	20.9	0.298742	100	20.9	0.298742	99.984	20.9	0.298742
21	0.300172	100	21	0.300172	100	21	0.300172	100	21	0.300172	100	21	0.300172	100	21	0.300172	100	21	0.300172	100	21	0.300172	100	21	0.300172	100	21	0.300172	100	21	0.300172	100	21	0.300172	100	21	0.300172	100	21	0.300172	100	21	0.300172	100	21	0.300172	99.9827	21	0.300172
21.1	0.301601	100	21.1	0.301601	100	21.1	0.301601	100	21.1	0.301601	100	21.1	0.301601	100	21.1	0.301601	100	21.1	0.301601	100	21.1	0.301601	100	21.1	0.301601	100	21.1	0.301601	100	21.1	0.301601	100	21.1	0.301601	100	21.1	0.301601	100	21.1	0.301601	100	21.1	0.301601	100	21.1	0.301601	99.9815	21.1	0.301601
21.2	0.30303	100	21.2	0.30303	100	21.2	0.30303	100	21.2	0.30303	100	21.2	0.30303	100	21.2	0.30303	100	21.2	0.30303	100	21.2	0.30303	100	21.2	0.30303	100	21.2	0.30303	100	21.2	0.30303	100	21.2	0.30303	100	21.2	0.30303	100	21.2	0.30303	100	21.2	0.30303	100	21.2	0.30303	99.9802	21.2	0.30303
21.3	0.30446	100	21.3	0.30446	100	21.3	0.30446	100	21.3	0.30446	100	21.3	0.30446	100	21.3	0.30446	100	21.3	0.30446	100	21.3	0.30446	100	21.3	0.30446	100	21.3	0.30446	100	21.3	0.30446	100	21.3	0.30446	100	21.3	0.30446	100	21.3	0.30446	100	21.3	0.30446	100	21.3	0.30446	99.9788	21.3	0.30446
21.4	0.305889	100	21.4	0.305889	100	21.4	0.305889	100	21.4	0.305889	100	21.4	0.305889	100	21.4	0.305889	100	21.4	0.305889	100	21.4	0.305889	100	21.4	0.305889	100	21.4	0.305889	100	21.4	0.305889	100	21.4	0.305889	100	21.4	0.305889	100	21.4	0.305889	100	21.4	0.305889	100	21.4	0.305889	99.9774	21.4	0.305889
21.5	0.307318	100	21.5	0.307318	100	21.5	0.307318	100	21.5	0.307318	100	21.5	0.307318	100	21.5	0.307318	100	21.5	0.307318	100	21.5	0.307318	100	21.5	0.307318	100	21.5	0.307318	100	21.5	0.307318	100	21.5	0.307318	100	21.5	0.307318	100	21.5	0.307318	100	21.5	0.307318	100	21.5	0.307318	99.9759	21.5	0.307318
21.6	0.308748	100	21.6	0.308748	100	21.6	0.308748	100	21.6	0.308748	100	21.6	0.308748	100	21.6	0.308748	100	21.6	0.308748	100	21.6	0.308748	100	21.6	0.308748	100	21.6	0.308748	100	21.6	0.308748	100	21.6	0.308748	100	21.6	0.308748	100	21.6	0.308748	100	21.6	0.308748	100	21.6	0.308748	99.9745	21.6	0.308748
21.7	0.310177	100	21.7	0.310177	100	21.7	0.310177	100	21.7	0.310177	100	21.7	0.310177	100	21.7	0.310177	100	21.7	0.310177	100	21.7	0.310177	100	21.7	0.310177	100	21.7	0.310177	100	21.7	0.310177	100	21.7	0.310177	100	21.7	0.310177	100	21.7	0.310177	100	21.7	0.310177	100	21.7	0.310177	99.973	21.7	0.310177
21.8	0.311607	100	21.8	0.311607	100	21.8	0.311607	100	21.8	0.311607	100	21.8	0.311607	100	21.8	0.311607	100	21.8	0.311607	100	21.8	0.311607	100	21.8	0.311607	100	21.8	0.311607	100	21.8	0.311607	100	21.8	0.311607	100	21.8	0.311607	100	21.8	0.311607	100	21.8	0.311607	100	21.8	0.311607	99.9714	21.8	0.311607
21.9	0.313036	100	21.9	0.313036	100	21.9	0.313036	100	21.9	0.313036	100	21.9	0.313036	100	21.9	0.313036	100	21.9	0.313036	100	21.9	0.313036	100	21.9	0.313036	100	21.9	0.313036	100	21.9	0.313036	100	21.9	0.313036	100	21.9	0.313036	100	21.9	0.313036	100	21.9	0.313036	100	21.9	0.313036	99.9698	21.9	0.313036
22	0.314465	100	22	0.314465	100	22	0.314465	100	22	0.314465	100	22	0.314465	100	22	0.314465	100	22	0.314465	100	22	0.314465	100	22	0.314465	100	22	0.314465	100	22	0.314465	100	22	0.314465	100	22	0.314465	100	22	0.314465	100	22	0.314465	100	22	0.314465	99.9681	22	0.314465
22.1	0.315895	100	22.1	0.315895	100	22.1	0.315895	100	22.1	0.315895	100	22.1	0.315895	100	22.1	0.315895	100	22.1	0.315895	100	22.1	0.315895	100	22.1	0.315895	100	22.1	0.315895	100	22.1	0.315895	100	22.1	0.315895	100	22.1	0.315895	100	22.1	0.315895	100	22.1	0.315895	100	22.1	0.315895	99.9663	22.1	0.315895
22.2	0.317324	100	22.2	0.317324	100	22.2	0.317324	100	22.2	0.317324	100	22.2	0.317324	100	22.2	0.317324	100	22.2	0.317324	100	22.2	0.317324	100	22.2	0.317324	100	22.2	0.317324	100	22.2	0.317324	100	22.2	0.317324	100	22.2	0.317324	100	22.2	0.317324	100	22.2	0.317324	100	22.2	0.317324	99.9645	22.2	0.317324
22.3	0.318754	100	22.3	0.318754	100	22.3	0.318754	100	22.3	0.318754	100	22.3	0.318754	100	22.3	0.318754	100	22.3	0.318754	100	22.3	0.318754	100	22.3	0.318754	100	22.3	0.318754	100	22.3	0.318754	100	22.3	0.318754	100	22.3	0.318754	100	22.3	0.318754	100	22.3	0.318754	100	22.3	0.318754	99.9627	22.3	0.318754
22.4	0.320183	100	22.4	0.320183	100	22.4	0.320183	100	22.4	0.320183	100	22.4	0.320183	100	22.4	0.320183	100	22.4	0.320183	100	22.4	0.320183	100	22.4	0.320183	100	22.4	0.320183	100	22.4	0.320183	100	22.4	0.320183	100	22.4	0.320183	100	22.4	0.320183	100	22.4	0.320183	100	22.4	0.320183	99.9608	22.4	0.320183
22.5	0.321612	100	22.5	0.321612	100	22.5	0.321612	100	22.5	0.321612	100	22.5	0.321612	100	22.5	0.321612	100	22.5	0.321612	100	22.5	0.321612	100	22.5	0.321612	100	22.5	0.321612	100	22.5	0.321612	100	22.5	0.321612	100	22.5	0.321612	100	22.5	0.321612	100	22.5	0.321612	100	22.5	0.321612	99.9589	22.5	0.321612
22.6	0.323042	100	22.6	0.323042	100	22.6	0.323042	100	22.6	0.323042	100	22.6	0.323042	100	22.6	0.323042	100	22.6	0.323042	100	22.6	0.323042	100	22.6	0.323042	100	22.6	0.323042	100	22.6	0.323042	100	22.6	0.323042	100	22.6	0.323042	100	22.6	0.323042	100	22.6	0.323042	100	22.6	0.323042	99.9571	22.6	0.323042
22.7	0.324471	100	22.7	0.324471	100	22.7	0.324471	100	22.7	0.324471	100	22.7	0.324471	100	22.7	0.324471	100	22.7	0.324471	100	22.7	0.324471	100	22.7	0.324471	100	22.7	0.324471	100	22.7	0.324471	100	22.7	0.324471	100	22.7	0.324471	100	22.7	0.324471	100	22.7	0.324471	100	22.7	0.324471	99.9551	22.7	0.324471
22.8	0.325901	100	22.8	0.325901	100	22.8	0.325901	100	22.8	0.325901	100	22.8	0.325901	100	22.8	0.325901	100	22.8	0.325901	100	22.8	0.325901	100	22.8	0.325901	100	22.8	0.325901	100	22.8	0.325901	100	22.8	0.325901	100	22.8	0.325901	100	22.8	0.325901	100	22.8	0.325901	100	22.8	0.325901	99.9532	22.8	0.325901
22.9	0.32733	100	22.9	0.32733	100	22.9	0.32733	100	22.9	0.32733	100	22.9	0.32733	100	22.9	0.32733	100	22.9	0.32733	100	22.9	0.32733	100	22.9	0.32733	100	22.9	0.32733	100	22.9	0.32733	100	22.9	0.32733	100	22.9	0.32733	100	22.9	0.32733	100	22.9	0.32733	100	22.9	0.32733	99.9512	22.9	0.32733
23	0.328759	100	23	0.328759	100	23	0.328759	100	23	0.328759	100	23	0.328759	100	23	0.328759	100	23	0.328759	100	23	0.328759	100	23	0.328759	100	23	0.328759	100	23	0.328759	100	23	0.328759	100	23	0.328759	100	23	0.328759	100	23	0.328759	100	23	0.328759	99.9492	23	0.328759
23.1	0.330189	100	23.1	0.330189	100	23.1	0.330189	100	23.1	0.330189	100	23.1	0.330189	100	23.1	0.330189	100	23.1	0.330189	100	23.1	0.330189	100	23.1	0.330189	100	23.1	0.330189	100	23.1	0.330189	100	23.1	0.330189	100	23.1	0.330189	100	23.1	0.330189	100	23.1	0.330189	100	23.1	0.330189	99.9471	23.1	0.330189
23.2	0.331618	100	23.2	0.331618	100	23.2	0.331618	100	23.2	0.331618	100	23.2	0.331618	100	23.2	0.331618	100	23.2	0.331618	100	23.2	0.331618	100	23.2	0.331618	100	23.2	0.331618	100	23.2	0.331618	100	23.2	0.331618	100	23.2	0.331618	100	23.2	0.331618	100	23.2	0.331618	100	23.2	0.331618	99.945	23.2	0.331618
23.3	0.333047	100	23.3	0.333047	100	23.3	0.333047	100	23.3	0.333047	100	23.3	0.333047	100	23.3	0.333047	100	23.3	0.333047	100	23.3	0.333047	100	23.3	0.333047	100	23.3	0.333047	100	23.3	0.333047	100	23.3	0.333047	100	23.3	0.333047	100	23.3	0.333047	100	23.3	0.333047	100	23.3	0.333047	99.9429	23.3	0.333047
23.4	0.334477	100	23.4	0.334477	100	23.4	0.334477	100	23.4	0.334477	100	23.4	0.334477	100	23.4	0.334477	100	23.4	0.334477	100	23.4	0.334477	100	23.4	0.334477	100	23.4	0.334477	100	23.4	0.334477	100	23.4	0.334477	100	23.4	0.334477	100	23.4	0.334477	100	23.4	0.334477	100	23.4	0.334477	99.9409	23.4	0.334477
23.5	0.335906	100	23.5	0.335906	100	23.5	0.335906	100	23.5	0.335906	100	23.5	0.335906	100	23.5	0.335906	100	23.5	0.335906	100	23.5	0.335906	100	23.5	0.335906	100	23.5	0.335906	100	23.5	0.335906	100	23.5	0.335906	100	23.5	0.335906	100	23.5	0.335906	100	23.5	0.335906	100	23.5	0.335906	99.9388	23.5	0.335906
23.6	0.337336	100	23.6	0.337336	100	23.6	0.337336	100	23.6	0.337336	100	23.6	0.337336	100	23.6	0.337336	100	23.6	0.337336	100	23.6	0.337336	100	23.6	0.337336	100	23.6	0.337336	100	23.6	0.337336	100	23.6	0.337336	100	23.6	0.337336	100	23.6	0.337336	100	23.6	0.337336	100	23.6	0.337336	99.9366	23.6	0.337336
23.7	0.338765	100	23.7	0.338765	100	23.7	0.338765	100	23.7	0.338765	100	23.7	0.338765	100	23.7	0.338765	100	23.7	0.338765	100	23.7	0.338765	100	23.7	0.338765	100	23.7	0.338765	100	23.7	0.338765	100	23.7	0.338765	100	23.7	0.338765	100	23.7	0.338765	100	23.7	0.338765	100	23.7	0.338765	99.9345	23.7	0.338765
23.8	0.340194	100	23.8	0.340194	100	23.8	0.340194	100	23.8	0.340194	100	23.8	0.340194	100	23.8	0.340194	100	23.8	0.340194	100	23.8	0.340194	100	23.8	0.340194	100	23.8	0.340194	100	23.8	0.340194	100	23.8	0.340194	100	23.8	0.340194	100	23.8	0.340194	100	23.8	0.340194	100	23.8	0.340194	99.9323	23.8	0.340194
23.9	0.341624	100	23.9	0.341624	100	23.9	0.341624	100	23.9	0.341624	100	23.9	0.341624	100	23.9	0.341624	100	23.9	0.341624	100	23.9	0.341624	100	23.9	0.341624	100	23.9	0.341624	100	23.9	0.341624	100	23.9	0.341624	100	23.9	0.341624	100	23.9	0.341624	100	23.9	0.341624	100	23.9	0.341624	99.9302	23.9	0.341624
24	0.343053	100	24	0.343053	100	24	0.343053	100	24	0.343053	100	24	0.343053	100	24	0.343053	100	24	0.343053	100	24	0.343053	100	24	0.343053	100	24	0.343053	100	24	0.343053	100	24	0.343053	100	24	0.343053	100	24	0.343053	100	24	0.343053	100	24	0.343053	99.928	24	0.343053
24.1	0.344483	100	24.1	0.344483	100	24.1	0.344483	100	24.1	0.344483	100	24.1	0.344483	100	24.1	0.344483	100	24.1	0.344483	100	24.1	0.344483	100	24.1	0.344483	100	24.1	0.344483	100	24.1	0.344483	100	24.1	0.344483	100	24.1	0.344483	100	24.1	0.344483	100	24.1	0.344483	100	24.1	0.344483	99.9258	24.1	0.344483
24.2	0.345912	100	24.2	0.345912	100	24.2	0.345912	100	24.2	0.345912	100	24.2	0.345912	100	24.2	0.345912	100	24.2	0.345912	100	24.2	0.345912	100	24.2	0.345912	100	24.2	0.345912	100	24.2	0.345912	100	24.2	0.345912	100	24.2	0.345912	100	24.2	0.345912	100	24.2	0.345912	100	24.2	0.345912	99.9236	24.2	0.345912
24.3	0.347341	100	24.3	0.347341	100	24.3	0.347341	100	24.3	0.347341	100	24.3	0.347341	100	24.3	0.347341	100	24.3	0.347341	100	24.3	0.347341	100	24.3	0.347341	100	24.3	0.347341	100	24.3	0.347341	100	24.3	0.347341	100	24.3	0.347341	100	24.3	0.347341	100	24.3	0.347341	100	24.3	0.347341	99.9215	24.3	0.347341
24.4	0.348771	100	24.4	0.348771	100	24.4	0.348771	100	24.4	0.348771	100	24.4	0.348771	100	24.4	0.348771	100	24.4	0.348771	100	24.4	0.348771	100	24.4	0.348771	100	24.4	0.348771	100	24.4	0.348771	100	24.4	0.348771	100	24.4	0.348771	100	24.4	0.348771	100	24.4	0.348771	100	24.4	0.348771	99.9193	24.4	0.348771
24.5	0.3502	100	24.5	0.3502	100	24.5	0.3502	100	24.5	0.3502	100	24.5	0.3502	100	24.5	0.3502	100	24.5	0.3502	100	24.5	0.3502	100	24.5	0.3502	100	24.5	0.3502	100	24.5	0.3502	100	24.5	0.3502	100	24.5	0.3502	100	24.5	0.3502	100	24.5	0.3502	100	24.5	0.3502	99.9171	24.5	0.3502
24.6	0.35163	100	24.6	0.35163	100	24.6	0.35163	100	24.6	0.35163	100	24.6	0.35163	100	24.6	0.35163	100	24.6	0.35163	100	24.6	0.35163	100	24.6	0.35163	100	24.6	0.35163	100	24.6	0.35163	100	24.6	0.35163	100	24.6	0.35163	100	24.6	0.35163	100	24.6	0.35163	100	24.6	0.35163	99.9149	24.6	0.35163
24.7	0.353059	100	24.7	0.353059	100	24.7	0.353059	100	24.7	0.353059	100	24.7	0.353059	100	24.7	0.353059	100	24.7	0.353059	100	24.7	0.353059	100	24.7	0.353059	100	24.7	0.353059	100	24.7	0.353059	100	24.7	0.353059	100	24.7	0.353059	100	24.7	0.353059	100	24.7	0.353059	100	24.7	0.353059	99.9127	24.7	0.353059
24.8	0.354488	100	24.8	0.354488	100	24.8	0.354488	100	24.8	0.354488	100	24.8	0.354488	100	24.8	0.354488	100	24.8	0.354488	100	24.8	0.354488	100	24.8	0.354488	100	24.8	0.354488	100	24.8	0.354488	100	24.8	0.354488	100	24.8	0.354488	100	24.8	0.354488	100	24.8	0.354488	100	24.8	0.354488	99.9106	24.8	0.354488
24.9	0.355918	100	24.9	0.355918	100	24.9	0.355918	100	24.9	0.355918	100	24.9	0.355918	100	24.9	0.355918	100	24.9	0.355918	100	24.9	0.355918	100	24.9	0.355918	100	24.9	0.355918	100	24.9	0.355918	100	24.9	0.355918	100	24.9	0.355918	100	24.9	0.355918	100	24.9	0.355918	100	24.9	0.355918	99.9084	24.9	0.355918
25	0.357347	100	25	0.357347	100	25	0.357347	100	25	0.357347	100	25	0.357347	100	25	0.357347	100	25	0.357347	100	25	0.357347	100	25	0.357347	100	25	0.357347	100	25	0.357347	100	25	0.357347	100	25	0.357347	100	25	0.357347	100	25	0.357347	100	25	0.357347	99.9062	25	0.357347
25.1	0.358776	100	25.1	0.358776	100	25.1	0.358776	100	25.1	0.358776	100	25.1	0.358776	100	25.1	0.358776	100	25.1	0.358776	100	25.1	0.358776	100	25.1	0.358776	100	25.1	0.358776	100	25.1	0.358776	100	25.1	0.358776	100	25.1	0.358776	100	25.1	0.358776	100	25.1	0.358776	100	25.1	0.358776	99.9041	25.1	0.358776
25.2	0.360206	100	25.2	0.360206	100	25.2	0.360206	100	25.2	0.360206	100	25.2	0.360206	100	25.2	0.360206	100	25.2	0.360206	100	25.2	0.360206	100	25.2	0.360206	100	25.2	0.360206	100	25.2	0.360206	100	25.2	0.360206	100	25.2	0.360206	100	25.2	0.360206	100	25.2	0.360206	100	25.2	0.360206	99.9019	25.2	0.360206
25.3	0.361635	100	25.3	0.361635	100	25.3	0.361635	100	25.3	0.361635	100	25.3	0.361635	100	25.3	0.361635	100	25.3	0.361635	100	25.3	0.361635	100	25.3	0.361635	100	25.3	0.361635	100	25.3	0.361635	100	25.3	0.361635	100	25.3	0.361635	100	25.3	0.361635	100	25.3	0.361635	100	25.3	0.361635	99.8998	25.3	0.361635
25.4	0.363065	100	25.4	0.363065	100	25.4	0.363065	100	25.4	0.363065	100	25.4	0.363065	100	25.4	0.363065	100	25.4	0.363065	100	25.4	0.363065	100	25.4	0.363065	100	25.4	0.363065	100	25.4	0.363065	100	25.4	0.363065	100	25.4	0.363065	100	25.4	0.363065	100	25.4	0.363065	100	25.4	0.363065	99.8976	25.4	0.363065
25.5	0.364494	100	25.5	0.364494	100	25.5	0.364494	100	25.5	0.364494	100	25.5	0.364494	100	25.5	0.364494	100	25.5	0.364494	100	25.5	0.364494	100	25.5	0.364494	100	25.5	0.364494	100	25.5	0.364494	100	25.5	0.364494	100	25.5	0.364494	100	25.5	0.364494	100	25.5	0.364494	100	25.5	0.364494	99.8954	25.5	0.364494
25.6	0.365923	100	25.6	0.365923	100	25.6	0.365923	100	25.6	0.365923	100	25.6	0.365923	100	25.6	0.365923	100	25.6	0.365923	100	25.6	0.365923	100	25.6	0.365923	100	25.6	0.365923	100	25.6	0.365923	100	25.6	0.365923	100	25.6	0.365923	100	25.6	0.365923	100	25.6	0.365923	100	25.6	0.365923	99.8933	25.6	0.365923
25.7	0.367353	100	25.7	0.367353	100	25.7	0.367353	100	25.7	0.367353	100	25.7	0.367353	100	25.7	0.367353	100	25.7	0.367353	100	25.7	0.367353	100	25.7	0.367353	100	25.7	0.367353	100	25.7	0.367353	100	25.7	0.367353	100	25.7	0.367353	100	25.7	0.367353	100	25.7	0.367353	100	25.7	0.367353	99.8911	25.7	0.367353
25.8	0.368782	100	25.8	0.368782	100	25.8	0.368782	100	25.8	0.368782	100	25.8	0.368782	100	25.8	0.368782	100	25.8	0.368782	100	25.8	0.368782	100	25.8	0.368782	100	25.8	0.368782	100	25.8	0.368782	100	25.8	0.368782	100	25.8	0.368782	100	25.8	0.368782	100	25.8	0.368782	100	25.8	0.368782	99.889	25.8	0.368782
25.9	0.370212	100	25.9	0.370212	100	25.9	0.370212	100	25.9	0.370212	100	25.9	0.370212	100	25.9	0.370212	100	25.9	0.370212	100	25.9	0.370212	100	25.9	0.370212	100	25.9	0.370212	100	25.9	0.370212	100	25.9	0.370212	100	25.9	0.370212	100	25.9	0.370212	100	25.9	0.370212	100	25.9	0.370212	99.8868	25.9	0.370212
26	0.371641	100	26	0.371641	100	26	0.371641	100	26	0.371641	100	26	0.371641	100	26	0.371641	100	26	0.371641	100	26	0.371641	100	26	0.371641	100	26	0.371641	100	26	0.371641	100	26	0.371641	100	26	0.371641	100	26	0.371641	100	26	0.371641	100	26	0.371641	99.8847	26	0.371641
26.1	0.37307	100	26.1	0.37307	100	26.1	0.37307	100	26.1	0.37307	100	26.1	0.37307	100	26.1	0.37307	100	26.1	0.37307	100	26.1	0.37307	100	26.1	0.37307	100	26.1	0.37307	100	26.1	0.37307	100	26.1	0.37307	100	26.1	0.37307	100	26.1	0.37307	100	26.1	0.37307	100	26.1	0.37307	99.8825	26.1	0.37307
26.2	0.3745	100	26.2	0.3745	100	26.2	0.3745	100	26.2	0.3745	100	26.2	0.3745	100	26.2	0.3745	100	26.2	0.3745	100	26.2	0.3745	100	26.2	0.3745	100	26.2	0.3745	100	26.2	0.3745	100	26.2	0.3745	100	26.2	0.3745	100	26.2	0.3745	100	26.2	0.3745	100	26.2	0.3745	99.8804	26.2	0.3745
26.3	0.375929	100	26.3	0.375929	100	26.3	0.375929	100	26.3	0.375929	100	26.3	0.375929	100	26.3	0.375929	100	26.3	0.375929	100	26.3	0.375929	100	26.3	0.375929	100	26.3	0.375929	100	26.3	0.375929	100	26.3	0.375929	100	26.3	0.375929	100	26.3	0.375929	100	26.3	0.375929	100	26.3	0.375929	99.8782	26.3	0.375929
26.4	0.377358	100	26.4	0.377358	100	26.4	0.377358	100	26.4	0.377358	100	26.4	0.377358	100	26.4	0.377358	100	26.4	0.377358	100	26.4	0.377358	100	26.4	0.377358	100	26.4	0.377358	100	26.4	0.377358	100	26.4	0.377358	100	26.4	0.377358	100	26.4	0.377358	100	26.4	0.377358	100	26.4	0.377358	99.876	26.4	0.377358
26.5	0.378788	100	26.5	0.378788	100	26.5	0.378788	100	26.5	0.378788	100	26.5	0.378788	100	26.5	0.378788	100	26.5	0.378788	100	26.5	0.378788	100	26.5	0.378788	100	26.5	0.378788	100	26.5	0.378788	100	26.5	0.378788	100	26.5	0.378788	100	26.5	0.378788	100	26.5	0.378788	100	26.5	0.378788	99.8739	26.5	0.378788
26.6	0.380217	100	26.6	0.380217	100	26.6	0.380217	100	26.6	0.380217	100	26.6	0.380217	100	26.6	0.380217	100	26.6	0.380217	100	26.6	0.380217	100	26.6	0.380217	100	26.6	0.380217	100	26.6	0.380217	100	26.6	0.380217	100	26.6	0.380217	100	26.6	0.380217	100	26.6	0.380217	100	26.6	0.380217	99.8717	26.6	0.380217
26.7	0.381647	100	26.7	0.381647	100	26.7	0.381647	100	26.7	0.381647	100	26.7	0.381647	100	26.7	0.381647	100	26.7	0.381647	100	26.7	0.381647	100	26.7	0.381647	100	26.7	0.381647	100	26.7	0.381647	100	26.7	0.381647	100	26.7	0.381647	100	26.7	0.381647	100	26.7	0.381647	100	26.7	0.381647	99.8695	26.7	0.381647
26.8	0.383076	100	26.8	0.383076	100	26.8	0.383076	100	26.8	0.383076	100	26.8	0.383076	100	26.8	0.383076	100	26.8	0.383076	100	26.8	0.383076	100	26.8	0.383076	100	26.8	0.383076	100	26.8	0.383076	100	26.8	0.383076	100	26.8	0.383076	100	26.8	0.383076	100	26.8	0.383076	100	26.8	0.383076	99.8674	26.8	0.383076
26.9	0.384505	100	26.9	0.384505	100	26.9	0.384505	100	26.9	0.384505	100	26.9	0.384505	100	26.9	0.384505	100	26.9	0.384505	100	26.9	0.384505	100	26.9	0.384505	100	26.9	0.384505	100	26.9	0.384505	100	26.9	0.384505	100	26.9	0.384505	100	26.9	0.384505	100	26.9	0.384505	100	26.9	0.384505	99.8652	26.9	0.384505
27	0.385935	100	27	0.385935	100	27	0.385935	100	27	0.385935	100	27	0.385935	100	27	0.385935	100	27	0.385935	100	27	0.385935	100	27	0.385935	100	27	0.385935	100	27	0.385935	100	27	0.385935	100	27	0.385935	100	27	0.385935	100	27	0.385935	100	27	0.385935	99.863	27	0.385935
27.1	0.387364	100	27.1	0.387364	100	27.1	0.387364	100	27.1	0.387364	100	27.1	0.387364	100	27.1	0.387364	100	27.1	0.387364	100	27.1	0.387364	100	27.1	0.387364	100	27.1	0.387364	100	27.1	0.387364	100	27.1	0.387364	100	27.1	0.387364	100	27.1	0.387364	100	27.1	0.387364	100	27.1	0.387364	99.8609	27.1	0.387364
27.2	0.388794	100	27.2	0.388794	100	27.2	0.388794	100	27.2	0.388794	100	27.2	0.388794	100	27.2	0.388794	100	27.2	0.388794	100	27.2	0.388794	100	27.2	0.388794	100	27.2	0.388794	100	27.2	0.388794	100	27.2	0.388794	100	27.2	0.388794	100	27.2	0.388794	100	27.2	0.388794	100	27.2	0.388794	99.8587	27.2	0.388794
27.3	0.390223	100	27.3	0.390223	100	27.3	0.390223	100	27.3	0.390223	100	27.3	0.390223	100	27.3	0.390223	100	27.3	0.390223	100	27.3	0.390223	100	27.3	0.390223	100	27.3	0.390223	100	27.3	0.390223	100	27.3	0.390223	100	27.3	0.390223	100	27.3	0.390223	100	27.3	0.390223	100	27.3	0.390223	99.8565	27.3	0.390223
27.4	0.391652	100	27.4	0.391652	100	27.4	0.391652	100	27.4	0.391652	100	27.4	0.391652	100	27.4	0.391652	100	27.4	0.391652	100	27.4	0.391652	100	27.4	0.391652	100	27.4	0.391652	100	27.4	0.391652	100	27.4	0.391652	100	27.4	0.391652	100	27.4	0.391652	100	27.4	0.391652	100	27.4	0.391652	99.8544	27.4	0.391652
27.5	0.393082	100	27.5	0.393082	100	27.5	0.393082	100	27.5	0.393082	100	27.5	0.393082	100	27.5	0.393082	100	27.5	0.393082	100	27.5	0.393082	100	27.5	0.393082	100	27.5	0.393082	100	27.5	0.393082	100	27.5	0.393082	100	27.5	0.393082	100	27.5	0.393082	100	27.5	0.393082	100	27.5	0.393082	99.8522	27.5	0.393082
27.6	0.394511	100	27.6	0.394511	100	27.6	0.394511	100	27.6	0.394511	100	27.6	0.394511	100	27.6	0.394511	100	27.6	0.394511	100	27.6	0.394511	100	27.6	0.394511	100	27.6	0.394511	100	27.6	0.394511	100	27.6	0.394511	100	27.6	0.394511	100	27.6	0.394511	100	27.6	0.394511	100	27.6	0.394511	99.85	27.6	0.394511
27.7	0.395941	100	27.7	0.395941	100	27.7	0.395941	100	27.7	0.395941	100	27.7	0.395941	100	27.7	0.395941	100	27.7	0.395941	100	27.7	0.395941	100	27.7	0.395941	100	27.7	0.395941	100	27.7	0.395941	100	27.7	0.395941	100	27.7	0.395941	100	27.7	0.395941	100	27.7	0.395941	100	27.7	0.395941	99.8479	27.7	0.395941
27.8	0.39737	100	27.8	0.39737	100	27.8	0.39737	100	27.8	0.39737	100	27.8	0.39737	100	27.8	0.39737	100	27.8	0.39737	100	27.8	0.39737	100	27.8	0.39737	100	27.8	0.39737	100	27.8	0.39737	100	27.8	0.39737	100	27.8	0.39737	100	27.8	0.39737	100	27.8	0.39737	100	27.8	0.39737	99.8457	27.8	0.39737
27.9	0.398799	100	27.9	0.398799	100	27.9	0.398799	100	27.9	0.398799	100	27.9	0.398799	100	27.9	0.398799	100	27.9	0.398799	100	27.9	0.398799	100	27.9	0.398799	100	27.9	0.398799	100	27.9	0.398799	100	27.9	0.398799	100	27.9	0.398799	100	27.9	0.398799	100	27.9	0.398799	100	27.9	0.398799	99.8435	27.9	0.398799
28	0.400229	100	28	0.400229	100	28	0.400229	100	28	0.400229	100	28	0.400229	100	28	0.400229	100	28	0.400229	100	28	0.400229	100	28	0.400229	100	28	0.400229	100	28	0.400229	100	28	0.400229	100	28	0.400229	100	28	0.400229	100	28	0.400229	100	28	0.400229	99.8413	28	0.400229
28.1	0.401658	100	28.1	0.401658	100	28.1	0.401658	100	28.1	0.401658	100	28.1	0.401658	100	28.1	0.401658	100	28.1	0.401658	100	28.1	0.401658	100	28.1	0.401658	100	28.1	0.401658	100	28.1	0.401658	100	28.1	0.401658	100	28.1	0.401658	100	28.1	0.401658	100	28.1	0.401658	100	28.1	0.401658	99.8392	28.1	0.401658
28.2	0.403087	100	28.2	0.403087	100	28.2	0.403087	100	28.2	0.403087	100	28.2	0.403087	100	28.2	0.403087	100	28.2	0.403087	100	28.2	0.403087	100	28.2	0.403087	100	28.2	0.403087	100	28.2	0.403087	100	28.2	0.403087	100	28.2	0.403087	100	28.2	0.403087	100	28.2	0.403087	100	28.2	0.403087	99.837	28.2	0.403087
28.3	0.404517	100	28.3	0.404517	100	28.3	0.404517	100	28.3	0.404517	100	28.3	0.404517	100	28.3	0.404517	100	28.3	0.404517	100	28.3	0.404517	100	28.3	0.404517	100	28.3	0.404517	100	28.3	0.404517	100	28.3	0.404517	100	28.3	0.404517	100	28.3	0.404517	100	28.3	0.404517	100	28.3	0.404517	99.8348	28.3	0.404517
28.4	0.405946	100	28.4	0.405946	100	28.4	0.405946	100	28.4	0.405946	100	28.4	0.405946	100	28.4	0.405946	100	28.4	0.405946	100	28.4	0.405946	100	28.4	0.405946	100	28.4	0.405946	100	28.4	0.405946	100	28.4	0.405946	100	28.4	0.405946	100	28.4	0.405946	100	28.4	0.405946	100	28.4	0.405946	99.8326	28.4	0.405946
28.5	0.407376	100	28.5	0.407376	100	28.5	0.407376	100	28.5	0.407376	100	28.5	0.407376	100	28.5	0.407376	100	28.5	0.407376	100	28.5	0.407376	100	28.5	0.407376	100	28.5	0.407376	100	28.5	0.407376	100	28.5	0.407376	100	28.5	0.407376	100	28.5	0.407376	100	28.5	0.407376	100	28.5	0.407376	99.8304	28.5	0.407376
28.6	0.408805	100	28.6	0.408805	100	28.6	0.408805	100	28.6	0.408805	100	28.6	0.408805	100	28.6	0.408805	100	28.6	0.408805	100	28.6	0.408805	100	28.6	0.408805	100	28.6	0.408805	100	28.6	0.408805	100	28.6	0.408805	100	28.6	0.408805	100	28.6	0.408805	100	28.6	0.408805	100	28.6	0.408805	99.8282	28.6	0.408805
28.7	0.410234	100	28.7	0.410234	100	28.7	0.410234	100	28.7	0.410234	100	28.7	0.410234	100	28.7	0.410234	100	28.7	0.410234	100	28.7	0.410234	100	28.7	0.410234	100	28.7	0.410234	100	28.7	0.410234	100	28.7	0.410234	100	28.7	0.410234	100	28.7	0.410234	100	28.7	0.410234	100	28.7	0.410234	99.826	28.7	0.410234
28.8	0.411664	100	28.8	0.411664	100	28.8	0.411664	100	28.8	0.411664	100	28.8	0.411664	100	28.8	0.411664	100	28.8	0.411664	100	28.8	0.411664	100	28.8	0.411664	100	28.8	0.411664	100	28.8	0.411664	100	28.8	0.411664	100	28.8	0.411664	100	28.8	0.411664	100	28.8	0.411664	100	28.8	0.411664	99.8239	28.8	0.411664
28.9	0.413093	100	28.9	0.413093	100	28.9	0.413093	100	28.9	0.413093	100	28.9	0.413093	100	28.9	0.413093	100	28.9	0.413093	100	28.9	0.413093	100	28.9	0.413093	100	28.9	0.413093	100	28.9	0.413093	100	28.9	0.413093	100	28.9	0.413093	100	28.9	0.413093	100	28.9	0.413093	100	28.9	0.413093	99.8217	28.9	0.413093
29	0.414523	100	29	0.414523	100	29	0.414523	100	29	0.414523	100	29	0.414523	100	29	0.414523	100	29	0.414523	100	29	0.414523	100	29	0.414523	100	29	0.414523	100	29	0.414523	100	29	0.414523	100	29	0.414523	100	29	0.414523	100	29	0.414523	100	29	0.414523	99.8195	29	0.414523
29.1	0.415952	100	29.1	0.415952	100	29.1	0.415952	100	29.1	0.415952	100	29.1	0.415952	100	29.1	0.415952	100	29.1	0.415952	100	29.1	0.415952	100	29.1	0.415952	100	29.1	0.415952	100	29.1	0.415952	100	29.1	0.415952	100	29.1	0.415952	100	29.1	0.415952	100	29.1	0.415952	100	29.1	0.415952	99.8173	29.1	0.415952
29.2	0.417381	100	29.2	0.417381	100	29.2	0.417381	100	29.2	0.417381	100	29.2	0.417381	100	29.2	0.417381	100	29.2	0.417381	100	29.2	0.417381	100	29.2	0.417381	100	29.2	0.417381	100	29.2	0.417381	100	29.2	0.417381	100	29.2	0.417381	100	29.2	0.417381	100	29.2	0.417381	100	29.2	0.417381	99.8151	29.2	0.417381
29.3	0.418811	100	29.3	0.418811	100	29.3	0.418811	100	29.3	0.418811	100	29.3	0.418811	100	29.3	0.418811	100	29.3	0.418811	100	29.3	0.418811	100	29.3	0.418811	100	29.3	0.418811	100	29.3	0.418811	100	29.3	0.418811	100	29.3	0.418811	100	29.3	0.418811	100	29.3	0.418811	100	29.3	0.418811	99.8129	29.3	0.418811
29.4	0.42024	100	29.4	0.42024	100	29.4	0.42024	100	29.4	0.42024	100	29.4	0.42024	100	29.4	0.42024	100	29.4	0.42024	100	29.4	0.42024	100	29.4	0.42024	100	29.4	0.42024	100	29.4	0.42024	100	29.4	0.42024	100	29.4	0.42024	100	29.4	0.42024	100	29.4	0.42024	100	29.4	0.42024	99.8107	29.4	0.42024
29.5	0.42167	100	29.5	0.42167	100	29.5	0.42167	100	29.5	0.42167	100	29.5	0.42167	100	29.5	0.42167	100	29.5	0.42167	100	29.5	0.42167	100	29.5	0.42167	100	29.5	0.42167	100	29.5	0.42167	100	29.5	0.42167	100	29.5	0.42167	100	29.5	0.42167	100	29.5	0.42167	100	29.5	0.42167	99.8084	29.5	0.42167
29.6	0.423099	100	29.6	0.423099	100	29.6	0.423099	100	29.6	0.423099	100	29.6	0.423099	100	29.6	0.423099	100	29.6	0.423099	100	29.6	0.423099	100	29.6	0.423099	100	29.6	0.423099	100	29.6	0.423099	100	29.6	0.423099	100	29.6	0.423099	100	29.6	0.423099	100	29.6	0.423099	100	29.6	0.423099	99.8062	29.6	0.423099
29.7	0.424528	100	29.7	0.424528	100	29.7	0.424528	100	29.7	0.424528	100	29.7	0.424528	100	29.7	0.424528	100	29.7	0.424528	100	29.7	0.424528	100	29.7	0.424528	100	29.7	0.424528	100	29.7	0.424528	100	29.7	0.424528	100	29.7	0.424528	100	29.7	0.424528	100	29.7	0.424528	100	29.7	0.424528	99.804	29.7	0.424528
29.8	0.425958	100	29.8	0.425958	100	29.8	0.425958	100	29.8	0.425958	100	29.8	0.425958	100	29.8	0.425958	100	29.8	0.425958	100	29.8	0.425958	100	29.8	0.425958	100	29.8	0.425958	100	29.8	0.425958	100	29.8	0.425958	100	29.8	0.425958	100	29.8	0.425958	100	29.8	0.425958	100	29.8	0.425958	99.8018	29.8	0.425958
29.9	0.427387	100	29.9	0.427387	100	29.9	0.427387	100	29.9	0.427387	100	29.9	0.427387	100	29.9	0.427387	100	29.9	0.427387	100	29.9	0.427387	100	29.9	0.427387	100	29.9	0.427387	100	29.9	0.427387	100	29.9	0.427387	100	29.9	0.427387	100	29.9	0.427387	100	29.9	0.427387	100	29.9	0.427387	99.7996	29.9	0.427387
30	0.428816	100	30	0.428816	100	30	0.428816	100	30	0.428816	100	30	0.428816	100	30	0.428816	100	30	0.428816	100	30	0.428816	100	30	0.428816	100	30	0.428816	100	30	0.428816	100	30	0.428816	100	30	0.428816	100	30	0.428816	100	30	0.428816	100	30	0.428816	99.7974	30	0.428816
30.1	0.430246	100	30.1	0.430246	100	30.1	0.430246	100	30.1	0.430246	100	30.1	0.430246	100	30.1	0.430246	100	30.1	0.430246	100	30.1	0.430246	100	30.1	0.430246	100	30.1	0.430246	100	30.1	0.430246	100	30.1	0.430246	100	30.1	0.430246	100	30.1	0.430246	100	30.1	0.430246	100	30.1	0.430246	99.7952	30.1	0.430246
30.2	0.431675	100	30.2	0.431675	100	30.2	0.431675	100	30.2	0.431675	100	30.2	0.431675	100	30.2	0.431675	100	30.2	0.431675	100	30.2	0.431675	100	30.2	0.431675	100	30.2	0.431675	100	30.2	0.431675	100	30.2	0.431675	100	30.2	0.431675	100	30.2	0.431675	100	30.2	0.431675	100	30.2	0.431675	99.793	30.2	0.431675
30.3	0.433105	100	30.3	0.433105	100	30.3	0.433105	100	30.3	0.433105	100	30.3	0.433105	100	30.3	0.433105	100	30.3	0.433105	100	30.3	0.433105	100	30.3	0.433105	100	30.3	0.433105	100	30.3	0.433105	100	30.3	0.433105	100	30.3	0.433105	100	30.3	0.433105	100	30.3	0.433105	100	30.3	0.433105	99.7908	30.3	0.433105
30.4	0.434534	100	30.4	0.434534	100	30.4	0.434534	100	30.4	0.434534	100	30.4	0.434534	100	30.4	0.434534	100	30.4	0.434534	100	30.4	0.434534	100	30.4	0.434534	100	30.4	0.434534	100	30.4	0.434534	100	30.4	0.434534	100	30.4	0.434534	100	30.4	0.434534	100	30.4	0.434534	100	30.4	0.434534	99.7886	30.4	0.434534
30.5	0.435963	100	30.5	0.435963	100	30.5	0.435963	100	30.5	0.435963	100	30.5	0.435963	100	30.5	0.435963	100	30.5	0.435963	100	30.5	0.435963	100	30.5	0.435963	100	30.5	0.435963	100	30.5	0.435963	100	30.5	0.435963	100	30.5	0.435963	100	30.5	0.435963	100	30.5	0.435963	100	30.5	0.435963	99.7864	30.5	0.435963
30.6	0.437393	100	30.6	0.437393	100	30.6	0.437393	100	30.6	0.437393	100	30.6	0.437393	100	30.6	0.437393	100	30.6	0.437393	100	30.6	0.437393	100	30.6	0.437393	100	30.6	0.437393	100	30.6	0.437393	100	30.6	0.437393	100	30.6	0.437393	100	30.6	0.437393	100	30.6	0.437393	100	30.6	0.437393	99.7842	30.6	0.437393
30.7	0.438822	100	30.7	0.438822	100	30.7	0.438822	100	30.7	0.438822	100	30.7	0.438822	100	30.7	0.438822	100	30.7	0.438822	100	30.7	0.438822	100	30.7	0.438822	100	30.7	0.438822	100	30.7	0.438822	100	30.7	0.438822	100	30.7	0.438822	100	30.7	0.438822	100	30.7	0.438822	100	30.7	0.438822	99.7819	30.7	0.438822
30.8	0.440252	100	30.8	0.440252	100	30.8	0.440252	100	30.8	0.440252	100	30.8	0.440252	100	30.8	0.440252	100	30.8	0.440252	100	30.8	0.440252	100	30.8	0.440252	100	30.8	0.440252	100	30.8	0.440252	100	30.8	0.440252	100	30.8	0.440252	100	30.8	0.440252	100	30.8	0.440252	100	30.8	0.440252	99.7797	30.8	0.440252
30.9	0.441681	100	30.9	0.441681	100	30.9	0.441681	100	30.9	0.441681	100	30.9	0.441681	100	30.9	0.441681	100	30.9	0.441681	100	30.9	0.441681	100	30.9	0.441681	100	30.9	0.441681	100	30.9	0.441681	100	30.9	0.441681	100	30.9	0.441681	100	30.9	0.441681	100	30.9	0.441681	100	30.9	0.441681	99.7775	30.9	0.441681
31	0.44311	100	31	0.44311	100	31	0.44311	100	31	0.44311	100	31	0.44311	100	31	0.44311	100	31	0.44311	100	31	0.44311	100	31	0.44311	100	31	0.44311	100	31	0.44311	100	31	0.44311	100	31	0.44311	100	31	0.44311	100	31	0.44311	100	31	0.44311	99.7753	31	0.44311
31.1	0.44454	100	31.1	0.44454	100	31.1	0.44454	100	31.1	0.44454	100	31.1	0.44454	100	31.1	0.44454	100	31.1	0.44454	100	31.1	0.44454	100	31.1	0.44454	100	31.1	0.44454	100	31.1	0.44454	100	31.1	0.44454	100	31.1	0.44454	100	31.1	0.44454	100	31.1	0.44454	100	31.1	0.44454	99.7731	31.1	0.44454
31.2	0.445969	100	31.2	0.445969	100	31.2	0.445969	100	31.2	0.445969	100	31.2	0.445969	100	31.2	0.445969	100	31.2	0.445969	100	31.2	0.445969	100	31.2	0.445969	100	31.2	0.445969	100	31.2	0.445969	100	31.2	0.445969	100	31.2	0.445969	100	31.2	0.445969	100	31.2	0.445969	100	31.2	0.445969	99.7709	31.2	0.445969
31.3	0.447399	100	31.3	0.447399	100	31.3	0.447399	100	31.3	0.447399	100	31.3	0.447399	100	31.3	0.447399	100	31.3	0.447399	100	31.3	0.447399	100	31.3	0.447399	100	31.3	0.447399	100	31.3	0.447399	100	31.3	0.447399	100	31.3	0.447399	100	31.3	0.447399	100	31.3	0.447399	100	31.3	0.447399	99.7687	31.3	0.447399
31.4	0.448828	100	31.4	0.448828	100	31.4	0.448828	100	31.4	0.448828	100	31.4	0.448828	100	31.4	0.448828	100	31.4	0.448828	100	31.4	0.448828	100	31.4	0.448828	100	31.4	0.448828	100	31.4	0.448828	100	31.4	0.448828	100	31.4	0.448828	100	31.4	0.448828	100	31.4	0.448828	100	31.4	0.448828	99.7665	31.4	0.448828
31.5	0.450257	100	31.5	0.450257	100	31.5	0.450257	100	31.5	0.450257	100	31.5	0.450257	100	31.5	0.450257	100	31.5	0.450257	100	31.5	0.450257	100	31.5	0.450257	100	31.5	0.450257	100	31.5	0.450257	100	31.5	0.450257	100	31.5	0.450257	100	31.5	0.450257	100	31.5	0.450257	100	31.5	0.450257	99.7643	31.5	0.450257
31.6	0.451687	100	31.6	0.451687	100	31.6	0.451687	100	31.6	0.451687	100	31.6	0.451687	100	31.6	0.451687	100	31.6	0.451687	100	31.6	0.451687	100	31.6	0.451687	100	31.6	0.451687	100	31.6	0.451687	100	31.6	0.451687	100	31.6	0.451687	100	31.6	0.451687	100	31.6	0.451687	100	31.6	0.451687	99.7621	31.6	0.451687
31.7	0.453116	100	31.7	0.453116	100	31.7	0.453116	100	31.7	0.453116	100	31.7	0.453116	100	31.7	0.453116	100	31.7	0.453116	100	31.7	0.453116	100	31.7	0.453116	100	31.7	0.453116	100	31.7	0.453116	100	31.7	0.453116	100	31.7	0.453116	100	31.7	0.453116	100	31.7	0.453116	100	31.7	0.453116	99.7599	31.7	0.453116
31.8	0.454545	100	31.8	0.454545	100	31.8	0.454545	100	31.8	0.454545	100	31.8	0.454545	100	31.8	0.454545	100	31.8	0.454545	100	31.8	0.454545	100	31.8	0.454545	100	31.8	0.454545	100	31.8	0.454545	100	31.8	0.454545	100	31.8	0.454545	100	31.8	0.454545	100	31.8	0.454545	100	31.8	0.454545	99.7577	31.8	0.454545
31.9	0.455975	100	31.9	0.455975	100	31.9	0.455975	100	31.9	0.455975	100	31.9	0.455975	100	31.9	0.455975	100	31.9	0.455975	100	31.9	0.455975	100	31.9	0.455975	100	31.9	0.455975	100	31.9	0.455975	100	31.9	0.455975	100	31.9	0.455975	100	31.9	0.455975	100	31.9	0.455975	100	31.9	0.455975	99.7555	31.9	0.455975
32	0.457404	100	32	0.457404	100	32	0.457404	100	32	0.457404	100	32	0.457404	100	32	0.457404	100	32	0.457404	100	32	0.457404	100	32	0.457404	100	32	0.457404	100	32	0.457404	100	32	0.457404	100	32	0.457404	100	32	0.457404	100	32	0.457404	100	32	0.457404	99.7532	32	0.457404
32.1	0.458834	100	32.1	0.458834	100	32.1	0.458834	100	32.1	0.458834	100	32.1	0.458834	100	32.1	0.458834	100	32.1	0.458834	100	32.1	0.458834	100	32.1	0.458834	100	32.1	0.458834	100	32.1	0.458834	100	32.1	0.458834	100	32.1	0.458834	100	32.1	0.458834	100	32.1	0.458834	100	32.1	0.458834	99.751	32.1	0.458834
32.2	0.460263	100	32.2	0.460263	100	32.2	0.460263	100	32.2	0.460263	100	32.2	0.460263	100	32.2	0.460263	100	32.2	0.460263	100	32.2	0.460263	100	32.2	0.460263	100	32.2	0.460263	100	32.2	0.460263	100	32.2	0.460263	100	32.2	0.460263	100	32.2	0.460263	100	32.2	0.460263	100	32.2	0.460263	99.7488	32.2	0.460263
32.3	0.461692	100	32.3	0.461692	100	32.3	0.461692	100	32.3	0.461692	100	32.3	0.461692	100	32.3	0.461692	100	32.3	0.461692	100	32.3	0.461692	100	32.3	0.461692	100	32.3	0.461692	100	32.3	0.461692	100	32.3	0.461692	100	32.3	0.461692	100	32.3	0.461692	100	32.3	0.461692	100	32.3	0.461692	99.7466	32.3	0.461692
32.4	0.463122	100	32.4	0.463122	100	32.4	0.463122	100	32.4	0.463122	100	32.4	0.463122	100	32.4	0.463122	100	32.4	0.463122	100	32.4	0.463122	100	32.4	0.463122	100	32.4	0.463122	100	32.4	0.463122	100	32.4	0.463122	100	32.4	0.463122	100	32.4	0.463122	100	32.4	0.463122	100	32.4	0.463122	99.7444	32.4	0.463122
32.5	0.464551	100	32.5	0.464551	100	32.5	0.464551	100	32.5	0.464551	100	32.5	0.464551	100	32.5	0.464551	100	32.5	0.464551	100	32.5	0.464551	100	32.5	0.464551	100	32.5	0.464551	100	32.5	0.464551	100	32.5	0.464551	100	32.5	0.464551	100	32.5	0.464551	100	32.5	0.464551	100	32.5	0.464551	99.7422	32.5	0.464551
32.6	0.465981	100	32.6	0.465981	100	32.6	0.465981	100	32.6	0.465981	100	32.6	0.465981	100	32.6	0.465981	100	32.6	0.465981	100	32.6	0.465981	100	32.6	0.465981	100	32.6	0.465981	100	32.6	0.465981	100	32.6	0.465981	100	32.6	0.465981	100	32.6	0.465981	100	32.6	0.465981	100	32.6	0.465981	99.7399	32.6	0.465981
32.7	0.46741	100	32.7	0.46741	100	32.7	0.46741	100	32.7	0.46741	100	32.7	0.46741	100	32.7	0.46741	100	32.7	0.46741	100	32.7	0.46741	100	32.7	0.46741	100	32.7	0.46741	100	32.7	0.46741	100	32.7	0.46741	100	32.7	0.46741	100	32.7	0.46741	100	32.7	0.46741	100	32.7	0.46741	99.7377	32.7	0.46741
32.8	0.468839	100	32.8	0.468839	100	32.8	0.468839	100	32.8	0.468839	100	32.8	0.468839	100	32.8	0.468839	100	32.8	0.468839	100	32.8	0.468839	100	32.8	0.468839	100	32.8	0.468839	100	32.8	0.468839	100	32.8	0.468839	100	32.8	0.468839	100	32.8	0.468839	100	32.8	0.468839	100	32.8	0.468839	99.7355	32.8	0.468839
32.9	0.470269	100	32.9	0.470269	100	32.9	0.470269	100	32.9	0.470269	100	32.9	0.470269	100	32.9	0.470269	100	32.9	0.470269	100	32.9	0.470269	100	32.9	0.470269	100	32.9	0.470269	100	32.9	0.470269	100	32.9	0.470269	100	32.9	0.470269	100	32.9	0.470269	100	32.9	0.470269	100	32.9	0.470269	99.7333	32.9	0.470269
33	0.471698	100	33	0.471698	100	33	0.471698	100	33	0.471698	100	33	0.471698	100	33	0.471698	100	33	0.471698	100	33	0.471698	100	33	0.471698	100	33	0.471698	100	33	0.471698	100	33	0.471698	100	33	0.471698	100	33	0.471698	100	33	0.471698	100	33	0.471698	99.7311	33	0.471698
33.1	0.473128	100	33.1	0.473128	100	33.1	0.473128	100	33.1	0.473128	100	33.1	0.473128	100	33.1	0.473128	100	33.1	0.473128	100	33.1	0.473128	100	33.1	0.473128	100	33.1	0.473128	100	33.1	0.473128	100	33.1	0.473128	100	33.1	0.473128	100	33.1	0.473128	100	33.1	0.473128	100	33.1	0.473128	99.7289	33.1	0.473128
33.2	0.474557	100	33.2	0.474557	100	33.2	0.474557	100	33.2	0.474557	100	33.2	0.474557	100	33.2	0.474557	100	33.2	0.474557	100	33.2	0.474557	100	33.2	0.474557	100	33.2	0.474557	100	33.2	0.474557	100	33.2	0.474557	100	33.2	0.474557	100	33.2	0.474557	100	33.2	0.474557	100	33.2	0.474557	99.7266	33.2	0.474557
33.3	0.475986	100	33.3	0.475986	100	33.3	0.475986	100	33.3	0.475986	100	33.3	0.475986	100	33.3	0.475986	100	33.3	0.475986	100	33.3	0.475986	100	33.3	0.475986	100	33.3	0.475986	100	33.3	0.475986	100	33.3	0.475986	100	33.3	0.475986	100	33.3	0.475986	100	33.3	0.475986	100	33.3	0.475986	99.7244	33.3	0.475986
33.4	0.477416	100	33.4	0.477416	100	33.4	0.477416	100	33.4	0.477416	100	33.4	0.477416	100	33.4	0.477416	100	33.4	0.477416	100	33.4	0.477416	100	33.4	0.477416	100	33.4	0.477416	100	33.4	0.477416	100	33.4	0.477416	100	33.4	0.477416	100	33.4	0.477416	100	33.4	0.477416	100	33.4	0.477416	99.7222	33.4	0.477416
33.5	0.478845	100	33.5	0.478845	100	33.5	0.478845	100	33.5	0.478845	100	33.5	0.478845	100	33.5	0.478845	100	33.5	0.478845	100	33.5	0.478845	100	33.5	0.478845	100	33.5	0.478845	100	33.5	0.478845	100	33.5	0.478845	100	33.5	0.478845	100	33.5	0.478845	100	33.5	0.478845	100	33.5	0.478845	99.72	33.5	0.478845
33.6	0.480274	100	33.6	0.480274	100	33.6	0.480274	100	33.6	0.480274	100	33.6	0.480274	100	33.6	0.480274	100	33.6	0.480274	100	33.6	0.480274	100	33.6	0.480274	100	33.6	0.480274	100	33.6	0.480274	100	33.6	0.480274	100	33.6	0.480274	100	33.6	0.480274	100	33.6	0.480274	100	33.6	0.480274	99.7178	33.6	0.480274
33.7	0.481704	100	33.7	0.481704	100	33.7	0.481704	100	33.7	0.481704	100	33.7	0.481704	100	33.7	0.481704	100	33.7	0.481704	100	33.7	0.481704	100	33.7	0.481704	100	33.7	0.481704	100	33.7	0.481704	100	33.7	0.481704	100	33.7	0.481704	100	33.7	0.481704	100	33.7	0.481704	100	33.7	0.481704	99.7155	33.7	0.481704
33.8	0.483133	100	33.8	0.483133	100	33.8	0.483133	100	33.8	0.483133	100	33.8	0.483133	100	33.8	0.483133	100	33.8	0.483133	100	33.8	0.483133	100	33.8	0.483133	100	33.8	0.483133	100	33.8	0.483133	100	33.8	0.483133	100	33.8	0.483133	100	33.8	0.483133	100	33.8	0.483133	100	33.8	0.483133	99.7133	33.8	0.483133
33.9	0.484563	100	33.9	0.484563	100	33.9	0.484563	100	33.9	0.484563	100	33.9	0.484563	100	33.9	0.484563	100	33.9	0.484563	100	33.9	0.484563	100	33.9	0.484563	100	33.9	0.484563	100	33.9	0.484563	100	33.9	0.484563	100	33.9	0.484563	100	33.9	0.484563	100	33.9	0.484563	100	33.9	0.484563	99.7111	33.9	0.484563
34	0.485992	100	34	0.485992	100	34	0.485992	100	34	0.485992	100	34	0.485992	100	34	0.485992	100	34	0.485992	100	34	0.485992	100	34	0.485992	100	34	0.485992	100	34	0.485992	100	34	0.485992	100	34	0.485992	100	34	0.485992	100	34	0.485992	100	34	0.485992	99.7089	34	0.485992
34.1	0.487421	100	34.1	0.487421	100	34.1	0.487421	100	34.1	0.487421	100	34.1	0.487421	100	34.1	0.487421	100	34.1	0.487421	100	34.1	0.487421	100	34.1	0.487421	100	34.1	0.487421	100	34.1	0.487421	100	34.1	0.487421	100	34.1	0.487421	100	34.1	0.487421	100	34.1	0.487421	100	34.1	0.487421	99.7067	34.1	0.487421
34.2	0.488851	100	34.2	0.488851	100	34.2	0.488851	100	34.2	0.488851	100	34.2	0.488851	100	34.2	0.488851	100	34.2	0.488851	100	34.2	0.488851	100	34.2	0.488851	100	34.2	0.488851	100	34.2	0.488851	100	34.2	0.488851	100	34.2	0.488851	100	34.2	0.488851	100	34.2	0.488851	100	34.2	0.488851	99.7045	34.2	0.488851
34.3	0.49028	100	34.3	0.49028	100	34.3	0.49028	100	34.3	0.49028	100	34.3	0.49028	100	34.3	0.49028	100	34.3	0.49028	100	34.3	0.49028	100	34.3	0.49028	100	34.3	0.49028	100	34.3	0.49028	100	34.3	0.49028	100	34.3	0.49028	100	34.3	0.49028	100	34.3	0.49028	100	34.3	0.49028	99.7023	34.3	0.49028
34.4	0.49171	100	34.4	0.49171	100	34.4	0.49171	100	34.4	0.49171	100	34.4	0.49171	100	34.4	0.49171	100	34.4	0.49171	100	34.4	0.49171	100	34.4	0.49171	100	34.4	0.49171	100	34.4	0.49171	100	34.4	0.49171	100	34.4	0.49171	100	34.4	0.49171	100	34.4	0.49171	100	34.4	0.49171	99.7001	34.4	0.49171
34.5	0.493139	100	34.5	0.493139	100	34.5	0.493139	100	34.5	0.493139	100	34.5	0.493139	100	34.5	0.493139	100	34.5	0.493139	100	34.5	0.493139	100	34.5	0.493139	100	34.5	0.493139	100	34.5	0.493139	100	34.5	0.493139	100	34.5	0.493139	100	34.5	0.493139	100	34.5	0.493139	100	34.5	0.493139	99.6979	34.5	0.493139
34.6	0.494568	100	34.6	0.494568	100	34.6	0.494568	100	34.6	0.494568	100	34.6	0.494568	100	34.6	0.494568	100	34.6	0.494568	100	34.6	0.494568	100	34.6	0.494568	100	34.6	0.494568	100	34.6	0.494568	100	34.6	0.494568	100	34.6	0.494568	100	34.6	0.494568	100	34.6	0.494568	100	34.6	0.494568	99.6957	34.6	0.494568
34.7	0.495998	100	34.7	0.495998	100	34.7	0.495998	100	34.7	0.495998	100	34.7	0.495998	100	34.7	0.495998	100	34.7	0.495998	100	34.7	0.495998	100	34.7	0.495998	100	34.7	0.495998	100	34.7	0.495998	100	34.7	0.495998	100	34.7	0.495998	100	34.7	0.495998	100	34.7	0.495998	100	34.7	0.495998	99.6934	34.7	0.495998
34.8	0.497427	100	34.8	0.497427	100	34.8	0.497427	100	34.8	0.497427	100	34.8	0.497427	100	34.8	0.497427	100	34.8	0.497427	100	34.8	0.497427	100	34.8	0.497427	100	34.8	0.497427	100	34.8	0.497427	100	34.8	0.497427	100	34.8	0.497427	100	34.8	0.497427	100	34.8	0.497427	100	34.8	0.497427	99.6912	34.8	0.497427
34.9	0.498856	100	34.9	0.498856	100	34.9	0.498856	100	34.9	0.498856	100	34.9	0.498856	100	34.9	0.498856	100	34.9	0.498856	100	34.9	0.498856	100	34.9	0.498856	100	34.9	0.498856	100	34.9	0.498856	100	34.9	0.498856	100	34.9	0.498856	100	34.9	0.498856	100	34.9	0.498856	100	34.9	0.498856	99.689	34.9	0.498856
35	0.500286	100	35	0.500286	100	35	0.500286	100	35	0.500286	100	35	0.500286	100	35	0.500286	100	35	0.500286	100	35	0.500286	100	35	0.500286	100	35	0.500286	100	35	0.500286	100	35	0.500286	100	35	0.500286	100	35	0.500286	100	35	0.500286	100	35	0.500286	99.6868	35	0.500286
35.1	0.501715	100	35.1	0.501715	100	35.1	0.501715	100	35.1	0.501715	100	35.1	0.501715	100	35.1	0.501715	100	35.1	0.501715	100	35.1	0.501715	100	35.1	0.501715	100	35.1	0.501715	100	35.1	0.501715	100	35.1	0.501715	100	35.1	0.501715	100	35.1	0.501715	100	35.1	0.501715	100	35.1	0.501715	99.6846	35.1	0.501715
35.2	0.503145	100	35.2	0.503145	100	35.2	0.503145	100	35.2	0.503145	100	35.2	0.503145	100	35.2	0.503145	100	35.2	0.503145	100	35.2	0.503145	100	35.2	0.503145	100	35.2	0.503145	100	35.2	0.503145	100	35.2	0.503145	100	35.2	0.503145	100	35.2	0.503145	100	35.2	0.503145	100	35.2	0.503145	99.6824	35.2	0.503145
35.3	0.504574	100	35.3	0.504574	100	35.3	0.504574	100	35.3	0.504574	100	35.3	0.504574	100	35.3	0.504574	100	35.3	0.504574	100	35.3	0.504574	100	35.3	0.504574	100	35.3	0.504574	100	35.3	0.504574	100	35.3	0.504574	100	35.3	0.504574	100	35.3	0.504574	100	35.3	0.504574	100	35.3	0.504574	99.6801	35.3	0.504574
35.4	0.506003	100	35.4	0.506003	100	35.4	0.506003	100	35.4	0.506003	100	35.4	0.506003	100	35.4	0.506003	100	35.4	0.506003	100	35.4	0.506003	100	35.4	0.506003	100	35.4	0.506003	100	35.4	0.506003	100	35.4	0.506003	100	35.4	0.506003	100	35.4	0.506003	100	35.4	0.506003	100	35.4	0.506003	99.6779	35.4	0.506003
35.5	0.507433	100	35.5	0.507433	100	35.5	0.507433	100	35.5	0.507433	100	35.5	0.507433	100	35.5	0.507433	100	35.5	0.507433	100	35.5	0.507433	100	35.5	0.507433	100	35.5	0.507433	100	35.5	0.507433	100	35.5	0.507433	100	35.5	0.507433	100	35.5	0.507433	100	35.5	0.507433	100	35.5	0.507433	99.6757	35.5	0.507433
35.6	0.508862	100	35.6	0.508862	100	35.6	0.508862	100	35.6	0.508862	100	35.6	0.508862	100	35.6	0.508862	100	35.6	0.508862	100	35.6	0.508862	100	35.6	0.508862	100	35.6	0.508862	100	35.6	0.508862	100	35.6	0.508862	100	35.6	0.508862	100	35.6	0.508862	100	35.6	0.508862	100	35.6	0.508862	99.6735	35.6	0.508862
35.7	0.510292	100	35.7	0.510292	100	35.7	0.510292	100	35.7	0.510292	100	35.7	0.510292	100	35.7	0.510292	100	35.7	0.510292	100	35.7	0.510292	100	35.7	0.510292	100	35.7	0.510292	100	35.7	0.510292	100	35.7	0.510292	100	35.7	0.510292	100	35.7	0.510292	100	35.7	0.510292	100	35.7	0.510292	99.6713	35.7	0.510292
35.8	0.511721	100	35.8	0.511721	100	35.8	0.511721	100	35.8	0.511721	100	35.8	0.511721	100	35.8	0.511721	100	35.8	0.511721	100	35.8	0.511721	100	35.8	0.511721	100	35.8	0.511721	100	35.8	0.511721	100	35.8	0.511721	100	35.8	0.511721	100	35.8	0.511721	100	35.8	0.511721	100	35.8	0.511721	99.6691	35.8	0.511721
35.9	0.51315	100	35.9	0.51315	100	35.9	0.51315	100	35.9	0.51315	100	35.9	0.51315	100	35.9	0.51315	100	35.9	0.51315	100	35.9	0.51315	100	35.9	0.51315	100	35.9	0.51315	100	35.9	0.51315	100	35.9	0.51315	100	35.9	0.51315	100	35.9	0.51315	100	35.9	0.51315	100	35.9	0.51315	99.6669	35.9	0.51315
36	0.51458	100	36	0.51458	100	36	0.51458	100	36	0.51458	100	36	0.51458	100	36	0.51458	100	36	0.51458	100	36	0.51458	100	36	0.51458	100	36	0.51458	100	36	0.51458	100	36	0.51458	100	36	0.51458	100	36	0.51458	100	36	0.51458	100	36	0.51458	99.6647	36	0.51458
36.1	0.516009	100	36.1	0.516009	100	36.1	0.516009	100	36.1	0.516009	100	36.1	0.516009	100	36.1	0.516009	100	36.1	0.516009	100	36.1	0.516009	100	36.1	0.516009	100	36.1	0.516009	100	36.1	0.516009	100	36.1	0.516009	100	36.1	0.516009	100	36.1	0.516009	100	36.1	0.516009	100	36.1	0.516009	99.6625	36.1	0.516009
36.2	0.517439	100	36.2	0.517439	100	36.2	0.517439	100	36.2	0.517439	100	36.2	0.517439	100	36.2	0.517439	100	36.2	0.517439	100	36.2	0.517439	100	36.2	0.517439	100	36.2	0.517439	100	36.2	0.517439	100	36.2	0.517439	100	36.2	0.517439	100	36.2	0.517439	100	36.2	0.517439	100	36.2	0.517439	99.6603	36.2	0.517439
36.3	0.518868	100	36.3	0.518868	100	36.3	0.518868	100	36.3	0.518868	100	36.3	0.518868	100	36.3	0.518868	100	36.3	0.518868	100	36.3	0.518868	100	36.3	0.518868	100	36.3	0.518868	100	36.3	0.518868	100	36.3	0.518868	100	36.3	0.518868	100	36.3	0.518868	100	36.3	0.518868	100	36.3	0.518868	99.6581	36.3	0.518868
36.4	0.520297	100	36.4	0.520297	100	36.4	0.520297	100	36.4	0.520297	100	36.4	0.520297	100	36.4	0.520297	100	36.4	0.520297	100	36.4	0.520297	100	36.4	0.520297	100	36.4	0.520297	100	36.4	0.520297	100	36.4	0.520297	100	36.4	0.520297	100	36.4	0.520297	100	36.4	0.520297	100	36.4	0.520297	99.6559	36.4	0.520297
36.5	0.521727	100	36.5	0.521727	100	36.5	0.521727	100	36.5	0.521727	100	36.5	0.521727	100	36.5	0.521727	100	36.5	0.521727	100	36.5	0.521727	100	36.5	0.521727	100	36.5	0.521727	100	36.5	0.521727	100	36.5	0.521727	100	36.5	0.521727	100	36.5	0.521727	100	36.5	0.521727	100	36.5	0.521727	99.6537	36.5	0.521727
36.6	0.523156	100	36.6	0.523156	100	36.6	0.523156	100	36.6	0.523156	100	36.6	0.523156	100	36.6	0.523156	100	36.6	0.523156	100	36.6	0.523156	100	36.6	0.523156	100	36.6	0.523156	100	36.6	0.523156	100	36.6	0.523156	100	36.6	0.523156	100	36.6	0.523156	100	36.6	0.523156	100	36.6	0.523156	99.6515	36.6	0.523156
36.7	0.524585	100	36.7	0.524585	100	36.7	0.524585	100	36.7	0.524585	100	36.7	0.524585	100	36.7	0.524585	100	36.7	0.524585	100	36.7	0.524585	100	36.7	0.524585	100	36.7	0.524585	100	36.7	0.524585	100	36.7	0.524585	100	36.7	0.524585	100	36.7	0.524585	100	36.7	0.524585	100	36.7	0.524585	99.6492	36.7	0.524585
36.8	0.526015	100	36.8	0.526015	100	36.8	0.526015	100	36.8	0.526015	100	36.8	0.526015	100	36.8	0.526015	100	36.8	0.526015	100	36.8	0.526015	100	36.8	0.526015	100	36.8	0.526015	100	36.8	0.526015	100	36.8	0.526015	100	36.8	0.526015	100	36.8	0.526015	100	36.8	0.526015	100	36.8	0.526015	99.647	36.8	0.526015
36.9	0.527444	100	36.9	0.527444	100	36.9	0.527444	100	36.9	0.527444	100	36.9	0.527444	100	36.9	0.527444	100	36.9	0.527444	100	36.9	0.527444	100	36.9	0.527444	100	36.9	0.527444	100	36.9	0.527444	100	36.9	0.527444	100	36.9	0.527444	100	36.9	0.527444	100	36.9	0.527444	100	36.9	0.527444	99.6448	36.9	0.527444
37	0.528874	100	37	0.528874	100	37	0.528874	100	37	0.528874	100	37	0.528874	100	37	0.528874	100	37	0.528874	100	37	0.528874	100	37	0.528874	100	37	0.528874	100	37	0.528874	100	37	0.528874	100	37	0.528874	100	37	0.528874	100	37	0.528874	100	37	0.528874	99.6426	37	0.528874
37.1	0.530303	100	37.1	0.530303	100	37.1	0.530303	100	37.1	0.530303	100	37.1	0.530303	100	37.1	0.530303	100	37.1	0.530303	100	37.1	0.530303	100	37.1	0.530303	100	37.1	0.530303	100	37.1	0.530303	100	37.1	0.530303	100	37.1	0.530303	100	37.1	0.530303	100	37.1	0.530303	100	37.1	0.530303	99.6404	37.1	0.530303
37.2	0.531732	100	37.2	0.531732	100	37.2	0.531732	100	37.2	0.531732	100	37.2	0.531732	100	37.2	0.531732	100	37.2	0.531732	100	37.2	0.531732	100	37.2	0.531732	100	37.2	0.531732	100	37.2	0.531732	100	37.2	0.531732	100	37.2	0.531732	100	37.2	0.531732	100	37.2	0.531732	100	37.2	0.531732	99.6382	37.2	0.531732
37.3	0.533162	100	37.3	0.533162	100	37.3	0.533162	100	37.3	0.533162	100	37.3	0.533162	100	37.3	0.533162	100	37.3	0.533162	100	37.3	0.533162	100	37.3	0.533162	100	37.3	0.533162	100	37.3	0.533162	100	37.3	0.533162	100	37.3	0.533162	100	37.3	0.533162	100	37.3	0.533162	100	37.3	0.533162	99.636	37.3	0.533162
37.4	0.534591	100	37.4	0.534591	100	37.4	0.534591	100	37.4	0.534591	100	37.4	0.534591	100	37.4	0.534591	100	37.4	0.534591	100	37.4	0.534591	100	37.4	0.534591	100	37.4	0.534591	100	37.4	0.534591	100	37.4	0.534591	100	37.4	0.534591	100	37.4	0.534591	100	37.4	0.534591	100	37.4	0.534591	99.6338	37.4	0.534591
37.5	0.536021	100	37.5	0.536021	100	37.5	0.536021	100	37.5	0.536021	100	37.5	0.536021	100	37.5	0.536021	100	37.5	0.536021	100	37.5	0.536021	100	37.5	0.536021	100	37.5	0.536021	100	37.5	0.536021	100	37.5	0.536021	100	37.5	0.536021	100	37.5	0.536021	100	37.5	0.536021	100	37.5	0.536021	99.6316	37.5	0.536021
37.6	0.53745	100	37.6	0.53745	100	37.6	0.53745	100	37.6	0.53745	100	37.6	0.53745	100	37.6	0.53745	100	37.6	0.53745	100	37.6	0.53745	100	37.6	0.53745	100	37.6	0.53745	100	37.6	0.53745	100	37.6	0.53745	100	37.6	0.53745	100	37.6	0.53745	100	37.6	0.53745	100	37.6	0.53745	99.6294	37.6	0.53745
37.7	0.538879	100	37.7	0.538879	100	37.7	0.538879	100	37.7	0.538879	100	37.7	0.538879	100	37.7	0.538879	100	37.7	0.538879	100	37.7	0.538879	100	37.7	0.538879	100	37.7	0.538879	100	37.7	0.538879	100	37.7	0.538879	100	37.7	0.538879	100	37.7	0.538879	100	37.7	0.538879	100	37.7	0.538879	99.6272	37.7	0.538879
37.8	0.540309	100	37.8	0.540309	100	37.8	0.540309	100	37.8	0.540309	100	37.8	0.540309	100	37.8	0.540309	100	37.8	0.540309	100	37.8	0.540309	100	37.8	0.540309	100	37.8	0.540309	100	37.8	0.540309	100	37.8	0.540309	100	37.8	0.540309	100	37.8	0.540309	100	37.8	0.540309	100	37.8	0.540309	99.625	37.8	0.540309
37.9	0.541738	100	37.9	0.541738	100	37.9	0.541738	100	37.9	0.541738	100	37.9	0.541738	100	37.9	0.541738	100	37.9	0.541738	100	37.9	0.541738	100	37.9	0.541738	100	37.9	0.541738	100	37.9	0.541738	100	37.9	0.541738	100	37.9	0.541738	100	37.9	0.541738	100	37.9	0.541738	100	37.9	0.541738	99.6228	37.9	0.541738
38	0.543168	100	38	0.543168	100	38	0.543168	100	38	0.543168	100	38	0.543168	100	38	0.543168	100	38	0.543168	100	38	0.543168	100	38	0.543168	100	38	0.543168	100	38	0.543168	100	38	0.543168	100	38	0.543168	100	38	0.543168	100	38	0.543168	100	38	0.543168	99.6206	38	0.543168
38.1	0.544597	100	38.1	0.544597	100	38.1	0.544597	100	38.1	0.544597	100	38.1	0.544597	100	38.1	0.544597	100	38.1	0.544597	100	38.1	0.544597	100	38.1	0.544597	100	38.1	0.544597	100	38.1	0.544597	100	38.1	0.544597	100	38.1	0.544597	100	38.1	0.544597	100	38.1	0.544597	100	38.1	0.544597	99.6183	38.1	0.544597
38.2	0.546026	100	38.2	0.546026	100	38.2	0.546026	100	38.2	0.546026	100	38.2	0.546026	100	38.2	0.546026	100	38.2	0.546026	100	38.2	0.546026	100	38.2	0.546026	100	38.2	0.546026	100	38.2	0.546026	100	38.2	0.546026	100	38.2	0.546026	100	38.2	0.546026	100	38.2	0.546026	100	38.2	0.546026	99.6161	38.2	0.546026
38.3	0.547456	100	38.3	0.547456	100	38.3	0.547456	100	38.3	0.547456	100	38.3	0.547456	100	38.3	0.547456	100	38.3	0.547456	100	38.3	0.547456	100	38.3	0.547456	100	38.3	0.547456	100	38.3	0.547456	100	38.3	0.547456	100	38.3	0.547456	100	38.3	0.547456	100	38.3	0.547456	100	38.3	0.547456	99.6139	38.3	0.547456
38.4	0.548885	100	38.4	0.548885	100	38.4	0.548885	100	38.4	0.548885	100	38.4	0.548885	100	38.4	0.548885	100	38.4	0.548885	100	38.4	0.548885	100	38.4	0.548885	100	38.4	0.548885	100	38.4	0.548885	100	38.4	0.548885	100	38.4	0.548885	100	38.4	0.548885	100	38.4	0.548885	100	38.4	0.548885	99.6117	38.4	0.548885
38.5	0.550314	100	38.5	0.550314	100	38.5	0.550314	100	38.5	0.550314	100	38.5	0.550314	100	38.5	0.550314	100	38.5	0.550314	100	38.5	0.550314	100	38.5	0.550314	100	38.5	0.550314	100	38.5	0.550314	100	38.5	0.550314	100	38.5	0.550314	100	38.5	0.550314	100	38.5	0.550314	100	38.5	0.550314	99.6095	38.5	0.550314
38.6	0.551744	100	38.6	0.551744	100	38.6	0.551744	100	38.6	0.551744	100	38.6	0.551744	100	38.6	0.551744	100	38.6	0.551744	100	38.6	0.551744	100	38.6	0.551744	100	38.6	0.551744	100	38.6	0.551744	100	38.6	0.551744	100	38.6	0.551744	100	38.6	0.551744	100	38.6	0.551744	100	38.6	0.551744	99.6072	38.6	0.551744
38.7	0.553173	100	38.7	0.553173	100	38.7	0.553173	100	38.7	0.553173	100	38.7	0.553173	100	38.7	0.553173	100	38.7	0.553173	100	38.7	0.553173	100	38.7	0.553173	100	38.7	0.553173	100	38.7	0.553173	100	38.7	0.553173	100	38.7	0.553173	100	38.7	0.553173	100	38.7	0.553173	100	38.7	0.553173	99.605	38.7	0.553173
38.8	0.554603	100	38.8	0.554603	100	38.8	0.554603	100	38.8	0.554603	100	38.8	0.554603	100	38.8	0.554603	100	38.8	0.554603	100	38.8	0.554603	100	38.8	0.554603	100	38.8	0.554603	100	38.8	0.554603	100	38.8	0.554603	100	38.8	0.554603	100	38.8	0.554603	100	38.8	0.554603	100	38.8	0.554603	99.6028	38.8	0.554603
38.9	0.556032	100	38.9	0.556032	100	38.9	0.556032	100	38.9	0.556032	100	38.9	0.556032	100	38.9	0.556032	100	38.9	0.556032	100	38.9	0.556032	100	38.9	0.556032	100	38.9	0.556032	100	38.9	0.556032	100	38.9	0.556032	100	38.9	0.556032	100	38.9	0.556032	100	38.9	0.556032	100	38.9	0.556032	99.6006	38.9	0.556032
39	0.557461	100	39	0.557461	100	39	0.557461	100	39	0.557461	100	39	0.557461	100	39	0.557461	100	39	0.557461	100	39	0.557461	100	39	0.557461	100	39	0.557461	100	39	0.557461	100	39	0.557461	100	39	0.557461	100	39	0.557461	100	39	0.557461	100	39	0.557461	99.5984	39	0.557461
39.1	0.558891	100	39.1	0.558891	100	39.1	0.558891	100	39.1	0.558891	100	39.1	0.558891	100	39.1	0.558891	100	39.1	0.558891	100	39.1	0.558891	100	39.1	0.558891	100	39.1	0.558891	100	39.1	0.558891	100	39.1	0.558891	100	39.1	0.558891	100	39.1	0.558891	100	39.1	0.558891	100	39.1	0.558891	99.5962	39.1	0.558891
39.2	0.56032	100	39.2	0.56032	100	39.2	0.56032	100	39.2	0.56032	100	39.2	0.56032	100	39.2	0.56032	100	39.2	0.56032	100	39.2	0.56032	100	39.2	0.56032	100	39.2	0.56032	100	39.2	0.56032	100	39.2	0.56032	100	39.2	0.56032	100	39.2	0.56032	100	39.2	0.56032	100	39.2	0.56032	99.5939	39.2	0.56032
39.3	0.56175	100	39.3	0.56175	100	39.3	0.56175	100	39.3	0.56175	100	39.3	0.56175	100	39.3	0.56175	100	39.3	0.56175	100	39.3	0.56175	100	39.3	0.56175	100	39.3	0.56175	100	39.3	0.56175	100	39.3	0.56175	100	39.3	0.56175	100	39.3	0.56175	100	39.3	0.56175	100	39.3	0.56175	99.5917	39.3	0.56175
39.4	0.563179	100	39.4	0.563179	100	39.4	0.563179	100	39.4	0.563179	100	39.4	0.563179	100	39.4	0.563179	100	39.4	0.563179	100	39.4	0.563179	100	39.4	0.563179	100	39.4	0.563179	100	39.4	0.563179	100	39.4	0.563179	100	39.4	0.563179	100	39.4	0.563179	100	39.4	0.563179	100	39.4	0.563179	99.5895	39.4	0.563179
39.5	0.564608	100	39.5	0.564608	100	39.5	0.564608	100	39.5	0.564608	100	39.5	0.564608	100	39.5	0.564608	100	39.5	0.564608	100	39.5	0.564608	100	39.5	0.564608	100	39.5	0.564608	100	39.5	0.564608	100	39.5	0.564608	100	39.5	0.564608	100	39.5	0.564608	100	39.5	0.564608	100	39.5	0.564608	99.5873	39.5	0.564608
39.6	0.566038	100	39.6	0.566038	100	39.6	0.566038	100	39.6	0.566038	100	39.6	0.566038	100	39.6	0.566038	100	39.6	0.566038	100	39.6	0.566038	100	39.6	0.566038	100	39.6	0.566038	100	39.6	0.566038	100	39.6	0.566038	100	39.6	0.566038	100	39.6	0.566038	100	39.6	0.566038	100	39.6	0.566038	99.5851	39.6	0.566038
39.7	0.567467	100	39.7	0.567467	100	39.7	0.567467	100	39.7	0.567467	100	39.7	0.567467	100	39.7	0.567467	100	39.7	0.567467	100	39.7	0.567467	100	39.7	0.567467	100	39.7	0.567467	100	39.7	0.567467	100	39.7	0.567467	100	39.7	0.567467	100	39.7	0.567467	100	39.7	0.567467	100	39.7	0.567467	99.5828	39.7	0.567467
39.8	0.568897	100	39.8	0.568897	100	39.8	0.568897	100	39.8	0.568897	100	39.8	0.568897	100	39.8	0.568897	100	39.8	0.568897	100	39.8	0.568897	100	39.8	0.568897	100	39.8	0.568897	100	39.8	0.568897	100	39.8	0.568897	100	39.8	0.568897	100	39.8	0.568897	100	39.8	0.568897	100	39.8	0.568897	99.5806	39.8	0.568897
39.9	0.570326	100	39.9	0.570326	100	39.9	0.570326	100	39.9	0.570326	100	39.9	0.570326	100	39.9	0.570326	100	39.9	0.570326	100	39.9	0.570326	100	39.9	0.570326	100	39.9	0.570326	100	39.9	0.570326	100	39.9	0.570326	100	39.9	0.570326	100	39.9	0.570326	100	39.9	0.570326	100	39.9	0.570326	99.5784	39.9	0.570326
40	0.571755	100	40	0.571755	100	40	0.571755	100	40	0.571755	100	40	0.571755	100	40	0.571755	100	40	0.571755	100	40	0.571755	100	40	0.571755	100	40	0.571755	100	40	0.571755	100	40	0.571755	100	40	0.571755	100	40	0.571755	100	40	0.571755	100	40	0.571755	99.5762	40	0.571755
40.1	0.573185	100	40.1	0.573185	100	40.1	0.573185	100	40.1	0.573185	100	40.1	0.573185	100	40.1	0.573185	100	40.1	0.573185	100	40.1	0.573185	100	40.1	0.573185	100	40.1	0.573185	100	40.1	0.573185	100	40.1	0.573185	100	40.1	0.573185	100	40.1	0.573185	100	40.1	0.573185	100	40.1	0.573185	99.574	40.1	0.573185
40.2	0.574614	100	40.2	0.574614	100	40.2	0.574614	100	40.2	0.574614	100	40.2	0.574614	100	40.2	0.574614	100	40.2	0.574614	100	40.2	0.574614	100	40.2	0.574614	100	40.2	0.574614	100	40.2	0.574614	100	40.2	0.574614	100	40.2	0.574614	100	40.2	0.574614	100	40.2	0.574614	100	40.2	0.574614	99.5718	40.2	0.574614
40.3	0.576043	100	40.3	0.576043	100	40.3	0.576043	100	40.3	0.576043	100	40.3	0.576043	100	40.3	0.576043	100	40.3	0.576043	100	40.3	0.576043	100	40.3	0.576043	100	40.3	0.576043	100	40.3	0.576043	100	40.3	0.576043	100	40.3	0.576043	100	40.3	0.576043	100	40.3	0.576043	100	40.3	0.576043	99.5695	40.3	0.576043
40.4	0.577473	100	40.4	0.577473	100	40.4	0.577473	100	40.4	0.577473	100	40.4	0.577473	100	40.4	0.577473	100	40.4	0.577473	100	40.4	0.577473	100	40.4	0.577473	100	40.4	0.577473	100	40.4	0.577473	100	40.4	0.577473	100	40.4	0.577473	100	40.4	0.577473	100	40.4	0.577473	100	40.4	0.577473	99.5673	40.4	0.577473
40.5	0.578902	100	40.5	0.578902	100	40.5	0.578902	100	40.5	0.578902	100	40.5	0.578902	100	40.5	0.578902	100	40.5	0.578902	100	40.5	0.578902	100	40.5	0.578902	100	40.5	0.578902	100	40.5	0.578902	100	40.5	0.578902	100	40.5	0.578902	100	40.5	0.578902	100	40.5	0.578902	100	40.5	0.578902	99.5651	40.5	0.578902
40.6	0.580332	100	40.6	0.580332	100	40.6	0.580332	100	40.6	0.580332	100	40.6	0.580332	100	40.6	0.580332	100	40.6	0.580332	100	40.6	0.580332	100	40.6	0.580332	100	40.6	0.580332	100	40.6	0.580332	100	40.6	0.580332	100	40.6	0.580332	100	40.6	0.580332	100	40.6	0.580332	100	40.6	0.580332	99.5628	40.6	0.580332
40.7	0.581761	100	40.7	0.581761	100	40.7	0.581761	100	40.7	0.581761	100	40.7	0.581761	100	40.7	0.581761	100	40.7	0.581761	100	40.7	0.581761	100	40.7	0.581761	100	40.7	0.581761	100	40.7	0.581761	100	40.7	0.581761	100	40.7	0.581761	100	40.7	0.581761	100	40.7	0.581761	100	40.7	0.581761	99.5606	40.7	0.581761
40.8	0.58319	100	40.8	0.58319	100	40.8	0.58319	100	40.8	0.58319	100	40.8	0.58319	100	40.8	0.58319	100	40.8	0.58319	100	40.8	0.58319	100	40.8	0.58319	100	40.8	0.58319	100	40.8	0.58319	100	40.8	0.58319	100	40.8	0.58319	100	40.8	0.58319	100	40.8	0.58319	100	40.8	0.58319	99.5584	40.8	0.58319
40.9	0.58462	100	40.9	0.58462	100	40.9	0.58462	100	40.9	0.58462	100	40.9	0.58462	100	40.9	0.58462	100	40.9	0.58462	100	40.9	0.58462	100	40.9	0.58462	100	40.9	0.58462	100	40.9	0.58462	100	40.9	0.58462	100	40.9	0.58462	100	40.9	0.58462	100	40.9	0.58462	100	40.9	0.58462	99.5562	40.9	0.58462
41	0.586049	100	41	0.586049	100	41	0.586049	100	41	0.586049	100	41	0.586049	100	41	0.586049	100	41	0.586049	100	41	0.586049	100	41	0.586049	100	41	0.586049	100	41	0.586049	100	41	0.586049	100	41	0.586049	100	41	0.586049	100	41	0.586049	100	41	0.586049	99.554	41	0.586049
41.1	0.587479	100	41.1	0.587479	100	41.1	0.587479	100	41.1	0.587479	100	41.1	0.587479	100	41.1	0.587479	100	41.1	0.587479	100	41.1	0.587479	100	41.1	0.587479	100	41.1	0.587479	100	41.1	0.587479	100	41.1	0.587479	100	41.1	0.587479	100	41.1	0.587479	100	41.1	0.587479	100	41.1	0.587479	99.5518	41.1	0.587479
41.2	0.588908	100	41.2	0.588908	100	41.2	0.588908	100	41.2	0.588908	100	41.2	0.588908	100	41.2	0.588908	100	41.2	0.588908	100	41.2	0.588908	100	41.2	0.588908	100	41.2	0.588908	100	41.2	0.588908	100	41.2	0.588908	100	41.2	0.588908	100	41.2	0.588908	100	41.2	0.588908	100	41.2	0.588908	99.5495	41.2	0.588908
41.3	0.590337	100	41.3	0.590337	100	41.3	0.590337	100	41.3	0.590337	100	41.3	0.590337	100	41.3	0.590337	100	41.3	0.590337	100	41.3	0.590337	100	41.3	0.590337	100	41.3	0.590337	100	41.3	0.590337	100	41.3	0.590337	100	41.3	0.590337	100	41.3	0.590337	100	41.3	0.590337	100	41.3	0.590337	99.5473	41.3	0.590337
41.4	0.591767	100	41.4	0.591767	100	41.4	0.591767	100	41.4	0.591767	100	41.4	0.591767	100	41.4	0.591767	100	41.4	0.591767	100	41.4	0.591767	100	41.4	0.591767	100	41.4	0.591767	100	41.4	0.591767	100	41.4	0.591767	100	41.4	0.591767	100	41.4	0.591767	100	41.4	0.591767	100	41.4	0.591767	99.5451	41.4	0.591767
41.5	0.593196	100	41.5	0.593196	100	41.5	0.593196	100	41.5	0.593196	100	41.5	0.593196	100	41.5	0.593196	100	41.5	0.593196	100	41.5	0.593196	100	41.5	0.593196	100	41.5	0.593196	100	41.5	0.593196	100	41.5	0.593196	100	41.5	0.593196	100	41.5	0.593196	100	41.5	0.593196	100	41.5	0.593196	99.5429	41.5	0.593196
41.6	0.594626	100	41.6	0.594626	100	41.6	0.594626	100	41.6	0.594626	100	41.6	0.594626	100	41.6	0.594626	100	41.6	0.594626	100	41.6	0.594626	100	41.6	0.594626	100	41.6	0.594626	100	41.6	0.594626	100	41.6	0.594626	100	41.6	0.594626	100	41.6	0.594626	100	41.6	0.594626	100	41.6	0.594626	99.5407	41.6	0.594626
41.7	0.596055	100	41.7	0.596055	100	41.7	0.596055	100	41.7	0.596055	100	41.7	0.596055	100	41.7	0.596055	100	41.7	0.596055	100	41.7	0.596055	100	41.7	0.596055	100	41.7	0.596055	100	41.7	0.596055	100	41.7	0.596055	100	41.7	0.596055	100	41.7	0.596055	100	41.7	0.596055	100	41.7	0.596055	99.5385	41.7	0.596055
41.8	0.597484	100	41.8	0.597484	100	41.8	0.597484	100	41.8	0.597484	100	41.8	0.597484	100	41.8	0.597484	100	41.8	0.597484	100	41.8	0.597484	100	41.8	0.597484	100	41.8	0.597484	100	41.8	0.597484	100	41.8	0.597484	100	41.8	0.597484	100	41.8	0.597484	100	41.8	0.597484	100	41.8	0.597484	99.5362	41.8	0.597484
41.9	0.598914	100	41.9	0.598914	100	41.9	0.598914	100	41.9	0.598914	100	41.9	0.598914	100	41.9	0.598914	100	41.9	0.598914	100	41.9	0.598914	100	41.9	0.598914	100	41.9	0.598914	100	41.9	0.598914	100	41.9	0.598914	100	41.9	0.598914	100	41.9	0.598914	100	41.9	0.598914	100	41.9	0.598914	99.534	41.9	0.598914
42	0.600343	100	42	0.600343	100	42	0.600343	100	42	0.600343	100	42	0.600343	100	42	0.600343	100	42	0.600343	100	42	0.600343	100	42	0.600343	100	42	0.600343	100	42	0.600343	100	42	0.600343	100	42	0.600343	100	42	0.600343	100	42	0.600343	100	42	0.600343	99.5318	42	0.600343
42.1	0.601772	100	42.1	0.601772	100	42.1	0.601772	100	42.1	0.601772	100	42.1	0.601772	100	42.1	0.601772	100	42.1	0.601772	100	42.1	0.601772	100	42.1	0.601772	100	42.1	0.601772	100	42.1	0.601772	100	42.1	0.601772	100	42.1	0.601772	100	42.1	0.601772	100	42.1	0.601772	100	42.1	0.601772	99.5296	42.1	0.601772
42.2	0.603202	100	42.2	0.603202	100	42.2	0.603202	100	42.2	0.603202	100	42.2	0.603202	100	42.2	0.603202	100	42.2	0.603202	100	42.2	0.603202	100	42.2	0.603202	100	42.2	0.603202	100	42.2	0.603202	100	42.2	0.603202	100	42.2	0.603202	100	42.2	0.603202	100	42.2	0.603202	100	42.2	0.603202	99.5274	42.2	0.603202
42.3	0.604631	100	42.3	0.604631	100	42.3	0.604631	100	42.3	0.604631	100	42.3	0.604631	100	42.3	0.604631	100	42.3	0.604631	100	42.3	0.604631	100	42.3	0.604631	100	42.3	0.604631	100	42.3	0.604631	100	42.3	0.604631	100	42.3	0.604631	100	42.3	0.604631	100	42.3	0.604631	100	42.3	0.604631	99.5251	42.3	0.604631
42.4	0.606061	100	42.4	0.606061	100	42.4	0.606061	100	42.4	0.606061	100	42.4	0.606061	100	42.4	0.606061	100	42.4	0.606061	100	42.4	0.606061	100	42.4	0.606061	100	42.4	0.606061	100	42.4	0.606061	100	42.4	0.606061	100	42.4	0.606061	100	42.4	0.606061	100	42.4	0.606061	100	42.4	0.606061	99.5229	42.4	0.606061
42.5	0.60749	100	42.5	0.60749	100	42.5	0.60749	100	42.5	0.60749	100	42.5	0.60749	100	42.5	0.60749	100	42.5	0.60749	100	42.5	0.60749	100	42.5	0.60749	100	42.5	0.60749	100	42.5	0.60749	100	42.5	0.60749	100	42.5	0.60749	100	42.5	0.60749	100	42.5	0.60749	100	42.5	0.60749	99.5207	42.5	0.60749
42.6	0.608919	100	42.6	0.608919	100	42.6	0.608919	100	42.6	0.608919	100	42.6	0.608919	100	42.6	0.608919	100	42.6	0.608919	100	42.6	0.608919	100	42.6	0.608919	100	42.6	0.608919	100	42.6	0.608919	100	42.6	0.608919	100	42.6	0.608919	100	42.6	0.608919	100	42.6	0.608919	100	42.6	0.608919	99.5185	42.6	0.608919
42.7	0.610349	100	42.7	0.610349	100	42.7	0.610349	100	42.7	0.610349	100	42.7	0.610349	100	42.7	0.610349	100	42.7	0.610349	100	42.7	0.610349	100	42.7	0.610349	100	42.7	0.610349	100	42.7	0.610349	100	42.7	0.610349	100	42.7	0.610349	100	42.7	0.610349	100	42.7	0.610349	100	42.7	0.610349	99.5163	42.7	0.610349
42.8	0.611778	100	42.8	0.611778	100	42.8	0.611778	100	42.8	0.611778	100	42.8	0.611778	100	42.8	0.611778	100	42.8	0.611778	100	42.8	0.611778	100	42.8	0.611778	100	42.8	0.611778	100	42.8	0.611778	100	42.8	0.611778	100	42.8	0.611778	100	42.8	0.611778	100	42.8	0.611778	100	42.8	0.611778	99.5141	42.8	0.611778
42.9	0.613208	100	42.9	0.613208	100	42.9	0.613208	100	42.9	0.613208	100	42.9	0.613208	100	42.9	0.613208	100	42.9	0.613208	100	42.9	0.613208	100	42.9	0.613208	100	42.9	0.613208	100	42.9	0.613208	100	42.9	0.613208	100	42.9	0.613208	100	42.9	0.613208	100	42.9	0.613208	100	42.9	0.613208	99.5118	42.9	0.613208
43	0.614637	100	43	0.614637	100	43	0.614637	100	43	0.614637	100	43	0.614637	100	43	0.614637	100	43	0.614637	100	43	0.614637	100	43	0.614637	100	43	0.614637	100	43	0.614637	100	43	0.614637	100	43	0.614637	100	43	0.614637	100	43	0.614637	100	43	0.614637	99.5096	43	0.614637
43.1	0.616066	100	43.1	0.616066	100	43.1	0.616066	100	43.1	0.616066	100	43.1	0.616066	100	43.1	0.616066	100	43.1	0.616066	100	43.1	0.616066	100	43.1	0.616066	100	43.1	0.616066	100	43.1	0.616066	100	43.1	0.616066	100	43.1	0.616066	100	43.1	0.616066	100	43.1	0.616066	100	43.1	0.616066	99.5074	43.1	0.616066
43.2	0.617496	100	43.2	0.617496	100	43.2	0.617496	100	43.2	0.617496	100	43.2	0.617496	100	43.2	0.617496	100	43.2	0.617496	100	43.2	0.617496	100	43.2	0.617496	100	43.2	0.617496	100	43.2	0.617496	100	43.2	0.617496	100	43.2	0.617496	100	43.2	0.617496	100	43.2	0.617496	100	43.2	0.617496	99.5052	43.2	0.617496
43.3	0.618925	100	43.3	0.618925	100	43.3	0.618925	100	43.3	0.618925	100	43.3	0.618925	100	43.3	0.618925	100	43.3	0.618925	100	43.3	0.618925	100	43.3	0.618925	100	43.3	0.618925	100	43.3	0.618925	100	43.3	0.618925	100	43.3	0.618925	100	43.3	0.618925	100	43.3	0.618925	100	43.3	0.618925	99.503	43.3	0.618925
43.4	0.620354	100	43.4	0.620354	100	43.4	0.620354	100	43.4	0.620354	100	43.4	0.620354	100	43.4	0.620354	100	43.4	0.620354	100	43.4	0.620354	100	43.4	0.620354	100	43.4	0.620354	100	43.4	0.620354	100	43.4	0.620354	100	43.4	0.620354	100	43.4	0.620354	100	43.4	0.620354	100	43.4	0.620354	99.5008	43.4	0.620354
43.5	0.621784	100	43.5	0.621784	100	43.5	0.621784	100	43.5	0.621784	100	43.5	0.621784	100	43.5	0.621784	100	43.5	0.621784	100	43.5	0.621784	100	43.5	0.621784	100	43.5	0.621784	100	43.5	0.621784	100	43.5	0.621784	100	43.5	0.621784	100	43.5	0.621784	100	43.5	0.621784	100	43.5	0.621784	99.4985	43.5	0.621784
43.6	0.623213	100	43.6	0.623213	100	43.6	0.623213	100	43.6	0.623213	100	43.6	0.623213	100	43.6	0.623213	100	43.6	0.623213	100	43.6	0.623213	100	43.6	0.623213	100	43.6	0.623213	100	43.6	0.623213	100	43.6	0.623213	100	43.6	0.623213	100	43.6	0.623213	100	43.6	0.623213	100	43.6	0.623213	99.4963	43.6	0.623213
43.7	0.624643	100	43.7	0.624643	100	43.7	0.624643	100	43.7	0.624643	100	43.7	0.624643	100	43.7	0.624643	100	43.7	0.624643	100	43.7	0.624643	100	43.7	0.624643	100	43.7	0.624643	100	43.7	0.624643	100	43.7	0.624643	100	43.7	0.624643	100	43.7	0.624643	100	43.7	0.624643	100	43.7	0.624643	99.4941	43.7	0.624643
43.8	0.626072	100	43.8	0.626072	100	43.8	0.626072	100	43.8	0.626072	100	43.8	0.626072	100	43.8	0.626072	100	43.8	0.626072	100	43.8	0.626072	100	43.8	0.626072	100	43.8	0.626072	100	43.8	0.626072	100	43.8	0.626072	100	43.8	0.626072	100	43.8	0.626072	100	43.8	0.626072	100	43.8	0.626072	99.4919	43.8	0.626072
43.9	0.627501	100	43.9	0.627501	100	43.9	0.627501	100	43.9	0.627501	100	43.9	0.627501	100	43.9	0.627501	100	43.9	0.627501	100	43.9	0.627501	100	43.9	0.627501	100	43.9	0.627501	100	43.9	0.627501	100	43.9	0.627501	100	43.9	0.627501	100	43.9	0.627501	100	43.9	0.627501	100	43.9	0.627501	99.4897	43.9	0.627501
44	0.628931	100	44	0.628931	100	44	0.628931	100	44	0.628931	100	44	0.628931	100	44	0.628931	100	44	0.628931	100	44	0.628931	100	44	0.628931	100	44	0.628931	100	44	0.628931	100	44	0.628931	100	44	0.628931	100	44	0.628931	100	44	0.628931	100	44	0.628931	99.4875	44	0.628931
44.1	0.63036	100	44.1	0.63036	100	44.1	0.63036	100	44.1	0.63036	100	44.1	0.63036	100	44.1	0.63036	100	44.1	0.63036	100	44.1	0.63036	100	44.1	0.63036	100	44.1	0.63036	100	44.1	0.63036	100	44.1	0.63036	100	44.1	0.63036	100	44.1	0.63036	100	44.1	0.63036	100	44.1	0.63036	99.4852	44.1	0.63036
44.2	0.63179	100	44.2	0.63179	100	44.2	0.63179	100	44.2	0.63179	100	44.2	0.63179	100	44.2	0.63179	100	44.2	0.63179	100	44.2	0.63179	100	44.2	0.63179	100	44.2	0.63179	100	44.2	0.63179	100	44.2	0.63179	100	44.2	0.63179	100	44.2	0.63179	100	44.2	0.63179	100	44.2	0.63179	99.483	44.2	0.63179
44.3	0.633219	100	44.3	0.633219	100	44.3	0.633219	100	44.3	0.633219	100	44.3	0.633219	100	44.3	0.633219	100	44.3	0.633219	100	44.3	0.633219	100	44.3	0.633219	100	44.3	0.633219	100	44.3	0.633219	100	44.3	0.633219	100	44.3	0.633219	100	44.3	0.633219	100	44.3	0.633219	100	44.3	0.633219	99.4808	44.3	0.633219
44.4	0.634648	100	44.4	0.634648	100	44.4	0.634648	100	44.4	0.634648	100	44.4	0.634648	100	44.4	0.634648	100	44.4	0.634648	100	44.4	0.634648	100	44.4	0.634648	100	44.4	0.634648	100	44.4	0.634648	100	44.4	0.634648	100	44.4	0.634648	100	44.4	0.634648	100	44.4	0.634648	100	44.4	0.634648	99.4786	44.4	0.634648
44.5	0.636078	100	44.5	0.636078	100	44.5	0.636078	100	44.5	0.636078	100	44.5	0.636078	100	44.5	0.636078	100	44.5	0.636078	100	44.5	0.636078	100	44.5	0.636078	100	44.5	0.636078	100	44.5	0.636078	100	44.5	0.636078	100	44.5	0.636078	100	44.5	0.636078	100	44.5	0.636078	100	44.5	0.636078	99.4764	44.5	0.636078
44.6	0.637507	100	44.6	0.637507	100	44.6	0.637507	100	44.6	0.637507	100	44.6	0.637507	100	44.6	0.637507	100	44.6	0.637507	100	44.6	0.637507	100	44.6	0.637507	100	44.6	0.637507	100	44.6	0.637507	100	44.6	0.637507	100	44.6	0.637507	100	44.6	0.637507	100	44.6	0.637507	100	44.6	0.637507	99.4741	44.6	0.637507
44.7	0.638937	100	44.7	0.638937	100	44.7	0.638937	100	44.7	0.638937	100	44.7	0.638937	100	44.7	0.638937	100	44.7	0.638937	100	44.7	0.638937	100	44.7	0.638937	100	44.7	0.638937	100	44.7	0.638937	100	44.7	0.638937	100	44.7	0.638937	100	44.7	0.638937	100	44.7	0.638937	100	44.7	0.638937	99.4719	44.7	0.638937
44.8	0.640366	100	44.8	0.640366	100	44.8	0.640366	100	44.8	0.640366	100	44.8	0.640366	100	44.8	0.640366	100	44.8	0.640366	100	44.8	0.640366	100	44.8	0.640366	100	44.8	0.640366	100	44.8	0.640366	100	44.8	0.640366	100	44.8	0.640366	100	44.8	0.640366	100	44.8	0.640366	100	44.8	0.640366	99.4692	44.8	0.640366
44.9	0.641795	100	44.9	0.641795	100	44.9	0.641795	100	44.9	0.641795	100	44.9	0.641795	100	44.9	0.641795	100	44.9	0.641795	100	44.9	0.641795	100	44.9	0.641795	100	44.9	0.641795	100	44.9	0.641795	100	44.9	0.641795	100	44.9	0.641795	100	44.9	0.641795	100	44.9	0.641795	100	44.9	0.641795	99.4661	44.9	0.641795
45	0.643225	100	45	0.643225	100	45	0.643225	100	45	0.643225	100	45	0.643225	100	45	0.643225	100	45	0.643225	100	45	0.643225	100	45	0.643225	100	45	0.643225	100	45	0.643225	100	45	0.643225	100	45	0.643225	100	45	0.643225	100	45	0.643225	100	45	0.643225	99.4625	45	0.643225
45.1	0.644654	100	45.1	0.644654	100	45.1	0.644654	100	45.1	0.644654	100	45.1	0.644654	100	45.1	0.644654	100	45.1	0.644654	100	45.1	0.644654	100	45.1	0.644654	100	45.1	0.644654	100	45.1	0.644654	100	45.1	0.644654	100	45.1	0.644654	100	45.1	0.644654	100	45.1	0.644654	100	45.1	0.644654	99.4586	45.1	0.644654
45.2	0.646083	100	45.2	0.646083	100	45.2	0.646083	100	45.2	0.646083	100	45.2	0.646083	100	45.2	0.646083	100	45.2	0.646083	100	45.2	0.646083	100	45.2	0.646083	100	45.2	0.646083	100	45.2	0.646083	100	45.2	0.646083	100	45.2	0.646083	100	45.2	0.646083	100	45.2	0.646083	100	45.2	0.646083	99.4542	45.2	0.646083
45.3	0.647513	100	45.3	0.647513	100	45.3	0.647513	100	45.3	0.647513	100	45.3	0.647513	100	45.3	0.647513	100	45.3	0.647513	100	45.3	0.647513	100	45.3	0.647513	100	45.3	0.647513	100	45.3	0.647513	100	45.3	0.647513	100	45.3	0.647513	100	45.3	0.647513	100	45.3	0.647513	100	45.3	0.647513	99.4496	45.3	0.647513
45.4	0.648942	100	45.4	0.648942	100	45.4	0.648942	100	45.4	0.648942	100	45.4	0.648942	100	45.4	0.648942	100	45.4	0.648942	100	45.4	0.648942	100	45.4	0.648942	100	45.4	0.648942	100	45.4	0.648942	100	45.4	0.648942	100	45.4	0.648942	100	45.4	0.648942	100	45.4	0.648942	100	45.4	0.648942	99.4445	45.4	0.648942
45.5	0.650372	100	45.5	0.650372	100	45.5	0.650372	100	45.5	0.650372	100	45.5	0.650372	100	45.5	0.650372	100	45.5	0.650372	100	45.5	0.650372	100	45.5	0.650372	100	45.5	0.650372	100	45.5	0.650372	100	45.5	0.650372	100	45.5	0.650372	100	45.5	0.650372	100	45.5	0.650372	100	45.5	0.650372	99.4386	45.5	0.650372
45.6	0.651801	100	45.6	0.651801	100	45.6	0.651801	100	45.6	0.651801	100	45.6	0.651801	100	45.6	0.651801	100	45.6	0.651801	100	45.6	0.651801	100	45.6	0.651801	100	45.6	0.651801	100	45.6	0.651801	100	45.6	0.651801	100	45.6	0.651801	100	45.6	0.651801	100	45.6	0.651801	100	45.6	0.651801	99.4323	45.6	0.651801
45.7	0.65323	100	45.7	0.65323	100	45.7	0.65323	100	45.7	0.65323	100	45.7	0.65323	100	45.7	0.65323	100	45.7	0.65323	100	45.7	0.65323	100	45.7	0.65323	100	45.7	0.65323	100	45.7	0.65323	100	45.7	0.65323	100	45.7	0.65323	100	45.7	0.65323	100	45.7	0.65323	100	45.7	0.65323	99.4256	45.7	0.65323
45.8	0.65466	100	45.8	0.65466	100	45.8	0.65466	100	45.8	0.65466	100	45.8	0.65466	100	45.8	0.65466	100	45.8	0.65466	100	45.8	0.65466	100	45.8	0.65466	100	45.8	0.65466	100	45.8	0.65466	100	45.8	0.65466	100	45.8	0.65466	100	45.8	0.65466	100	45.8	0.65466	100	45.8	0.65466	99.4184	45.8	0.65466
45.9	0.656089	100	45.9	0.656089	100	45.9	0.656089	100	45.9	0.656089	100	45.9	0.656089	100	45.9	0.656089	100	45.9	0.656089	100	45.9	0.656089	100	45.9	0.656089	100	45.9	0.656089	100	45.9	0.656089	100	45.9	0.656089	100	45.9	0.656089	100	45.9	0.656089	100	45.9	0.656089	100	45.9	0.656089	99.4104	45.9	0.656089
46	0.657519	100	46	0.657519	100	46	0.657519	100	46	0.657519	100	46	0.657519	100	46	0.657519	100	46	0.657519	100	46	0.657519	100	46	0.657519	100	46	0.657519	100	46	0.657519	100	46	0.657519	100	46	0.657519	100	46	0.657519	100	46	0.657519	100	46	0.657519	99.4014	46	0.657519
46.1	0.658948	100	46.1	0.658948	100	46.1	0.658948	100	46.1	0.658948	100	46.1	0.658948	100	46.1	0.658948	100	46.1	0.658948	100	46.1	0.658948	100	46.1	0.658948	100	46.1	0.658948	100	46.1	0.658948	100	46.1	0.658948	100	46.1	0.658948	100	46.1	0.658948	100	46.1	0.658948	100	46.1	0.658948	99.3922	46.1	0.658948
46.2	0.660377	100	46.2	0.660377	100	46.2	0.660377	100	46.2	0.660377	100	46.2	0.660377	100	46.2	0.660377	100	46.2	0.660377	100	46.2	0.660377	100	46.2	0.660377	100	46.2	0.660377	100	46.2	0.660377	100	46.2	0.660377	100	46.2	0.660377	100	46.2	0.660377	100	46.2	0.660377	100	46.2	0.660377	99.3826	46.2	0.660377
46.3	0.661807	100	46.3	0.661807	100	46.3	0.661807	100	46.3	0.661807	100	46.3	0.661807	100	46.3	0.661807	100	46.3	0.661807	100	46.3	0.661807	100	46.3	0.661807	100	46.3	0.661807	100	46.3	0.661807	100	46.3	0.661807	100	46.3	0.661807	100	46.3	0.661807	100	46.3	0.661807	100	46.3	0.661807	99.3722	46.3	0.661807
46.4	0.663236	100	46.4	0.663236	100	46.4	0.663236	100	46.4	0.663236	100	46.4	0.663236	100	46.4	0.663236	100	46.4	0.663236	100	46.4	0.663236	100	46.4	0.663236	100	46.4	0.663236	100	46.4	0.663236	100	46.4	0.663236	100	46.4	0.663236	100	46.4	0.663236	100	46.4	0.663236	100	46.4	0.663236	99.3612	46.4	0.663236
46.5	0.664666	100	46.5	0.664666	100	46.5	0.664666	100	46.5	0.664666	100	46.5	0.664666	100	46.5	0.664666	100	46.5	0.664666	100	46.5	0.664666	100	46.5	0.664666	100	46.5	0.664666	100	46.5	0.664666	100	46.5	0.664666	100	46.5	0.664666	100	46.5	0.664666	100	46.5	0.664666	100	46.5	0.664666	99.3497	46.5	0.664666
46.6	0.666095	100	46.6	0.666095	100	46.6	0.666095	100	46.6	0.666095	100	46.6	0.666095	100	46.6	0.666095	100	46.6	0.666095	100	46.6	0.666095	100	46.6	0.666095	100	46.6	0.666095	100	46.6	0.666095	100	46.6	0.666095	100	46.6	0.666095	100	46.6	0.666095	100	46.6	0.666095	100	46.6	0.666095	99.3374	46.6	0.666095
46.7	0.667524	100	46.7	0.667524	100	46.7	0.667524	100	46.7	0.667524	100	46.7	0.667524	100	46.7	0.667524	100	46.7	0.667524	100	46.7	0.667524	100	46.7	0.667524	100	46.7	0.667524	100	46.7	0.667524	100	46.7	0.667524	100	46.7	0.667524	100	46.7	0.667524	100	46.7	0.667524	100	46.7	0.667524	99.3241	46.7	0.667524
46.8	0.668954	100	46.8	0.668954	100	46.8	0.668954	100	46.8	0.668954	100	46.8	0.668954	100	46.8	0.668954	100	46.8	0.668954	100	46.8	0.668954	100	46.8	0.668954	100	46.8	0.668954	100	46.8	0.668954	100	46.8	0.668954	100	46.8	0.668954	100	46.8	0.668954	100	46.8	0.668954	100	46.8	0.668954	99.3104	46.8	0.668954
46.9	0.670383	100	46.9	0.670383	100	46.9	0.670383	100	46.9	0.670383	100	46.9	0.670383	100	46.9	0.670383	100	46.9	0.670383	100	46.9	0.670383	100	46.9	0.670383	100	46.9	0.670383	100	46.9	0.670383	100	46.9	0.670383	100	46.9	0.670383	100	46.9	0.670383	100	46.9	0.670383	100	46.9	0.670383	99.2961	46.9	0.670383
47	0.671812	100	47	0.671812	100	47	0.671812	100	47	0.671812	100	47	0.671812	100	47	0.671812	100	47	0.671812	100	47	0.671812	100	47	0.671812	100	47	0.671812	100	47	0.671812	100	47	0.671812	100	47	0.671812	100	47	0.671812	100	47	0.671812	100	47	0.671812	99.281	47	0.671812
47.1	0.673242	100	47.1	0.673242	100	47.1	0.673242	100	47.1	0.673242	100	47.1	0.673242	100	47.1	0.673242	100	47.1	0.673242	100	47.1	0.673242	100	47.1	0.673242	100	47.1	0.673242	100	47.1	0.673242	100	47.1	0.673242	100	47.1	0.673242	100	47.1	0.673242	100	47.1	0.673242	100	47.1	0.673242	99.265	47.1	0.673242
47.2	0.674671	100	47.2	0.674671	100	47.2	0.674671	100	47.2	0.674671	100	47.2	0.674671	100	47.2	0.674671	100	47.2	0.674671	100	47.2	0.674671	100	47.2	0.674671	100	47.2	0.674671	100	47.2	0.674671	100	47.2	0.674671	100	47.2	0.674671	100	47.2	0.674671	100	47.2	0.674671	100	47.2	0.674671	99.2488	47.2	0.674671
47.3	0.676101	100	47.3	0.676101	100	47.3	0.676101	100	47.3	0.676101	100	47.3	0.676101	100	47.3	0.676101	100	47.3	0.676101	100	47.3	0.676101	100	47.3	0.676101	100	47.3	0.676101	100	47.3	0.676101	100	47.3	0.676101	100	47.3	0.676101	100	47.3	0.676101	100	47.3	0.676101	100	47.3	0.676101	99.2327	47.3	0.676101
47.4	0.67753	100	47.4	0.67753	100	47.4	0.67753	100	47.4	0.67753	100	47.4	0.67753	100	47.4	0.67753	100	47.4	0.67753	100	47.4	0.67753	100	47.4	0.67753	100	47.4	0.67753	100	47.4	0.67753	100	47.4	0.67753	100	47.4	0.67753	100	47.4	0.67753	100	47.4	0.67753	100	47.4	0.67753	99.2157	47.4	0.67753
47.5	0.678959	100	47.5	0.678959	100	47.5	0.678959	100	47.5	0.678959	100	47.5	0.678959	100	47.5	0.678959	100	47.5	0.678959	100	47.5	0.678959	100	47.5	0.678959	100	47.5	0.678959	100	47.5	0.678959	100	47.5	0.678959	100	47.5	0.678959	100	47.5	0.678959	100	47.5	0.678959	100	47.5	0.678959	99.1977	47.5	0.678959
47.6	0.680389	100	47.6	0.680389	100	47.6	0.680389	100	47.6	0.680389	100	47.6	0.680389	100	47.6	0.680389	100	47.6	0.680389	100	47.6	0.680389	100	47.6	0.680389	100	47.6	0.680389	100	47.6	0.680389	100	47.6	0.680389	100	47.6	0.680389	100	47.6	0.680389	100	47.6	0.680389	100	47.6	0.680389	99.1782	47.6	0.680389
47.7	0.681818	100	47.7	0.681818	100	47.7	0.681818	100	47.7	0.681818	100	47.7	0.681818	100	47.7	0.681818	100	47.7	0.681818	100	47.7	0.681818	100	47.7	0.681818	100	47.7	0.681818	100	47.7	0.681818	100	47.7	0.681818	100	47.7	0.681818	100	47.7	0.681818	100	47.7	0.681818	100	47.7	0.681818	99.1588	47.7	0.681818
47.8	0.683248	100	47.8	0.683248	100	47.8	0.683248	100	47.8	0.683248	100	47.8	0.683248	100	47.8	0.683248	100	47.8	0.683248	100	47.8	0.683248	100	47.8	0.683248	100	47.8	0.683248	100	47.8	0.683248	100	47.8	0.683248	100	47.8	0.683248	100	47.8	0.683248	100	47.8	0.683248	100	47.8	0.683248	99.1388	47.8	0.683248
47.9	0.684677	100	47.9	0.684677	100	47.9	0.684677	100	47.9	0.684677	100	47.9	0.684677	100	47.9	0.684677	100	47.9	0.684677	100	47.9	0.684677	100	47.9	0.684677	100	47.9	0.684677	100	47.9	0.684677	100	47.9	0.684677	100	47.9	0.684677	100	47.9	0.684677	100	47.9	0.684677	100	47.9	0.684677	99.1182	47.9	0.684677
48	0.686106	100	48	0.686106	100	48	0.686106	100	48	0.686106	100	48	0.686106	100	48	0.686106	100	48	0.686106	100	48	0.686106	100	48	0.686106	100	48	0.686106	100	48	0.686106	100	48	0.686106	100	48	0.686106	100	48	0.686106	100	48	0.686106	100	48	0.686106	99.0965	48	0.686106
48.1	0.687536	100	48.1	0.687536	100	48.1	0.687536	100	48.1	0.687536	100	48.1	0.687536	100	48.1	0.687536	100	48.1	0.687536	100	48.1	0.687536	100	48.1	0.687536	100	48.1	0.687536	100	48.1	0.687536	100	48.1	0.687536	100	48.1	0.687536	100	48.1	0.687536	100	48.1	0.687536	100	48.1	0.687536	99.074	48.1	0.687536
48.2	0.688965	100	48.2	0.688965	100	48.2	0.688965	100	48.2	0.688965	100	48.2	0.688965	100	48.2	0.688965	100	48.2	0.688965	100	48.2	0.688965	100	48.2	0.688965	100	48.2	0.688965	100	48.2	0.688965	100	48.2	0.688965	100	48.2	0.688965	100	48.2	0.688965	100	48.2	0.688965	100	48.2	0.688965	99.0508	48.2	0.688965
48.3	0.690395	100	48.3	0.690395	100	48.3	0.690395	100	48.3	0.690395	100	48.3	0.690395	100	48.3	0.690395	100	48.3	0.690395	100	48.3	0.690395	100	48.3	0.690395	100	48.3	0.690395	100	48.3	0.690395	100	48.3	0.690395	100	48.3	0.690395	100	48.3	0.690395	100	48.3	0.690395	100	48.3	0.690395	99.0264	48.3	0.690395
48.4	0.691824	100	48.4	0.691824	100	48.4	0.691824	100	48.4	0.691824	100	48.4	0.691824	100	48.4	0.691824	100	48.4	0.691824	100	48.4	0.691824	100	48.4	0.691824	100	48.4	0.691824	100	48.4	0.691824	100	48.4	0.691824	100	48.4	0.691824	100	48.4	0.691824	100	48.4	0.691824	100	48.4	0.691824	99.0012	48.4	0.691824
48.5	0.693253	100	48.5	0.693253	100	48.5	0.693253	100	48.5	0.693253	100	48.5	0.693253	100	48.5	0.693253	100	48.5	0.693253	100	48.5	0.693253	100	48.5	0.693253	100	48.5	0.693253	100	48.5	0.693253	100	48.5	0.693253	100	48.5	0.693253	100	48.5	0.693253	100	48.5	0.693253	100	48.5	0.693253	98.9749	48.5	0.693253
48.6	0.694683	100	48.6	0.694683	100	48.6	0.694683	100	48.6	0.694683	100	48.6	0.694683	100	48.6	0.694683	100	48.6	0.694683	100	48.6	0.694683	100	48.6	0.694683	100	48.6	0.694683	100	48.6	0.694683	100	48.6	0.694683	100	48.6	0.694683	100	48.6	0.694683	100	48.6	0.694683	100	48.6	0.694683	98.9483	48.6	0.694683
48.7	0.696112	100	48.7	0.696112	100	48.7	0.696112	100	48.7	0.696112	100	48.7	0.696112	100	48.7	0.696112	100	48.7	0.696112	100	48.7	0.696112	100	48.7	0.696112	100	48.7	0.696112	100	48.7	0.696112	100	48.7	0.696112	100	48.7	0.696112	100	48.7	0.696112	100	48.7	0.696112	100	48.7	0.696112	98.9208	48.7	0.696112
48.8	0.697541	100	48.8	0.697541	100	48.8	0.697541	100	48.8	0.697541	100	48.8	0.697541	100	48.8	0.697541	100	48.8	0.697541	100	48.8	0.697541	100	48.8	0.697541	100	48.8	0.697541	100	48.8	0.697541	100	48.8	0.697541	100	48.8	0.697541	100	48.8	0.697541	100	48.8	0.697541	100	48.8	0.697541	98.8921	48.8	0.697541
48.9	0.698971	100	48.9	0.698971	100	48.9	0.698971	100	48.9	0.698971	100	48.9	0.698971	100	48.9	0.698971	100	48.9	0.698971	100	48.9	0.698971	100	48.9	0.698971	100	48.9	0.698971	100	48.9	0.698971	100	48.9	0.698971	100	48.9	0.698971	100	48.9	0.698971	100	48.9	0.698971	100	48.9	0.698971	98.8624	48.9	0.698971
49	0.7004	100	49	0.7004	100	49	0.7004	100	49	0.7004	100	49	0.7004	100	49	0.7004	100	49	0.7004	100	49	0.7004	100	49	0.7004	100	49	0.7004	100	49	0.7004	100	49	0.7004	100	49	0.7004	100	49	0.7004	100	49	0.7004	100	49	0.7004	98.8321	49	0.7004
49.1	0.70183	100	49.1	0.70183	100	49.1	0.70183	100	49.1	0.70183	100	49.1	0.70183	100	49.1	0.70183	100	49.1	0.70183	100	49.1	0.70183	100	49.1	0.70183	100	49.1	0.70183	100	49.1	0.70183	100	49.1	0.70183	100	49.1	0.70183	100	49.1	0.70183	100	49.1	0.70183	100	49.1	0.70183	98.8016	49.1	0.70183
49.2	0.703259	100	49.2	0.703259	100	49.2	0.703259	100	49.2	0.703259	100	49.2	0.703259	100	49.2	0.703259	100	49.2	0.703259	100	49.2	0.703259	100	49.2	0.703259	100	49.2	0.703259	100	49.2	0.703259	100	49.2	0.703259	100	49.2	0.703259	100	49.2	0.703259	100	49.2	0.703259	100	49.2	0.703259	98.7706	49.2	0.703259
49.3	0.704688	100	49.3	0.704688	100	49.3	0.704688	100	49.3	0.704688	100	49.3	0.704688	100	49.3	0.704688	100	49.3	0.704688	100	49.3	0.704688	100	49.3	0.704688	100	49.3	0.704688	100	49.3	0.704688	100	49.3	0.704688	100	49.3	0.704688	100	49.3	0.704688	100	49.3	0.704688	100	49.3	0.704688	98.7391	49.3	0.704688
49.4	0.706118	100	49.4	0.706118	100	49.4	0.706118	100	49.4	0.706118	100	49.4	0.706118	100	49.4	0.706118	100	49.4	0.706118	100	49.4	0.706118	100	49.4	0.706118	100	49.4	0.706118	100	49.4	0.706118	100	49.4	0.706118	100	49.4	0.706118	100	49.4	0.706118	100	49.4	0.706118	100	49.4	0.706118	98.7071	49.4	0.706118
49.5	0.707547	100	49.5	0.707547	100	49.5	0.707547	100	49.5	0.707547	100	49.5	0.707547	100	49.5	0.707547	100	49.5	0.707547	100	49.5	0.707547	100	49.5	0.707547	100	49.5	0.707547	100	49.5	0.707547	100	49.5	0.707547	100	49.5	0.707547	100	49.5	0.707547	100	49.5	0.707547	100	49.5	0.707547	98.6745	49.5	0.707547
49.6	0.708977	100	49.6	0.708977	100	49.6	0.708977	100	49.6	0.708977	100	49.6	0.708977	100	49.6	0.708977	100	49.6	0.708977	100	49.6	0.708977	100	49.6	0.708977	100	49.6	0.708977	100	49.6	0.708977	100	49.6	0.708977	100	49.6	0.708977	100	49.6	0.708977	100	49.6	0.708977	100	49.6	0.708977	98.6417	49.6	0.708977
49.7	0.710406	100	49.7	0.710406	100	49.7	0.710406	100	49.7	0.710406	100	49.7	0.710406	100	49.7	0.710406	100	49.7	0.710406	100	49.7	0.710406	100	49.7	0.710406	100	49.7	0.710406	100	49.7	0.710406	100	49.7	0.710406	100	49.7	0.710406	100	49.7	0.710406	100	49.7	0.710406	100	49.7	0.710406	98.6083	49.7	0.710406
49.8	0.711835	100	49.8	0.711835	100	49.8	0.711835	100	49.8	0.711835	100	49.8	0.711835	100	49.8	0.711835	100	49.8	0.711835	100	49.8	0.711835	100	49.8	0.711835	100	49.8	0.711835	100	49.8	0.711835	100	49.8	0.711835	100	49.8	0.711835	100	49.8	0.711835	100	49.8	0.711835	100	49.8	0.711835	98.5745	49.8	0.711835
49.9	0.713265	100	49.9	0.713265	100	49.9	0.713265	100	49.9	0.713265	100	49.9	0.713265	100	49.9	0.713265	100	49.9	0.713265	100	49.9	0.713265	100	49.9	0.713265	100	49.9	0.713265	100	49.9	0.713265	100	49.9	0.713265	100	49.9	0.713265	100	49.9	0.713265	100	49.9	0.713265	100	49.9	0.713265	98.5401	49.9	0.713265
50	0.714694	100	50	0.714694	100	50	0.714694	100	50	0.714694	100	50	0.714694	100	50	0.714694	100	50	0.714694	100	50	0.714694	100	50	0.714694	100	50	0.714694	100	50	0.714694	100	50	0.714694	100	50	0.714694	100	50	0.714694	100	50	0.714694	100	50	0.714694	98.5053	50	0.714694
50.1	0.716123	100	50.1	0.716123	100	50.1	0.716123	100	50.1	0.716123	100	50.1	0.716123	100	50.1	0.716123	100	50.1	0.716123	100	50.1	0.716123	100	50.1	0.716123	100	50.1	0.716123	100	50.1	0.716123	100	50.1	0.716123	100	50.1	0.716123	100	50.1	0.716123	100	50.1	0.716123	100	50.1	0.716123	98.4705	50.1	0.716123
50.2	0.717553	100	50.2	0.717553	100	50.2	0.717553	100	50.2	0.717553	100	50.2	0.717553	100	50.2	0.717553	100	50.2	0.717553	100	50.2	0.717553	100	50.2	0.717553	100	50.2	0.717553	100	50.2	0.717553	100	50.2	0.717553	100	50.2	0.717553	100	50.2	0.717553	100	50.2	0.717553	100	50.2	0.717553	98.4359	50.2	0.717553
50.3	0.718982	100	50.3	0.718982	100	50.3	0.718982	100	50.3	0.718982	100	50.3	0.718982	100	50.3	0.718982	100	50.3	0.718982	100	50.3	0.718982	100	50.3	0.718982	100	50.3	0.718982	100	50.3	0.718982	100	50.3	0.718982	100	50.3	0.718982	100	50.3	0.718982	100	50.3	0.718982	100	50.3	0.718982	98.4003	50.3	0.718982
50.4	0.720412	100	50.4	0.720412	100	50.4	0.720412	100	50.4	0.720412	100	50.4	0.720412	100	50.4	0.720412	100	50.4	0.720412	100	50.4	0.720412	100	50.4	0.720412	100	50.4	0.720412	100	50.4	0.720412	100	50.4	0.720412	100	50.4	0.720412	100	50.4	0.720412	100	50.4	0.720412	100	50.4	0.720412	98.3647	50.4	0.720412
50.5	0.721841	100	50.5	0.721841	100	50.5	0.721841	100	50.5	0.721841	100	50.5	0.721841	100	50.5	0.721841	100	50.5	0.721841	100	50.5	0.721841	100	50.5	0.721841	100	50.5	0.721841	100	50.5	0.721841	100	50.5	0.721841	100	50.5	0.721841	100	50.5	0.721841	100	50.5	0.721841	100	50.5	0.721841	98.3281	50.5	0.721841
50.6	0.72327	100	50.6	0.72327	100	50.6	0.72327	100	50.6	0.72327	100	50.6	0.72327	100	50.6	0.72327	100	50.6	0.72327	100	50.6	0.72327	100	50.6	0.72327	100	50.6	0.72327	100	50.6	0.72327	100	50.6	0.72327	100	50.6	0.72327	100	50.6	0.72327	100	50.6	0.72327	100	50.6	0.72327	98.2916	50.6	0.72327
50.7	0.7247	100	50.7	0.7247	100	50.7	0.7247	100	50.7	0.7247	100	50.7	0.7247	100	50.7	0.7247	100	50.7	0.7247	100	50.7	0.7247	100	50.7	0.7247	100	50.7	0.7247	100	50.7	0.7247	100	50.7	0.7247	100	50.7	0.7247	100	50.7	0.7247	100	50.7	0.7247	100	50.7	0.7247	98.2546	50.7	0.7247
50.8	0.726129	100	50.8	0.726129	100	50.8	0.726129	100	50.8	0.726129	100	50.8	0.726129	100	50.8	0.726129	100	50.8	0.726129	100	50.8	0.726129	100	50.8	0.726129	100	50.8	0.726129	100	50.8	0.726129	100	50.8	0.726129	100	50.8	0.726129	100	50.8	0.726129	100	50.8	0.726129	100	50.8	0.726129	98.2168	50.8	0.726129
50.9	0.727559	100	50.9	0.727559	100	50.9	0.727559	100	50.9	0.727559	100	50.9	0.727559	100	50.9	0.727559	100	50.9	0.727559	100	50.9	0.727559	100	50.9	0.727559	100	50.9	0.727559	100	50.9	0.727559	100	50.9	0.727559	100	50.9	0.727559	100	50.9	0.727559	100	50.9	0.727559	100	50.9	0.727559	98.1793	50.9	0.727559
51	0.728988	100	51	0.728988	100	51	0.728988	100	51	0.728988	100	51	0.728988	100	51	0.728988	100	51	0.728988	100	51	0.728988	100	51	0.728988	100	51	0.728988	100	51	0.728988	100	51	0.728988	100	51	0.728988	100	51	0.728988	100	51	0.728988	100	51	0.728988	98.1423	51	0.728988
51.1	0.730417	100	51.1	0.730417	100	51.1	0.730417	100	51.1	0.730417	100	51.1	0.730417	100	51.1	0.730417	100	51.1	0.730417	100	51.1	0.730417	100	51.1	0.730417	100	51.1	0.730417	100	51.1	0.730417	100	51.1	0.730417	100	51.1	0.730417	100	51.1	0.730417	100	51.1	0.730417	100	51.1	0.730417	98.1053	51.1	0.730417
51.2	0.731847	100	51.2	0.731847	100	51.2	0.731847	100	51.2	0.731847	100	51.2	0.731847	100	51.2	0.731847	100	51.2	0.731847	100	51.2	0.731847	100	51.2	0.731847	100	51.2	0.731847	100	51.2	0.731847	100	51.2	0.731847	100	51.2	0.731847	100	51.2	0.731847	100	51.2	0.731847	100	51.2	0.731847	98.068	51.2	0.731847
51.3	0.733276	100	51.3	0.733276	100	51.3	0.733276	100	51.3	0.733276	100	51.3	0.733276	100	51.3	0.733276	100	51.3	0.733276	100	51.3	0.733276	100	51.3	0.733276	100	51.3	0.733276	100	51.3	0.733276	100	51.3	0.733276	100	51.3	0.733276	100	51.3	0.733276	100	51.3	0.733276	100	51.3	0.733276	98.0309	51.3	0.733276
51.4	0.734706	100	51.4	0.734706	100	51.4	0.734706	100	51.4	0.734706	100	51.4	0.734706	100	51.4	0.734706	100	51.4	0.734706	100	51.4	0.734706	100	51.4	0.734706	100	51.4	0.734706	100	51.4	0.734706	100	51.4	0.734706	100	51.4	0.734706	100	51.4	0.734706	100	51.4	0.734706	100	51.4	0.734706	97.994	51.4	0.734706
51.5	0.736135	100	51.5	0.736135	100	51.5	0.736135	100	51.5	0.736135	100	51.5	0.736135	100	51.5	0.736135	100	51.5	0.736135	100	51.5	0.736135	100	51.5	0.736135	100	51.5	0.736135	100	51.5	0.736135	100	51.5	0.736135	100	51.5	0.736135	100	51.5	0.736135	100	51.5	0.736135	100	51.5	0.736135	97.9572	51.5	0.736135
51.6	0.737564	100	51.6	0.737564	100	51.6	0.737564	100	51.6	0.737564	100	51.6	0.737564	100	51.6	0.737564	100	51.6	0.737564	100	51.6	0.737564	100	51.6	0.737564	100	51.6	0.737564	100	51.6	0.737564	100	51.6	0.737564	100	51.6	0.737564	100	51.6	0.737564	100	51.6	0.737564	100	51.6	0.737564	97.9209	51.6	0.737564
51.7	0.738994	100	51.7	0.738994	100	51.7	0.738994	100	51.7	0.738994	100	51.7	0.738994	100	51.7	0.738994	100	51.7	0.738994	100	51.7	0.738994	100	51.7	0.738994	100	51.7	0.738994	100	51.7	0.738994	100	51.7	0.738994	100	51.7	0.738994	100	51.7	0.738994	100	51.7	0.738994	100	51.7	0.738994	97.8846	51.7	0.738994
51.8	0.740423	100	51.8	0.740423	100	51.8	0.740423	100	51.8	0.740423	100	51.8	0.740423	100	51.8	0.740423	100	51.8	0.740423	100	51.8	0.740423	100	51.8	0.740423	100	51.8	0.740423	100	51.8	0.740423	100	51.8	0.740423	100	51.8	0.740423	100	51.8	0.740423	100	51.8	0.740423	100	51.8	0.740423	97.8482	51.8	0.740423
51.9	0.741852	100	51.9	0.741852	100	51.9	0.741852	100	51.9	0.741852	100	51.9	0.741852	100	51.9	0.741852	100	51.9	0.741852	100	51.9	0.741852	100	51.9	0.741852	100	51.9	0.741852	100	51.9	0.741852	100	51.9	0.741852	100	51.9	0.741852	100	51.9	0.741852	100	51.9	0.741852	100	51.9	0.741852	97.8122	51.9	0.741852
52	0.743282	100	52	0.743282	100	52	0.743282	100	52	0.743282	100	52	0.743282	100	52	0.743282	100	52	0.743282	100	52	0.743282	100	52	0.743282	100	52	0.743282	100	52	0.743282	100	52	0.743282	100	52	0.743282	100	52	0.743282	100	52	0.743282	100	52	0.743282	97.7769	52	0.743282
52.1	0.744711	100	52.1	0.744711	100	52.1	0.744711	100	52.1	0.744711	100	52.1	0.744711	100	52.1	0.744711	100	52.1	0.744711	100	52.1	0.744711	100	52.1	0.744711	100	52.1	0.744711	100	52.1	0.744711	100	52.1	0.744711	100	52.1	0.744711	100	52.1	0.744711	100	52.1	0.744711	100	52.1	0.744711	97.7423	52.1	0.744711
52.2	0.746141	100	52.2	0.746141	100	52.2	0.746141	100	52.2	0.746141	100	52.2	0.746141	100	52.2	0.746141	100	52.2	0.746141	100	52.2	0.746141	100	52.2	0.746141	100	52.2	0.746141	100	52.2	0.746141	100	52.2	0.746141	100	52.2	0.746141	100	52.2	0.746141	100	52.2	0.746141	100	52.2	0.746141	97.7075	52.2	0.746141
52.3	0.74757	100	52.3	0.74757	100	52.3	0.74757	100	52.3	0.74757	100	52.3	0.74757	100	52.3	0.74757	100	52.3	0.74757	100	52.3	0.74757	100	52.3	0.74757	100	52.3	0.74757	100	52.3	0.74757	100	52.3	0.74757	100	52.3	0.74757	100	52.3	0.74757	100	52.3	0.74757	100	52.3	0.74757	97.6728	52.3	0.74757
52.4	0.748999	100	52.4	0.748999	100	52.4	0.748999	100	52.4	0.748999	100	52.4	0.748999	100	52.4	0.748999	100	52.4	0.748999	100	52.4	0.748999	100	52.4	0.748999	100	52.4	0.748999	100	52.4	0.748999	100	52.4	0.748999	100	52.4	0.748999	100	52.4	0.748999	100	52.4	0.748999	100	52.4	0.748999	97.6382	52.4	0.748999
52.5	0.750429	100	52.5	0.750429	100	52.5	0.750429	100	52.5	0.750429	100	52.5	0.750429	100	52.5	0.750429	100	52.5	0.750429	100	52.5	0.750429	100	52.5	0.750429	100	52.5	0.750429	100	52.5	0.750429	100	52.5	0.750429	100	52.5	0.750429	100	52.5	0.750429	100	52.5	0.750429	100	52.5	0.750429	97.6036	52.5	0.750429
52.6	0.751858	100	52.6	0.751858	100	52.6	0.751858	100	52.6	0.751858	100	52.6	0.751858	100	52.6	0.751858	100	52.6	0.751858	100	52.6	0.751858	100	52.6	0.751858	100	52.6	0.751858	100	52.6	0.751858	100	52.6	0.751858	100	52.6	0.751858	100	52.6	0.751858	100	52.6	0.751858	100	52.6	0.751858	97.5696	52.6	0.751858
52.7	0.753288	100	52.7	0.753288	100	52.7	0.753288	100	52.7	0.753288	100	52.7	0.753288	100	52.7	0.753288	100	52.7	0.753288	100	52.7	0.753288	100	52.7	0.753288	100	52.7	0.753288	100	52.7	0.753288	100	52.7	0.753288	100	52.7	0.753288	100	52.7	0.753288	100	52.7	0.753288	100	52.7	0.753288	97.5351	52.7	0.753288
52.8	0.754717	100	52.8	0.754717	100	52.8	0.754717	100	52.8	0.754717	100	52.8	0.754717	100	52.8	0.754717	100	52.8	0.754717	100	52.8	0.754717	100	52.8	0.754717	100	52.8	0.754717	100	52.8	0.754717	100	52.8	0.754717	100	52.8	0.754717	100	52.8	0.754717	100	52.8	0.754717	100	52.8	0.754717	97.5008	52.8	0.754717
52.9	0.756146	100	52.9	0.756146	100	52.9	0.756146	100	52.9	0.756146	100	52.9	0.756146	100	52.9	0.756146	100	52.9	0.756146	100	52.9	0.756146	100	52.9	0.756146	100	52.9	0.756146	100	52.9	0.756146	100	52.9	0.756146	100	52.9	0.756146	100	52.9	0.756146	100	52.9	0.756146	100	52.9	0.756146	97.4669	52.9	0.756146
53	0.757576	100	53	0.757576	100	53	0.757576	100	53	0.757576	100	53	0.757576	100	53	0.757576	100	53	0.757576	100	53	0.757576	100	53	0.757576	100	53	0.757576	100	53	0.757576	100	53	0.757576	100	53	0.757576	100	53	0.757576	100	53	0.757576	100	53	0.757576	97.4336	53	0.757576
53.1	0.759005	100	53.1	0.759005	100	53.1	0.759005	100	53.1	0.759005	100	53.1	0.759005	100	53.1	0.759005	100	53.1	0.759005	100	53.1	0.759005	100	53.1	0.759005	100	53.1	0.759005	100	53.1	0.759005	100	53.1	0.759005	100	53.1	0.759005	100	53.1	0.759005	100	53.1	0.759005	100	53.1	0.759005	97.4007	53.1	0.759005
53.2	0.760435	100	53.2	0.760435	100	53.2	0.760435	100	53.2	0.760435	100	53.2	0.760435	100	53.2	0.760435	100	53.2	0.760435	100	53.2	0.760435	100	53.2	0.760435	100	53.2	0.760435	100	53.2	0.760435	100	53.2	0.760435	100	53.2	0.760435	100	53.2	0.760435	100	53.2	0.760435	100	53.2	0.760435	97.3678	53.2	0.760435
53.3	0.761864	100	53.3	0.761864	100	53.3	0.761864	100	53.3	0.761864	100	53.3	0.761864	100	53.3	0.761864	100	53.3	0.761864	100	53.3	0.761864	100	53.3	0.761864	100	53.3	0.761864	100	53.3	0.761864	100	53.3	0.761864	100	53.3	0.761864	100	53.3	0.761864	100	53.3	0.761864	100	53.3	0.761864	97.3347	53.3	0.761864
53.4	0.763293	100	53.4	0.763293	100	53.4	0.763293	100	53.4	0.763293	100	53.4	0.763293	100	53.4	0.763293	100	53.4	0.763293	100	53.4	0.763293	100	53.4	0.763293	100	53.4	0.763293	100	53.4	0.763293	100	53.4	0.763293	100	53.4	0.763293	100	53.4	0.763293	100	53.4	0.763293	100	53.4	0.763293	97.3022	53.4	0.763293
53.5	0.764723	100	53.5	0.764723	100	53.5	0.764723	100	53.5	0.764723	100	53.5	0.764723	100	53.5	0.764723	100	53.5	0.764723	100	53.5	0.764723	100	53.5	0.764723	100	53.5	0.764723	100	53.5	0.764723	100	53.5	0.764723	100	53.5	0.764723	100	53.5	0.764723	100	53.5	0.764723	100	53.5	0.764723	97.2703	53.5	0.764723
53.6	0.766152	100	53.6	0.766152	100	53.6	0.766152	100	53.6	0.766152	100	53.6	0.766152	100	53.6	0.766152	100	53.6	0.766152	100	53.6	0.766152	100	53.6	0.766152	100	53.6	0.766152	100	53.6	0.766152	100	53.6	0.766152	100	53.6	0.766152	100	53.6	0.766152	100	53.6	0.766152	100	53.6	0.766152	97.2384	53.6	0.766152
53.7	0.767581	100	53.7	0.767581	100	53.7	0.767581	100	53.7	0.767581	100	53.7	0.767581	100	53.7	0.767581	100	53.7	0.767581	100	53.7	0.767581	100	53.7	0.767581	100	53.7	0.767581	100	53.7	0.767581	100	53.7	0.767581	100	53.7	0.767581	100	53.7	0.767581	100	53.7	0.767581	100	53.7	0.767581	97.2066	53.7	0.767581
53.8	0.769011	100	53.8	0.769011	100	53.8	0.769011	100	53.8	0.769011	100	53.8	0.769011	100	53.8	0.769011	100	53.8	0.769011	100	53.8	0.769011	100	53.8	0.769011	100	53.8	0.769011	100	53.8	0.769011	100	53.8	0.769011	100	53.8	0.769011	100	53.8	0.769011	100	53.8	0.769011	100	53.8	0.769011	97.1749	53.8	0.769011
53.9	0.77044	100	53.9	0.77044	100	53.9	0.77044	100	53.9	0.77044	100	53.9	0.77044	100	53.9	0.77044	100	53.9	0.77044	100	53.9	0.77044	100	53.9	0.77044	100	53.9	0.77044	100	53.9	0.77044	100	53.9	0.77044	100	53.9	0.77044	100	53.9	0.77044	100	53.9	0.77044	100	53.9	0.77044	97.1436	53.9	0.77044
54	0.77187	100	54	0.77187	100	54	0.77187	100	54	0.77187	100	54	0.77187	100	54	0.77187	100	54	0.77187	100	54	0.77187	100	54	0.77187	100	54	0.77187	100	54	0.77187	100	54	0.77187	100	54	0.77187	100	54	0.77187	100	54	0.77187	100	54	0.77187	97.1126	54	0.77187
54.1	0.773299	100	54.1	0.773299	100	54.1	0.773299	100	54.1	0.773299	100	54.1	0.773299	100	54.1	0.773299	100	54.1	0.773299	100	54.1	0.773299	100	54.1	0.773299	100	54.1	0.773299	100	54.1	0.773299	100	54.1	0.773299	100	54.1	0.773299	100	54.1	0.773299	100	54.1	0.773299	100	54.1	0.773299	97.0817	54.1	0.773299
54.2	0.774728	100	54.2	0.774728	100	54.2	0.774728	100	54.2	0.774728	100	54.2	0.774728	100	54.2	0.774728	100	54.2	0.774728	100	54.2	0.774728	100	54.2	0.774728	100	54.2	0.774728	100	54.2	0.774728	100	54.2	0.774728	100	54.2	0.774728	100	54.2	0.774728	100	54.2	0.774728	100	54.2	0.774728	97.0507	54.2	0.774728
54.3	0.776158	100	54.3	0.776158	100	54.3	0.776158	100	54.3	0.776158	100	54.3	0.776158	100	54.3	0.776158	100	54.3	0.776158	100	54.3	0.776158	100	54.3	0.776158	100	54.3	0.776158	100	54.3	0.776158	100	54.3	0.776158	100	54.3	0.776158	100	54.3	0.776158	100	54.3	0.776158	100	54.3	0.776158	97.0198	54.3	0.776158
54.4	0.777587	100	54.4	0.777587	100	54.4	0.777587	100	54.4	0.777587	100	54.4	0.777587	100	54.4	0.777587	100	54.4	0.777587	100	54.4	0.777587	100	54.4	0.777587	100	54.4	0.777587	100	54.4	0.777587	100	54.4	0.777587	100	54.4	0.777587	100	54.4	0.777587	100	54.4	0.777587	100	54.4	0.777587	96.9892	54.4	0.777587
54.5	0.779017	100	54.5	0.779017	100	54.5	0.779017	100	54.5	0.779017	100	54.5	0.779017	100	54.5	0.779017	100	54.5	0.779017	100	54.5	0.779017	100	54.5	0.779017	100	54.5	0.779017	100	54.5	0.779017	100	54.5	0.779017	100	54.5	0.779017	100	54.5	0.779017	100	54.5	0.779017	100	54.5	0.779017	96.9588	54.5	0.779017
54.6	0.780446	100	54.6	0.780446	100	54.6	0.780446	100	54.6	0.780446	100	54.6	0.780446	100	54.6	0.780446	100	54.6	0.780446	100	54.6	0.780446	100	54.6	0.780446	100	54.6	0.780446	100	54.6	0.780446	100	54.6	0.780446	100	54.6	0.780446	100	54.6	0.780446	100	54.6	0.780446	100	54.6	0.780446	96.9287	54.6	0.780446
54.7	0.781875	100	54.7	0.781875	100	54.7	0.781875	100	54.7	0.781875	100	54.7	0.781875	100	54.7	0.781875	100	54.7	0.781875	100	54.7	0.781875	100	54.7	0.781875	100	54.7	0.781875	100	54.7	0.781875	100	54.7	0.781875	100	54.7	0.781875	100	54.7	0.781875	100	54.7	0.781875	100	54.7	0.781875	96.898	54.7	0.781875
54.8	0.783305	100	54.8	0.783305	100	54.8	0.783305	100	54.8	0.783305	100	54.8	0.783305	100	54.8	0.783305	100	54.8	0.783305	100	54.8	0.783305	100	54.8	0.783305	100	54.8	0.783305	100	54.8	0.783305	100	54.8	0.783305	100	54.8	0.783305	100	54.8	0.783305	100	54.8	0.783305	100	54.8	0.783305	96.8676	54.8	0.783305
54.9	0.784734	100	54.9	0.784734	100	54.9	0.784734	100	54.9	0.784734	100	54.9	0.784734	100	54.9	0.784734	100	54.9	0.784734	100	54.9	0.784734	100	54.9	0.784734	100	54.9	0.784734	100	54.9	0.784734	100	54.9	0.784734	100	54.9	0.784734	100	54.9	0.784734	100	54.9	0.784734	100	54.9	0.784734	96.8373	54.9	0.784734
55	0.786164	100	55	0.786164	100	55	0.786164	100	55	0.786164	100	55	0.786164	100	55	0.786164	100	55	0.786164	100	55	0.786164	100	55	0.786164	100	55	0.786164	100	55	0.786164	100	55	0.786164	100	55	0.786164	100	55	0.786164	100	55	0.786164	100	55	0.786164	96.8075	55	0.786164
55.1	0.787593	100	55.1	0.787593	100	55.1	0.787593	100	55.1	0.787593	100	55.1	0.787593	100	55.1	0.787593	100	55.1	0.787593	100	55.1	0.787593	100	55.1	0.787593	100	55.1	0.787593	100	55.1	0.787593	100	55.1	0.787593	100	55.1	0.787593	100	55.1	0.787593	100	55.1	0.787593	100	55.1	0.787593	96.7777	55.1	0.787593
55.2	0.789022	100	55.2	0.789022	100	55.2	0.789022	100	55.2	0.789022	100	55.2	0.789022	100	55.2	0.789022	100	55.2	0.789022	100	55.2	0.789022	100	55.2	0.789022	100	55.2	0.789022	100	55.2	0.789022	100	55.2	0.789022	100	55.2	0.789022	100	55.2	0.789022	100	55.2	0.789022	100	55.2	0.789022	96.748	55.2	0.789022
55.3	0.790452	100	55.3	0.790452	100	55.3	0.790452	100	55.3	0.790452	100	55.3	0.790452	100	55.3	0.790452	100	55.3	0.790452	100	55.3	0.790452	100	55.3	0.790452	100	55.3	0.790452	100	55.3	0.790452	100	55.3	0.790452	100	55.3	0.790452	100	55.3	0.790452	100	55.3	0.790452	100	55.3	0.790452	96.7183	55.3	0.790452
55.4	0.791881	100	55.4	0.791881	100	55.4	0.791881	100	55.4	0.791881	100	55.4	0.791881	100	55.4	0.791881	100	55.4	0.791881	100	55.4	0.791881	100	55.4	0.791881	100	55.4	0.791881	100	55.4	0.791881	100	55.4	0.791881	100	55.4	0.791881	100	55.4	0.791881	100	55.4	0.791881	100	55.4	0.791881	96.6885	55.4	0.791881
55.5	0.79331	100	55.5	0.79331	100	55.5	0.79331	100	55.5	0.79331	100	55.5	0.79331	100	55.5	0.79331	100	55.5	0.79331	100	55.5	0.79331	100	55.5	0.79331	100	55.5	0.79331	100	55.5	0.79331	100	55.5	0.79331	100	55.5	0.79331	100	55.5	0.79331	100	55.5	0.79331	100	55.5	0.79331	96.659	55.5	0.79331
55.6	0.79474	100	55.6	0.79474	100	55.6	0.79474	100	55.6	0.79474	100	55.6	0.79474	100	55.6	0.79474	100	55.6	0.79474	100	55.6	0.79474	100	55.6	0.79474	100	55.6	0.79474	100	55.6	0.79474	100	55.6	0.79474	100	55.6	0.79474	100	55.6	0.79474	100	55.6	0.79474	100	55.6	0.79474	96.6294	55.6	0.79474
55.7	0.796169	100	55.7	0.796169	100	55.7	0.796169	100	55.7	0.796169	100	55.7	0.796169	100	55.7	0.796169	100	55.7	0.796169	100	55.7	0.796169	100	55.7	0.796169	100	55.7	0.796169	100	55.7	0.796169	100	55.7	0.796169	100	55.7	0.796169	100	55.7	0.796169	100	55.7	0.796169	100	55.7	0.796169	96.5997	55.7	0.796169
55.8	0.797599	100	55.8	0.797599	100	55.8	0.797599	100	55.8	0.797599	100	55.8	0.797599	100	55.8	0.797599	100	55.8	0.797599	100	55.8	0.797599	100	55.8	0.797599	100	55.8	0.797599	100	55.8	0.797599	100	55.8	0.797599	100	55.8	0.797599	100	55.8	0.797599	100	55.8	0.797599	100	55.8	0.797599	96.5696	55.8	0.797599
55.9	0.799028	100	55.9	0.799028	100	55.9	0.799028	100	55.9	0.799028	100	55.9	0.799028	100	55.9	0.799028	100	55.9	0.799028	100	55.9	0.799028	100	55.9	0.799028	100	55.9	0.799028	100	55.9	0.799028	100	55.9	0.799028	100	55.9	0.799028	100	55.9	0.799028	100	55.9	0.799028	100	55.9	0.799028	96.5397	55.9	0.799028
56	0.800457	100	56	0.800457	100	56	0.800457	100	56	0.800457	100	56	0.800457	100	56	0.800457	100	56	0.800457	100	56	0.800457	100	56	0.800457	100	56	0.800457	100	56	0.800457	100	56	0.800457	100	56	0.800457	100	56	0.800457	100	56	0.800457	100	56	0.800457	96.5101	56	0.800457
56.1	0.801887	100	56.1	0.801887	100	56.1	0.801887	100	56.1	0.801887	100	56.1	0.801887	100	56.1	0.801887	100	56.1	0.801887	100	56.1	0.801887	100	56.1	0.801887	100	56.1	0.801887	100	56.1	0.801887	100	56.1	0.801887	100	56.1	0.801887	100	56.1	0.801887	100	56.1	0.801887	100	56.1	0.801887	96.4806	56.1	0.801887
56.2	0.803316	100	56.2	0.803316	100	56.2	0.803316	100	56.2	0.803316	100	56.2	0.803316	100	56.2	0.803316	100	56.2	0.803316	100	56.2	0.803316	100	56.2	0.803316	100	56.2	0.803316	100	56.2	0.803316	100	56.2	0.803316	100	56.2	0.803316	100	56.2	0.803316	100	56.2	0.803316	100	56.2	0.803316	96.4509	56.2	0.803316
56.3	0.804746	100	56.3	0.804746	100	56.3	0.804746	100	56.3	0.804746	100	56.3	0.804746	100	56.3	0.804746	100	56.3	0.804746	100	56.3	0.804746	100	56.3	0.804746	100	56.3	0.804746	100	56.3	0.804746	100	56.3	0.804746	100	56.3	0.804746	100	56.3	0.804746	100	56.3	0.804746	100	56.3	0.804746	96.4215	56.3	0.804746
56.4	0.806175	100	56.4	0.806175	100	56.4	0.806175	100	56.4	0.806175	100	56.4	0.806175	100	56.4	0.806175	100	56.4	0.806175	100	56.4	0.806175	100	56.4	0.806175	100	56.4	0.806175	100	56.4	0.806175	100	56.4	0.806175	100	56.4	0.806175	100	56.4	0.806175	100	56.4	0.806175	100	56.4	0.806175	96.3921	56.4	0.806175
56.5	0.807604	100	56.5	0.807604	100	56.5	0.807604	100	56.5	0.807604	100	56.5	0.807604	100	56.5	0.807604	100	56.5	0.807604	100	56.5	0.807604	100	56.5	0.807604	100	56.5	0.807604	100	56.5	0.807604	100	56.5	0.807604	100	56.5	0.807604	100	56.5	0.807604	100	56.5	0.807604	100	56.5	0.807604	96.3629	56.5	0.807604
56.6	0.809034	100	56.6	0.809034	100	56.6	0.809034	100	56.6	0.809034	100	56.6	0.809034	100	56.6	0.809034	100	56.6	0.809034	100	56.6	0.809034	100	56.6	0.809034	100	56.6	0.809034	100	56.6	0.809034	100	56.6	0.809034	100	56.6	0.809034	100	56.6	0.809034	100	56.6	0.809034	100	56.6	0.809034	96.3339	56.6	0.809034
56.7	0.810463	100	56.7	0.810463	100	56.7	0.810463	100	56.7	0.810463	100	56.7	0.810463	100	56.7	0.810463	100	56.7	0.810463	100	56.7	0.810463	100	56.7	0.810463	100	56.7	0.810463	100	56.7	0.810463	100	56.7	0.810463	100	56.7	0.810463	100	56.7	0.810463	100	56.7	0.810463	100	56.7	0.810463	96.3053	56.7	0.810463
56.8	0.811893	100	56.8	0.811893	100	56.8	0.811893	100	56.8	0.811893	100	56.8	0.811893	100	56.8	0.811893	100	56.8	0.811893	100	56.8	0.811893	100	56.8	0.811893	100	56.8	0.811893	100	56.8	0.811893	100	56.8	0.811893	100	56.8	0.811893	100	56.8	0.811893	100	56.8	0.811893	100	56.8	0.811893	96.2766	56.8	0.811893
56.9	0.813322	100	56.9	0.813322	100	56.9	0.813322	100	56.9	0.813322	100	56.9	0.813322	100	56.9	0.813322	100	56.9	0.813322	100	56.9	0.813322	100	56.9	0.813322	100	56.9	0.813322	100	56.9	0.813322	100	56.9	0.813322	100	56.9	0.813322	100	56.9	0.813322	100	56.9	0.813322	100	56.9	0.813322	96.2479	56.9	0.813322
57	0.814751	100	57	0.814751	100	57	0.814751	100	57	0.814751	100	57	0.814751	100	57	0.814751	100	57	0.814751	100	57	0.814751	100	57	0.814751	100	57	0.814751	100	57	0.814751	100	57	0.814751	100	57	0.814751	100	57	0.814751	100	57	0.814751	100	57	0.814751	96.2197	57	0.814751
57.1	0.816181	100	57.1	0.816181	100	57.1	0.816181	100	57.1	0.816181	100	57.1	0.816181	100	57.1	0.816181	100	57.1	0.816181	100	57.1	0.816181	100	57.1	0.816181	100	57.1	0.816181	100	57.1	0.816181	100	57.1	0.816181	100	57.1	0.816181	100	57.1	0.816181	100	57.1	0.816181	100	57.1	0.816181	96.1919	57.1	0.816181
57.2	0.81761	100	57.2	0.81761	100	57.2	0.81761	100	57.2	0.81761	100	57.2	0.81761	100	57.2	0.81761	100	57.2	0.81761	100	57.2	0.81761	100	57.2	0.81761	100	57.2	0.81761	100	57.2	0.81761	100	57.2	0.81761	100	57.2	0.81761	100	57.2	0.81761	100	57.2	0.81761	100	57.2	0.81761	96.1644	57.2	0.81761
57.3	0.819039	100	57.3	0.819039	100	57.3	0.819039	100	57.3	0.819039	100	57.3	0.819039	100	57.3	0.819039	100	57.3	0.819039	100	57.3	0.819039	100	57.3	0.819039	100	57.3	0.819039	100	57.3	0.819039	100	57.3	0.819039	100	57.3	0.819039	100	57.3	0.819039	100	57.3	0.819039	100	57.3	0.819039	96.1367	57.3	0.819039
57.4	0.820469	100	57.4	0.820469	100	57.4	0.820469	100	57.4	0.820469	100	57.4	0.820469	100	57.4	0.820469	100	57.4	0.820469	100	57.4	0.820469	100	57.4	0.820469	100	57.4	0.820469	100	57.4	0.820469	100	57.4	0.820469	100	57.4	0.820469	100	57.4	0.820469	100	57.4	0.820469	100	57.4	0.820469	96.1088	57.4	0.820469
57.5	0.821898	100	57.5	0.821898	100	57.5	0.821898	100	57.5	0.821898	100	57.5	0.821898	100	57.5	0.821898	100	57.5	0.821898	100	57.5	0.821898	100	57.5	0.821898	100	57.5	0.821898	100	57.5	0.821898	100	57.5	0.821898	100	57.5	0.821898	100	57.5	0.821898	100	57.5	0.821898	100	57.5	0.821898	96.0811	57.5	0.821898
57.6	0.823328	100	57.6	0.823328	100	57.6	0.823328	100	57.6	0.823328	100	57.6	0.823328	100	57.6	0.823328	100	57.6	0.823328	100	57.6	0.823328	100	57.6	0.823328	100	57.6	0.823328	100	57.6	0.823328	100	57.6	0.823328	100	57.6	0.823328	100	57.6	0.823328	100	57.6	0.823328	100	57.6	0.823328	96.0539	57.6	0.823328
57.7	0.824757	100	57.7	0.824757	100	57.7	0.824757	100	57.7	0.824757	100	57.7	0.824757	100	57.7	0.824757	100	57.7	0.824757	100	57.7	0.824757	100	57.7	0.824757	100	57.7	0.824757	100	57.7	0.824757	100	57.7	0.824757	100	57.7	0.824757	100	57.7	0.824757	100	57.7	0.824757	100	57.7	0.824757	96.0267	57.7	0.824757
57.8	0.826186	100	57.8	0.826186	100	57.8	0.826186	100	57.8	0.826186	100	57.8	0.826186	100	57.8	0.826186	100	57.8	0.826186	100	57.8	0.826186	100	57.8	0.826186	100	57.8	0.826186	100	57.8	0.826186	100	57.8	0.826186	100	57.8	0.826186	100	57.8	0.826186	100	57.8	0.826186	100	57.8	0.826186	95.9992	57.8	0.826186
57.9	0.827616	100	57.9	0.827616	100	57.9	0.827616	100	57.9	0.827616	100	57.9	0.827616	100	57.9	0.827616	100	57.9	0.827616	100	57.9	0.827616	100	57.9	0.827616	100	57.9	0.827616	100	57.9	0.827616	100	57.9	0.827616	100	57.9	0.827616	100	57.9	0.827616	100	57.9	0.827616	100	57.9	0.827616	95.9715	57.9	0.827616
58	0.829045	100	58	0.829045	100	58	0.829045	100	58	0.829045	100	58	0.829045	100	58	0.829045	100	58	0.829045	100	58	0.829045	100	58	0.829045	100	58	0.829045	100	58	0.829045	100	58	0.829045	100	58	0.829045	100	58	0.829045	100	58	0.829045	100	58	0.829045	95.944	58	0.829045
58.1	0.830475	100	58.1	0.830475	100	58.1	0.830475	100	58.1	0.830475	100	58.1	0.830475	100	58.1	0.830475	100	58.1	0.830475	100	58.1	0.830475	100	58.1	0.830475	100	58.1	0.830475	100	58.1	0.830475	100	58.1	0.830475	100	58.1	0.830475	100	58.1	0.830475	100	58.1	0.830475	100	58.1	0.830475	95.9168	58.1	0.830475
58.2	0.831904	100	58.2	0.831904	100	58.2	0.831904	100	58.2	0.831904	100	58.2	0.831904	100	58.2	0.831904	100	58.2	0.831904	100	58.2	0.831904	100	58.2	0.831904	100	58.2	0.831904	100	58.2	0.831904	100	58.2	0.831904	100	58.2	0.831904	100	58.2	0.831904	100	58.2	0.831904	100	58.2	0.831904	95.8896	58.2	0.831904
58.3	0.833333	100	58.3	0.833333	100	58.3	0.833333	100	58.3	0.833333	100	58.3	0.833333	100	58.3	0.833333	100	58.3	0.833333	100	58.3	0.833333	100	58.3	0.833333	100	58.3	0.833333	100	58.3	0.833333	100	58.3	0.833333	100	58.3	0.833333	100	58.3	0.833333	100	58.3	0.833333	100	58.3	0.833333	95.8624	58.3	0.833333
58.4	0.834763	100	58.4	0.834763	100	58.4	0.834763	100	58.4	0.834763	100	58.4	0.834763	100	58.4	0.834763	100	58.4	0.834763	100	58.4	0.834763	100	58.4	0.834763	100	58.4	0.834763	100	58.4	0.834763	100	58.4	0.834763	100	58.4	0.834763	100	58.4	0.834763	100	58.4	0.834763	100	58.4	0.834763	95.8352	58.4	0.834763
58.5	0.836192	100	58.5	0.836192	100	58.5	0.836192	100	58.5	0.836192	100	58.5	0.836192	100	58.5	0.836192	100	58.5	0.836192	100	58.5	0.836192	100	58.5	0.836192	100	58.5	0.836192	100	58.5	0.836192	100	58.5	0.836192	100	58.5	0.836192	100	58.5	0.836192	100	58.5	0.836192	100	58.5	0.836192	95.8084	58.5	0.836192
58.6	0.837621	100	58.6	0.837621	100	58.6	0.837621	100	58.6	0.837621	100	58.6	0.837621	100	58.6	0.837621	100	58.6	0.837621	100	58.6	0.837621	100	58.6	0.837621	100	58.6	0.837621	100	58.6	0.837621	100	58.6	0.837621	100	58.6	0.837621	100	58.6	0.837621	100	58.6	0.837621	100	58.6	0.837621	95.7818	58.6	0.837621
58.7	0.839051	100	58.7	0.839051	100	58.7	0.839051	100	58.7	0.839051	100	58.7	0.839051	100	58.7	0.839051	100	58.7	0.839051	100	58.7	0.839051	100	58.7	0.839051	100	58.7	0.839051	100	58.7	0.839051	100	58.7	0.839051	100	58.7	0.839051	100	58.7	0.839051	100	58.7	0.839051	100	58.7	0.839051	95.7554	58.7	0.839051
58.8	0.84048	100	58.8	0.84048	100	58.8	0.84048	100	58.8	0.84048	100	58.8	0.84048	100	58.8	0.84048	100	58.8	0.84048	100	58.8	0.84048	100	58.8	0.84048	100	58.8	0.84048	100	58.8	0.84048	100	58.8	0.84048	100	58.8	0.84048	100	58.8	0.84048	100	58.8	0.84048	100	58.8	0.84048	95.729	58.8	0.84048
58.9	0.84191	100	58.9	0.84191	100	58.9	0.84191	100	58.9	0.84191	100	58.9	0.84191	100	58.9	0.84191	100	58.9	0.84191	100	58.9	0.84191	100	58.9	0.84191	100	58.9	0.84191	100	58.9	0.84191	100	58.9	0.84191	100	58.9	0.84191	100	58.9	0.84191	100	58.9	0.84191	100	58.9	0.84191	95.7026	58.9	0.84191
59	0.843339	100	59	0.843339	100	59	0.843339	100	59	0.843339	100	59	0.843339	100	59	0.843339	100	59	0.843339	100	59	0.843339	100	59	0.843339	100	59	0.843339	100	59	0.843339	100	59	0.843339	100	59	0.843339	100	59	0.843339	100	59	0.843339	100	59	0.843339	95.6762	59	0.843339
59.1	0.844768	100	59.1	0.844768	100	59.1	0.844768	100	59.1	0.844768	100	59.1	0.844768	100	59.1	0.844768	100	59.1	0.844768	100	59.1	0.844768	100	59.1	0.844768	100	59.1	0.844768	100	59.1	0.844768	100	59.1	0.844768	100	59.1	0.844768	100	59.1	0.844768	100	59.1	0.844768	100	59.1	0.844768	95.6498	59.1	0.844768
59.2	0.846198	100	59.2	0.846198	100	59.2	0.846198	100	59.2	0.846198	100	59.2	0.846198	100	59.2	0.846198	100	59.2	0.846198	100	59.2	0.846198	100	59.2	0.846198	100	59.2	0.846198	100	59.2	0.846198	100	59.2	0.846198	100	59.2	0.846198	100	59.2	0.846198	100	59.2	0.846198	100	59.2	0.846198	95.6239	59.2	0.846198
59.3	0.847627	100	59.3	0.847627	100	59.3	0.847627	100	59.3	0.847627	100	59.3	0.847627	100	59.3	0.847627	100	59.3	0.847627	100	59.3	0.847627	100	59.3	0.847627	100	59.3	0.847627	100	59.3	0.847627	100	59.3	0.847627	100	59.3	0.847627	100	59.3	0.847627	100	59.3	0.847627	100	59.3	0.847627	95.5981	59.3	0.847627
59.4	0.849057	100	59.4	0.849057	100	59.4	0.849057	100	59.4	0.849057	100	59.4	0.849057	100	59.4	0.849057	100	59.4	0.849057	100	59.4	0.849057	100	59.4	0.849057	100	59.4	0.849057	100	59.4	0.849057	100	59.4	0.849057	100	59.4	0.849057	100	59.4	0.849057	100	59.4	0.849057	100	59.4	0.849057	95.572	59.4	0.849057
59.5	0.850486	100	59.5	0.850486	100	59.5	0.850486	100	59.5	0.850486	100	59.5	0.850486	100	59.5	0.850486	100	59.5	0.850486	100	59.5	0.850486	100	59.5	0.850486	100	59.5	0.850486	100	59.5	0.850486	100	59.5	0.850486	100	59.5	0.850486	100	59.5	0.850486	100	59.5	0.850486	100	59.5	0.850486	95.546	59.5	0.850486
59.6	0.851915	100	59.6	0.851915	100	59.6	0.851915	100	59.6	0.851915	100	59.6	0.851915	100	59.6	0.851915	100	59.6	0.851915	100	59.6	0.851915	100	59.6	0.851915	100	59.6	0.851915	100	59.6	0.851915	100	59.6	0.851915	100	59.6	0.851915	100	59.6	0.851915	100	59.6	0.851915	100	59.6	0.851915	95.5205	59.6	0.851915
59.7	0.853345	100	59.7	0.853345	100	59.7	0.853345	100	59.7	0.853345	100	59.7	0.853345	100	59.7	0.853345	100	59.7	0.853345	100	59.7	0.853345	100	59.7	0.853345	100	59.7	0.853345	100	59.7	0.853345	100	59.7	0.853345	100	59.7	0.853345	100	59.7	0.853345	100	59.7	0.853345	100	59.7	0.853345	95.4952	59.7	0.853345
59.8	0.854774	100	59.8	0.854774	100	59.8	0.854774	100	59.8	0.854774	100	59.8	0.854774	100	59.8	0.854774	100	59.8	0.854774	100	59.8	0.854774	100	59.8	0.854774	100	59.8	0.854774	100	59.8	0.854774	100	59.8	0.854774	100	59.8	0.854774	100	59.8	0.854774	100	59.8	0.854774	100	59.8	0.854774	95.4703	59.8	0.854774
59.9	0.856204	100	59.9	0.856204	100	59.9	0.856204	100	59.9	0.856204	100	59.9	0.856204	100	59.9	0.856204	100	59.9	0.856204	100	59.9	0.856204	100	59.9	0.856204	100	59.9	0.856204	100	59.9	0.856204	100	59.9	0.856204	100	59.9	0.856204	100	59.9	0.856204	100	59.9	0.856204	100	59.9	0.856204	95.4452	59.9	0.856204
60	0.857633	100	60	0.857633	100	60	0.857633	100	60	0.857633	100	60	0.857633	100	60	0.857633	100	60	0.857633	100	60	0.857633	100	60	0.857633	100	60	0.857633	100	60	0.857633	100	60	0.857633	100	60	0.857633	100	60	0.857633	100	60	0.857633	100	60	0.857633	95.42	60	0.857633
60.1	0.859062	100	60.1	0.859062	100	60.1	0.859062	100	60.1	0.859062	100	60.1	0.859062	100	60.1	0.859062	100	60.1	0.859062	100	60.1	0.859062	100	60.1	0.859062	100	60.1	0.859062	100	60.1	0.859062	100	60.1	0.859062	100	60.1	0.859062	100	60.1	0.859062	100	60.1	0.859062	100	60.1	0.859062	95.3948	60.1	0.859062
60.2	0.860492	100	60.2	0.860492	100	60.2	0.860492	100	60.2	0.860492	100	60.2	0.860492	100	60.2	0.860492	100	60.2	0.860492	100	60.2	0.860492	100	60.2	0.860492	100	60.2	0.860492	100	60.2	0.860492	100	60.2	0.860492	100	60.2	0.860492	100	60.2	0.860492	100	60.2	0.860492	100	60.2	0.860492	95.37	60.2	0.860492
60.3	0.861921	100	60.3	0.861921	100	60.3	0.861921	100	60.3	0.861921	100	60.3	0.861921	100	60.3	0.861921	100	60.3	0.861921	100	60.3	0.861921	100	60.3	0.861921	100	60.3	0.861921	100	60.3	0.861921	100	60.3	0.861921	100	60.3	0.861921	100	60.3	0.861921	100	60.3	0.861921	100	60.3	0.861921	95.3454	60.3	0.861921
60.4	0.86335	100	60.4	0.86335	100	60.4	0.86335	100	60.4	0.86335	100	60.4	0.86335	100	60.4	0.86335	100	60.4	0.86335	100	60.4	0.86335	100	60.4	0.86335	100	60.4	0.86335	100	60.4	0.86335	100	60.4	0.86335	100	60.4	0.86335	100	60.4	0.86335	100	60.4	0.86335	100	60.4	0.86335	95.3209	60.4	0.86335
60.5	0.86478	100	60.5	0.86478	100	60.5	0.86478	100	60.5	0.86478	100	60.5	0.86478	100	60.5	0.86478	100	60.5	0.86478	100	60.5	0.86478	100	60.5	0.86478	100	60.5	0.86478	100	60.5	0.86478	100	60.5	0.86478	100	60.5	0.86478	100	60.5	0.86478	100	60.5	0.86478	100	60.5	0.86478	95.2962	60.5	0.86478
60.6	0.866209	100	60.6	0.866209	100	60.6	0.866209	100	60.6	0.866209	100	60.6	0.866209	100	60.6	0.866209	100	60.6	0.866209	100	60.6	0.866209	100	60.6	0.866209	100	60.6	0.866209	100	60.6	0.866209	100	60.6	0.866209	100	60.6	0.866209	100	60.6	0.866209	100	60.6	0.866209	100	60.6	0.866209	95.2717	60.6	0.866209
60.7	0.867639	100	60.7	0.867639	100	60.7	0.867639	100	60.7	0.867639	100	60.7	0.867639	100	60.7	0.867639	100	60.7	0.867639	100	60.7	0.867639	100	60.7	0.867639	100	60.7	0.867639	100	60.7	0.867639	100	60.7	0.867639	100	60.7	0.867639	100	60.7	0.867639	100	60.7	0.867639	100	60.7	0.867639	95.2472	60.7	0.867639
60.8	0.869068	100	60.8	0.869068	100	60.8	0.869068	100	60.8	0.869068	100	60.8	0.869068	100	60.8	0.869068	100	60.8	0.869068	100	60.8	0.869068	100	60.8	0.869068	100	60.8	0.869068	100	60.8	0.869068	100	60.8	0.869068	100	60.8	0.869068	100	60.8	0.869068	100	60.8	0.869068	100	60.8	0.869068	95.2234	60.8	0.869068
60.9	0.870497	100	60.9	0.870497	100	60.9	0.870497	100	60.9	0.870497	100	60.9	0.870497	100	60.9	0.870497	100	60.9	0.870497	100	60.9	0.870497	100	60.9	0.870497	100	60.9	0.870497	100	60.9	0.870497	100	60.9	0.870497	100	60.9	0.870497	100	60.9	0.870497	100	60.9	0.870497	100	60.9	0.870497	95.1997	60.9	0.870497
61	0.871927	100	61	0.871927	100	61	0.871927	100	61	0.871927	100	61	0.871927	100	61	0.871927	100	61	0.871927	100	61	0.871927	100	61	0.871927	100	61	0.871927	100	61	0.871927	100	61	0.871927	100	61	0.871927	100	61	0.871927	100	61	0.871927	100	61	0.871927	95.1759	61	0.871927
61.1	0.873356	100	61.1	0.873356	100	61.1	0.873356	100	61.1	0.873356	100	61.1	0.873356	100	61.1	0.873356	100	61.1	0.873356	100	61.1	0.873356	100	61.1	0.873356	100	61.1	0.873356	100	61.1	0.873356	100	61.1	0.873356	100	61.1	0.873356	100	61.1	0.873356	100	61.1	0.873356	100	61.1	0.873356	95.1519	61.1	0.873356
61.2	0.874786	100	61.2	0.874786	100	61.2	0.874786	100	61.2	0.874786	100	61.2	0.874786	100	61.2	0.874786	100	61.2	0.874786	100	61.2	0.874786	100	61.2	0.874786	100	61.2	0.874786	100	61.2	0.874786	100	61.2	0.874786	100	61.2	0.874786	100	61.2	0.874786	100	61.2	0.874786	100	61.2	0.874786	95.128	61.2	0.874786
61.3	0.876215	100	61.3	0.876215	100	61.3	0.876215	100	61.3	0.876215	100	61.3	0.876215	100	61.3	0.876215	100	61.3	0.876215	100	61.3	0.876215	100	61.3	0.876215	100	61.3	0.876215	100	61.3	0.876215	100	61.3	0.876215	100	61.3	0.876215	100	61.3	0.876215	100	61.3	0.876215	100	61.3	0.876215	95.1043	61.3	0.876215
61.4	0.877644	100	61.4	0.877644	100	61.4	0.877644	100	61.4	0.877644	100	61.4	0.877644	100	61.4	0.877644	100	61.4	0.877644	100	61.4	0.877644	100	61.4	0.877644	100	61.4	0.877644	100	61.4	0.877644	100	61.4	0.877644	100	61.4	0.877644	100	61.4	0.877644	100	61.4	0.877644	100	61.4	0.877644	95.081	61.4	0.877644
61.5	0.879074	100	61.5	0.879074	100	61.5	0.879074	100	61.5	0.879074	100	61.5	0.879074	100	61.5	0.879074	100	61.5	0.879074	100	61.5	0.879074	100	61.5	0.879074	100	61.5	0.879074	100	61.5	0.879074	100	61.5	0.879074	100	61.5	0.879074	100	61.5	0.879074	100	61.5	0.879074	100	61.5	0.879074	95.0576	61.5	0.879074
61.6	0.880503	100	61.6	0.880503	100	61.6	0.880503	100	61.6	0.880503	100	61.6	0.880503	100	61.6	0.880503	100	61.6	0.880503	100	61.6	0.880503	100	61.6	0.880503	100	61.6	0.880503	100	61.6	0.880503	100	61.6	0.880503	100	61.6	0.880503	100	61.6	0.880503	100	61.6	0.880503	100	61.6	0.880503	95.0343	61.6	0.880503
61.7	0.881933	100	61.7	0.881933	100	61.7	0.881933	100	61.7	0.881933	100	61.7	0.881933	100	61.7	0.881933	100	61.7	0.881933	100	61.7	0.881933	100	61.7	0.881933	100	61.7	0.881933	100	61.7	0.881933	100	61.7	0.881933	100	61.7	0.881933	100	61.7	0.881933	100	61.7	0.881933	100	61.7	0.881933	95.0109	61.7	0.881933
61.8	0.883362	100	61.8	0.883362	100	61.8	0.883362	100	61.8	0.883362	100	61.8	0.883362	100	61.8	0.883362	100	61.8	0.883362	100	61.8	0.883362	100	61.8	0.883362	100	61.8	0.883362	100	61.8	0.883362	100	61.8	0.883362	100	61.8	0.883362	100	61.8	0.883362	100	61.8	0.883362	100	61.8	0.883362	94.9875	61.8	0.883362
61.9	0.884791	100	61.9	0.884791	100	61.9	0.884791	100	61.9	0.884791	100	61.9	0.884791	100	61.9	0.884791	100	61.9	0.884791	100	61.9	0.884791	100	61.9	0.884791	100	61.9	0.884791	100	61.9	0.884791	100	61.9	0.884791	100	61.9	0.884791	100	61.9	0.884791	100	61.9	0.884791	100	61.9	0.884791	94.9643	61.9	0.884791
62	0.886221	100	62	0.886221	100	62	0.886221	100	62	0.886221	100	62	0.886221	100	62	0.886221	100	62	0.886221	100	62	0.886221	100	62	0.886221	100	62	0.886221	100	62	0.886221	100	62	0.886221	100	62	0.886221	100	62	0.886221	100	62	0.886221	100	62	0.886221	94.941	62	0.886221
62.1	0.88765	100	62.1	0.88765	100	62.1	0.88765	100	62.1	0.88765	100	62.1	0.88765	100	62.1	0.88765	100	62.1	0.88765	100	62.1	0.88765	100	62.1	0.88765	100	62.1	0.88765	100	62.1	0.88765	100	62.1	0.88765	100	62.1	0.88765	100	62.1	0.88765	100	62.1	0.88765	100	62.1	0.88765	94.918	62.1	0.88765
62.2	0.889079	100	62.2	0.889079	100	62.2	0.889079	100	62.2	0.889079	100	62.2	0.889079	100	62.2	0.889079	100	62.2	0.889079	100	62.2	0.889079	100	62.2	0.889079	100	62.2	0.889079	100	62.2	0.889079	100	62.2	0.889079	100	62.2	0.889079	100	62.2	0.889079	100	62.2	0.889079	100	62.2	0.889079	94.8953	62.2	0.889079
62.3	0.890509	100	62.3	0.890509	100	62.3	0.890509	100	62.3	0.890509	100	62.3	0.890509	100	62.3	0.890509	100	62.3	0.890509	100	62.3	0.890509	100	62.3	0.890509	100	62.3	0.890509	100	62.3	0.890509	100	62.3	0.890509	100	62.3	0.890509	100	62.3	0.890509	100	62.3	0.890509	100	62.3	0.890509	94.8725	62.3	0.890509
62.4	0.891938	100	62.4	0.891938	100	62.4	0.891938	100	62.4	0.891938	100	62.4	0.891938	100	62.4	0.891938	100	62.4	0.891938	100	62.4	0.891938	100	62.4	0.891938	100	62.4	0.891938	100	62.4	0.891938	100	62.4	0.891938	100	62.4	0.891938	100	62.4	0.891938	100	62.4	0.891938	100	62.4	0.891938	94.8496	62.4	0.891938
62.5	0.893368	100	62.5	0.893368	100	62.5	0.893368	100	62.5	0.893368	100	62.5	0.893368	100	62.5	0.893368	100	62.5	0.893368	100	62.5	0.893368	100	62.5	0.893368	100	62.5	0.893368	100	62.5	0.893368	100	62.5	0.893368	100	62.5	0.893368	100	62.5	0.893368	100	62.5	0.893368	100	62.5	0.893368	94.8268	62.5	0.893368
62.6	0.894797	100	62.6	0.894797	100	62.6	0.894797	100	62.6	0.894797	100	62.6	0.894797	100	62.6	0.894797	100	62.6	0.894797	100	62.6	0.894797	100	62.6	0.894797	100	62.6	0.894797	100	62.6	0.894797	100	62.6	0.894797	100	62.6	0.894797	100	62.6	0.894797	100	62.6	0.894797	100	62.6	0.894797	94.8044	62.6	0.894797
62.7	0.896226	100	62.7	0.896226	100	62.7	0.896226	100	62.7	0.896226	100	62.7	0.896226	100	62.7	0.896226	100	62.7	0.896226	100	62.7	0.896226	100	62.7	0.896226	100	62.7	0.896226	100	62.7	0.896226	100	62.7	0.896226	100	62.7	0.896226	100	62.7	0.896226	100	62.7	0.896226	100	62.7	0.896226	94.7822	62.7	0.896226
62.8	0.897656	100	62.8	0.897656	100	62.8	0.897656	100	62.8	0.897656	100	62.8	0.897656	100	62.8	0.897656	100	62.8	0.897656	100	62.8	0.897656	100	62.8	0.897656	100	62.8	0.897656	100	62.8	0.897656	100	62.8	0.897656	100	62.8	0.897656	100	62.8	0.897656	100	62.8	0.897656	100	62.8	0.897656	94.7596	62.8	0.897656
62.9	0.899085	100	62.9	0.899085	100	62.9	0.899085	100	62.9	0.899085	100	62.9	0.899085	100	62.9	0.899085	100	62.9	0.899085	100	62.9	0.899085	100	62.9	0.899085	100	62.9	0.899085	100	62.9	0.899085	100	62.9	0.899085	100	62.9	0.899085	100	62.9	0.899085	100	62.9	0.899085	100	62.9	0.899085	94.737	62.9	0.899085
63	0.900515	100	63	0.900515	100	63	0.900515	100	63	0.900515	100	63	0.900515	100	63	0.900515	100	63	0.900515	100	63	0.900515	100	63	0.900515	100	63	0.900515	100	63	0.900515	100	63	0.900515	100	63	0.900515	100	63	0.900515	100	63	0.900515	100	63	0.900515	94.7145	63	0.900515
63.1	0.901944	100	63.1	0.901944	100	63.1	0.901944	100	63.1	0.901944	100	63.1	0.901944	100	63.1	0.901944	100	63.1	0.901944	100	63.1	0.901944	100	63.1	0.901944	100	63.1	0.901944	100	63.1	0.901944	100	63.1	0.901944	100	63.1	0.901944	100	63.1	0.901944	100	63.1	0.901944	100	63.1	0.901944	94.6921	63.1	0.901944
63.2	0.903373	100	63.2	0.903373	100	63.2	0.903373	100	63.2	0.903373	100	63.2	0.903373	100	63.2	0.903373	100	63.2	0.903373	100	63.2	0.903373	100	63.2	0.903373	100	63.2	0.903373	100	63.2	0.903373	100	63.2	0.903373	100	63.2	0.903373	100	63.2	0.903373	100	63.2	0.903373	100	63.2	0.903373	94.6702	63.2	0.903373
63.3	0.904803	100	63.3	0.904803	100	63.3	0.904803	100	63.3	0.904803	100	63.3	0.904803	100	63.3	0.904803	100	63.3	0.904803	100	63.3	0.904803	100	63.3	0.904803	100	63.3	0.904803	100	63.3	0.904803	100	63.3	0.904803	100	63.3	0.904803	100	63.3	0.904803	100	63.3	0.904803	100	63.3	0.904803	94.6478	63.3	0.904803
63.4	0.906232	100	63.4	0.906232	100	63.4	0.906232	100	63.4	0.906232	100	63.4	0.906232	100	63.4	0.906232	100	63.4	0.906232	100	63.4	0.906232	100	63.4	0.906232	100	63.4	0.906232	100	63.4	0.906232	100	63.4	0.906232	100	63.4	0.906232	100	63.4	0.906232	100	63.4	0.906232	100	63.4	0.906232	94.6256	63.4	0.906232
63.5	0.907662	100	63.5	0.907662	100	63.5	0.907662	100	63.5	0.907662	100	63.5	0.907662	100	63.5	0.907662	100	63.5	0.907662	100	63.5	0.907662	100	63.5	0.907662	100	63.5	0.907662	100	63.5	0.907662	100	63.5	0.907662	100	63.5	0.907662	100	63.5	0.907662	100	63.5	0.907662	100	63.5	0.907662	94.6035	63.5	0.907662
63.6	0.909091	100	63.6	0.909091	100	63.6	0.909091	100	63.6	0.909091	100	63.6	0.909091	100	63.6	0.909091	100	63.6	0.909091	100	63.6	0.909091	100	63.6	0.909091	100	63.6	0.909091	100	63.6	0.909091	100	63.6	0.909091	100	63.6	0.909091	100	63.6	0.909091	100	63.6	0.909091	100	63.6	0.909091	94.5816	63.6	0.909091
63.7	0.91052	100	63.7	0.91052	100	63.7	0.91052	100	63.7	0.91052	100	63.7	0.91052	100	63.7	0.91052	100	63.7	0.91052	100	63.7	0.91052	100	63.7	0.91052	100	63.7	0.91052	100	63.7	0.91052	100	63.7	0.91052	100	63.7	0.91052	100	63.7	0.91052	100	63.7	0.91052	100	63.7	0.91052	94.5598	63.7	0.91052
63.8	0.91195	100	63.8	0.91195	100	63.8	0.91195	100	63.8	0.91195	100	63.8	0.91195	100	63.8	0.91195	100	63.8	0.91195	100	63.8	0.91195	100	63.8	0.91195	100	63.8	0.91195	100	63.8	0.91195	100	63.8	0.91195	100	63.8	0.91195	100	63.8	0.91195	100	63.8	0.91195	100	63.8	0.91195	94.5381	63.8	0.91195
63.9	0.913379	100	63.9	0.913379	100	63.9	0.913379	100	63.9	0.913379	100	63.9	0.913379	100	63.9	0.913379	100	63.9	0.913379	100	63.9	0.913379	100	63.9	0.913379	100	63.9	0.913379	100	63.9	0.913379	100	63.9	0.913379	100	63.9	0.913379	100	63.9	0.913379	100	63.9	0.913379	100	63.9	0.913379	94.5164	63.9	0.913379
64	0.914808	100	64	0.914808	100	64	0.914808	100	64	0.914808	100	64	0.914808	100	64	0.914808	100	64	0.914808	100	64	0.914808	100	64	0.914808	100	64	0.914808	100	64	0.914808	100	64	0.914808	100	64	0.914808	100	64	0.914808	100	64	0.914808	100	64	0.914808	94.4946	64	0.914808
64.1	0.916238	100	64.1	0.916238	100	64.1	0.916238	100	64.1	0.916238	100	64.1	0.916238	100	64.1	0.916238	100	64.1	0.916238	100	64.1	0.916238	100	64.1	0.916238	100	64.1	0.916238	100	64.1	0.916238	100	64.1	0.916238	100	64.1	0.916238	100	64.1	0.916238	100	64.1	0.916238	100	64.1	0.916238	94.4729	64.1	0.916238
64.2	0.917667	100	64.2	0.917667	100	64.2	0.917667	100	64.2	0.917667	100	64.2	0.917667	100	64.2	0.917667	100	64.2	0.917667	100	64.2	0.917667	100	64.2	0.917667	100	64.2	0.917667	100	64.2	0.917667	100	64.2	0.917667	100	64.2	0.917667	100	64.2	0.917667	100	64.2	0.917667	100	64.2	0.917667	94.451	64.2	0.917667
64.3	0.919097	100	64.3	0.919097	100	64.3	0.919097	100	64.3	0.919097	100	64.3	0.919097	100	64.3	0.919097	100	64.3	0.919097	100	64.3	0.919097	100	64.3	0.919097	100	64.3	0.919097	100	64.3	0.919097	100	64.3	0.919097	100	64.3	0.919097	100	64.3	0.919097	100	64.3	0.919097	100	64.3	0.919097	94.4293	64.3	0.919097
64.4	0.920526	100	64.4	0.920526	100	64.4	0.920526	100	64.4	0.920526	100	64.4	0.920526	100	64.4	0.920526	100	64.4	0.920526	100	64.4	0.920526	100	64.4	0.920526	100	64.4	0.920526	100	64.4	0.920526	100	64.4	0.920526	100	64.4	0.920526	100	64.4	0.920526	100	64.4	0.920526	100	64.4	0.920526	94.4079	64.4	0.920526
64.5	0.921955	100	64.5	0.921955	100	64.5	0.921955	100	64.5	0.921955	100	64.5	0.921955	100	64.5	0.921955	100	64.5	0.921955	100	64.5	0.921955	100	64.5	0.921955	100	64.5	0.921955	100	64.5	0.921955	100	64.5	0.921955	100	64.5	0.921955	100	64.5	0.921955	100	64.5	0.921955	100	64.5	0.921955	94.3864	64.5	0.921955
64.6	0.923385	100	64.6	0.923385	100	64.6	0.923385	100	64.6	0.923385	100	64.6	0.923385	100	64.6	0.923385	100	64.6	0.923385	100	64.6	0.923385	100	64.6	0.923385	100	64.6	0.923385	100	64.6	0.923385	100	64.6	0.923385	100	64.6	0.923385	100	64.6	0.923385	100	64.6	0.923385	100	64.6	0.923385	94.3648	64.6	0.923385
64.7	0.924814	100	64.7	0.924814	100	64.7	0.924814	100	64.7	0.924814	100	64.7	0.924814	100	64.7	0.924814	100	64.7	0.924814	100	64.7	0.924814	100	64.7	0.924814	100	64.7	0.924814	100	64.7	0.924814	100	64.7	0.924814	100	64.7	0.924814	100	64.7	0.924814	100	64.7	0.924814	100	64.7	0.924814	94.3431	64.7	0.924814
64.8	0.926244	100	64.8	0.926244	100	64.8	0.926244	100	64.8	0.926244	100	64.8	0.926244	100	64.8	0.926244	100	64.8	0.926244	100	64.8	0.926244	100	64.8	0.926244	100	64.8	0.926244	100	64.8	0.926244	100	64.8	0.926244	100	64.8	0.926244	100	64.8	0.926244	100	64.8	0.926244	100	64.8	0.926244	94.3215	64.8	0.926244
64.9	0.927673	100	64.9	0.927673	100	64.9	0.927673	100	64.9	0.927673	100	64.9	0.927673	100	64.9	0.927673	100	64.9	0.927673	100	64.9	0.927673	100	64.9	0.927673	100	64.9	0.927673	100	64.9	0.927673	100	64.9	0.927673	100	64.9	0.927673	100	64.9	0.927673	100	64.9	0.927673	100	64.9	0.927673	94.2999	64.9	0.927673
65	0.929102	100	65	0.929102	100	65	0.929102	100	65	0.929102	100	65	0.929102	100	65	0.929102	100	65	0.929102	100	65	0.929102	100	65	0.929102	100	65	0.929102	100	65	0.929102	100	65	0.929102	100	65	0.929102	100	65	0.929102	100	65	0.929102	100	65	0.929102	94.2785	65	0.929102
65.1	0.930532	100	65.1	0.930532	100	65.1	0.930532	100	65.1	0.930532	100	65.1	0.930532	100	65.1	0.930532	100	65.1	0.930532	100	65.1	0.930532	100	65.1	0.930532	100	65.1	0.930532	100	65.1	0.930532	100	65.1	0.930532	100	65.1	0.930532	100	65.1	0.930532	100	65.1	0.930532	100	65.1	0.930532	94.2572	65.1	0.930532
65.2	0.931961	100	65.2	0.931961	100	65.2	0.931961	100	65.2	0.931961	100	65.2	0.931961	100	65.2	0.931961	100	65.2	0.931961	100	65.2	0.931961	100	65.2	0.931961	100	65.2	0.931961	100	65.2	0.931961	100	65.2	0.931961	100	65.2	0.931961	100	65.2	0.931961	100	65.2	0.931961	100	65.2	0.931961	94.2355	65.2	0.931961
65.3	0.933391	100	65.3	0.933391	100	65.3	0.933391	100	65.3	0.933391	100	65.3	0.933391	100	65.3	0.933391	100	65.3	0.933391	100	65.3	0.933391	100	65.3	0.933391	100	65.3	0.933391	100	65.3	0.933391	100	65.3	0.933391	100	65.3	0.933391	100	65.3	0.933391	100	65.3	0.933391	100	65.3	0.933391	94.2142	65.3	0.933391
65.4	0.93482	100	65.4	0.93482	100	65.4	0.93482	100	65.4	0.93482	100	65.4	0.93482	100	65.4	0.93482	100	65.4	0.93482	100	65.4	0.93482	100	65.4	0.93482	100	65.4	0.93482	100	65.4	0.93482	100	65.4	0.93482	100	65.4	0.93482	100	65.4	0.93482	100	65.4	0.93482	100	65.4	0.93482	94.1927	65.4	0.93482
65.5	0.936249	100	65.5	0.936249	100	65.5	0.936249	100	65.5	0.936249	100	65.5	0.936249	100	65.5	0.936249	100	65.5	0.936249	100	65.5	0.936249	100	65.5	0.936249	100	65.5	0.936249	100	65.5	0.936249	100	65.5	0.936249	100	65.5	0.936249	100	65.5	0.936249	100	65.5	0.936249	100	65.5	0.936249	94.1711	65.5	0.936249
65.6	0.937679	100	65.6	0.937679	100	65.6	0.937679	100	65.6	0.937679	100	65.6	0.937679	100	65.6	0.937679	100	65.6	0.937679	100	65.6	0.937679	100	65.6	0.937679	100	65.6	0.937679	100	65.6	0.937679	100	65.6	0.937679	100	65.6	0.937679	100	65.6	0.937679	100	65.6	0.937679	100	65.6	0.937679	94.1497	65.6	0.937679
65.7	0.939108	100	65.7	0.939108	100	65.7	0.939108	100	65.7	0.939108	100	65.7	0.939108	100	65.7	0.939108	100	65.7	0.939108	100	65.7	0.939108	100	65.7	0.939108	100	65.7	0.939108	100	65.7	0.939108	100	65.7	0.939108	100	65.7	0.939108	100	65.7	0.939108	100	65.7	0.939108	100	65.7	0.939108	94.1284	65.7	0.939108
65.8	0.940537	100	65.8	0.940537	100	65.8	0.940537	100	65.8	0.940537	100	65.8	0.940537	100	65.8	0.940537	100	65.8	0.940537	100	65.8	0.940537	100	65.8	0.940537	100	65.8	0.940537	100	65.8	0.940537	100	65.8	0.940537	100	65.8	0.940537	100	65.8	0.940537	100	65.8	0.940537	100	65.8	0.940537	94.107	65.8	0.940537
65.9	0.941967	100	65.9	0.941967	100	65.9	0.941967	100	65.9	0.941967	100	65.9	0.941967	100	65.9	0.941967	100	65.9	0.941967	100	65.9	0.941967	100	65.9	0.941967	100	65.9	0.941967	100	65.9	0.941967	100	65.9	0.941967	100	65.9	0.941967	100	65.9	0.941967	100	65.9	0.941967	100	65.9	0.941967	94.0856	65.9	0.941967
66	0.943396	100	66	0.943396	100	66	0.943396	100	66	0.943396	100	66	0.943396	100	66	0.943396	100	66	0.943396	100	66	0.943396	100	66	0.943396	100	66	0.943396	100	66	0.943396	100	66	0.943396	100	66	0.943396	100	66	0.943396	100	66	0.943396	100	66	0.943396	94.0642	66	0.943396
66.1	0.944826	100	66.1	0.944826	100	66.1	0.944826	100	66.1	0.944826	100	66.1	0.944826	100	66.1	0.944826	100	66.1	0.944826	100	66.1	0.944826	100	66.1	0.944826	100	66.1	0.944826	100	66.1	0.944826	100	66.1	0.944826	100	66.1	0.944826	100	66.1	0.944826	100	66.1	0.944826	100	66.1	0.944826	94.0433	66.1	0.944826
66.2	0.946255	100	66.2	0.946255	100	66.2	0.946255	100	66.2	0.946255	100	66.2	0.946255	100	66.2	0.946255	100	66.2	0.946255	100	66.2	0.946255	100	66.2	0.946255	100	66.2	0.946255	100	66.2	0.946255	100	66.2	0.946255	100	66.2	0.946255	100	66.2	0.946255	100	66.2	0.946255	100	66.2	0.946255	94.022	66.2	0.946255
66.3	0.947684	100	66.3	0.947684	100	66.3	0.947684	100	66.3	0.947684	100	66.3	0.947684	100	66.3	0.947684	100	66.3	0.947684	100	66.3	0.947684	100	66.3	0.947684	100	66.3	0.947684	100	66.3	0.947684	100	66.3	0.947684	100	66.3	0.947684	100	66.3	0.947684	100	66.3	0.947684	100	66.3	0.947684	94.0008	66.3	0.947684
66.4	0.949114	100	66.4	0.949114	100	66.4	0.949114	100	66.4	0.949114	100	66.4	0.949114	100	66.4	0.949114	100	66.4	0.949114	100	66.4	0.949114	100	66.4	0.949114	100	66.4	0.949114	100	66.4	0.949114	100	66.4	0.949114	100	66.4	0.949114	100	66.4	0.949114	100	66.4	0.949114	100	66.4	0.949114	93.9792	66.4	0.949114
66.5	0.950543	100	66.5	0.950543	100	66.5	0.950543	100	66.5	0.950543	100	66.5	0.950543	100	66.5	0.950543	100	66.5	0.950543	100	66.5	0.950543	100	66.5	0.950543	100	66.5	0.950543	100	66.5	0.950543	100	66.5	0.950543	100	66.5	0.950543	100	66.5	0.950543	100	66.5	0.950543	100	66.5	0.950543	93.9578	66.5	0.950543
66.6	0.951973	100	66.6	0.951973	100	66.6	0.951973	100	66.6	0.951973	100	66.6	0.951973	100	66.6	0.951973	100	66.6	0.951973	100	66.6	0.951973	100	66.6	0.951973	100	66.6	0.951973	100	66.6	0.951973	100	66.6	0.951973	100	66.6	0.951973	100	66.6	0.951973	100	66.6	0.951973	100	66.6	0.951973	93.9365	66.6	0.951973
66.7	0.953402	100	66.7	0.953402	100	66.7	0.953402	100	66.7	0.953402	100	66.7	0.953402	100	66.7	0.953402	100	66.7	0.953402	100	66.7	0.953402	100	66.7	0.953402	100	66.7	0.953402	100	66.7	0.953402	100	66.7	0.953402	100	66.7	0.953402	100	66.7	0.953402	100	66.7	0.953402	100	66.7	0.953402	93.9153	66.7	0.953402
66.8	0.954831	100	66.8	0.954831	100	66.8	0.954831	100	66.8	0.954831	100	66.8	0.954831	100	66.8	0.954831	100	66.8	0.954831	100	66.8	0.954831	100	66.8	0.954831	100	66.8	0.954831	100	66.8	0.954831	100	66.8	0.954831	100	66.8	0.954831	100	66.8	0.954831	100	66.8	0.954831	100	66.8	0.954831	93.8941	66.8	0.954831
66.9	0.956261	100	66.9	0.956261	100	66.9	0.956261	100	66.9	0.956261	100	66.9	0.956261	100	66.9	0.956261	100	66.9	0.956261	100	66.9	0.956261	100	66.9	0.956261	100	66.9	0.956261	100	66.9	0.956261	100	66.9	0.956261	100	66.9	0.956261	100	66.9	0.956261	100	66.9	0.956261	100	66.9	0.956261	93.8732	66.9	0.956261
67	0.95769	100	67	0.95769	100	67	0.95769	100	67	0.95769	100	67	0.95769	100	67	0.95769	100	67	0.95769	100	67	0.95769	100	67	0.95769	100	67	0.95769	100	67	0.95769	100	67	0.95769	100	67	0.95769	100	67	0.95769	100	67	0.95769	100	67	0.95769	93.8521	67	0.95769
67.1	0.959119	100	67.1	0.959119	100	67.1	0.959119	100	67.1	0.959119	100	67.1	0.959119	100	67.1	0.959119	100	67.1	0.959119	100	67.1	0.959119	100	67.1	0.959119	100	67.1	0.959119	100	67.1	0.959119	100	67.1	0.959119	100	67.1	0.959119	100	67.1	0.959119	100	67.1	0.959119	100	67.1	0.959119	93.831	67.1	0.959119
67.2	0.960549	100	67.2	0.960549	100	67.2	0.960549	100	67.2	0.960549	100	67.2	0.960549	100	67.2	0.960549	100	67.2	0.960549	100	67.2	0.960549	100	67.2	0.960549	100	67.2	0.960549	100	67.2	0.960549	100	67.2	0.960549	100	67.2	0.960549	100	67.2	0.960549	100	67.2	0.960549	100	67.2	0.960549	93.8095	67.2	0.960549
67.3	0.961978	100	67.3	0.961978	100	67.3	0.961978	100	67.3	0.961978	100	67.3	0.961978	100	67.3	0.961978	100	67.3	0.961978	100	67.3	0.961978	100	67.3	0.961978	100	67.3	0.961978	100	67.3	0.961978	100	67.3	0.961978	100	67.3	0.961978	100	67.3	0.961978	100	67.3	0.961978	100	67.3	0.961978	93.7882	67.3	0.961978
67.4	0.963408	100	67.4	0.963408	100	67.4	0.963408	100	67.4	0.963408	100	67.4	0.963408	100	67.4	0.963408	100	67.4	0.963408	100	67.4	0.963408	100	67.4	0.963408	100	67.4	0.963408	100	67.4	0.963408	100	67.4	0.963408	100	67.4	0.963408	100	67.4	0.963408	100	67.4	0.963408	100	67.4	0.963408	93.7665	67.4	0.963408
67.5	0.964837	100	67.5	0.964837	100	67.5	0.964837	100	67.5	0.964837	100	67.5	0.964837	100	67.5	0.964837	100	67.5	0.964837	100	67.5	0.964837	100	67.5	0.964837	100	67.5	0.964837	100	67.5	0.964837	100	67.5	0.964837	100	67.5	0.964837	100	67.5	0.964837	100	67.5	0.964837	100	67.5	0.964837	93.7449	67.5	0.964837
67.6	0.966266	100	67.6	0.966266	100	67.6	0.966266	100	67.6	0.966266	100	67.6	0.966266	100	67.6	0.966266	100	67.6	0.966266	100	67.6	0.966266	100	67.6	0.966266	100	67.6	0.966266	100	67.6	0.966266	100	67.6	0.966266	100	67.6	0.966266	100	67.6	0.966266	100	67.6	0.966266	100	67.6	0.966266	93.7236	67.6	0.966266
67.7	0.967696	100	67.7	0.967696	100	67.7	0.967696	100	67.7	0.967696	100	67.7	0.967696	100	67.7	0.967696	100	67.7	0.967696	100	67.7	0.967696	100	67.7	0.967696	100	67.7	0.967696	100	67.7	0.967696	100	67.7	0.967696	100	67.7	0.967696	100	67.7	0.967696	100	67.7	0.967696	100	67.7	0.967696	93.702	67.7	0.967696
67.8	0.969125	100	67.8	0.969125	100	67.8	0.969125	100	67.8	0.969125	100	67.8	0.969125	100	67.8	0.969125	100	67.8	0.969125	100	67.8	0.969125	100	67.8	0.969125	100	67.8	0.969125	100	67.8	0.969125	100	67.8	0.969125	100	67.8	0.969125	100	67.8	0.969125	100	67.8	0.969125	100	67.8	0.969125	93.6803	67.8	0.969125
67.9	0.970555	100	67.9	0.970555	100	67.9	0.970555	100	67.9	0.970555	100	67.9	0.970555	100	67.9	0.970555	100	67.9	0.970555	100	67.9	0.970555	100	67.9	0.970555	100	67.9	0.970555	100	67.9	0.970555	100	67.9	0.970555	100	67.9	0.970555	100	67.9	0.970555	100	67.9	0.970555	100	67.9	0.970555	93.6586	67.9	0.970555
68	0.971984	100	68	0.971984	100	68	0.971984	100	68	0.971984	100	68	0.971984	100	68	0.971984	100	68	0.971984	100	68	0.971984	100	68	0.971984	100	68	0.971984	100	68	0.971984	100	68	0.971984	100	68	0.971984	100	68	0.971984	100	68	0.971984	100	68	0.971984	93.6371	68	0.971984
68.1	0.973413	100	68.1	0.973413	100	68.1	0.973413	100	68.1	0.973413	100	68.1	0.973413	100	68.1	0.973413	100	68.1	0.973413	100	68.1	0.973413	100	68.1	0.973413	100	68.1	0.973413	100	68.1	0.973413	100	68.1	0.973413	100	68.1	0.973413	100	68.1	0.973413	100	68.1	0.973413	100	68.1	0.973413	93.6155	68.1	0.973413
68.2	0.974843	100	68.2	0.974843	100	68.2	0.974843	100	68.2	0.974843	100	68.2	0.974843	100	68.2	0.974843	100	68.2	0.974843	100	68.2	0.974843	100	68.2	0.974843	100	68.2	0.974843	100	68.2	0.974843	100	68.2	0.974843	100	68.2	0.974843	100	68.2	0.974843	100	68.2	0.974843	100	68.2	0.974843	93.5943	68.2	0.974843
68.3	0.976272	100	68.3	0.976272	100	68.3	0.976272	100	68.3	0.976272	100	68.3	0.976272	100	68.3	0.976272	100	68.3	0.976272	100	68.3	0.976272	100	68.3	0.976272	100	68.3	0.976272	100	68.3	0.976272	100	68.3	0.976272	100	68.3	0.976272	100	68.3	0.976272	100	68.3	0.976272	100	68.3	0.976272	93.5728	68.3	0.976272
68.4	0.977702	100	68.4	0.977702	100	68.4	0.977702	100	68.4	0.977702	100	68.4	0.977702	100	68.4	0.977702	100	68.4	0.977702	100	68.4	0.977702	100	68.4	0.977702	100	68.4	0.977702	100	68.4	0.977702	100	68.4	0.977702	100	68.4	0.977702	100	68.4	0.977702	100	68.4	0.977702	100	68.4	0.977702	93.5514	68.4	0.977702
68.5	0.979131	100	68.5	0.979131	100	68.5	0.979131	100	68.5	0.979131	100	68.5	0.979131	100	68.5	0.979131	100	68.5	0.979131	100	68.5	0.979131	100	68.5	0.979131	100	68.5	0.979131	100	68.5	0.979131	100	68.5	0.979131	100	68.5	0.979131	100	68.5	0.979131	100	68.5	0.979131	100	68.5	0.979131	93.5298	68.5	0.979131
68.6	0.98056	100	68.6	0.98056	100	68.6	0.98056	100	68.6	0.98056	100	68.6	0.98056	100	68.6	0.98056	100	68.6	0.98056	100	68.6	0.98056	100	68.6	0.98056	100	68.6	0.98056	100	68.6	0.98056	100	68.6	0.98056	100	68.6	0.98056	100	68.6	0.98056	100	68.6	0.98056	100	68.6	0.98056	93.5082	68.6	0.98056
68.7	0.98199	100	68.7	0.98199	100	68.7	0.98199	100	68.7	0.98199	100	68.7	0.98199	100	68.7	0.98199	100	68.7	0.98199	100	68.7	0.98199	100	68.7	0.98199	100	68.7	0.98199	100	68.7	0.98199	100	68.7	0.98199	100	68.7	0.98199	100	68.7	0.98199	100	68.7	0.98199	100	68.7	0.98199	93.4865	68.7	0.98199
68.8	0.983419	100	68.8	0.983419	100	68.8	0.983419	100	68.8	0.983419	100	68.8	0.983419	100	68.8	0.983419	100	68.8	0.983419	100	68.8	0.983419	100	68.8	0.983419	100	68.8	0.983419	100	68.8	0.983419	100	68.8	0.983419	100	68.8	0.983419	100	68.8	0.983419	100	68.8	0.983419	100	68.8	0.983419	93.4651	68.8	0.983419
68.9	0.984848	100	68.9	0.984848	100	68.9	0.984848	100	68.9	0.984848	100	68.9	0.984848	100	68.9	0.984848	100	68.9	0.984848	100	68.9	0.984848	100	68.9	0.984848	100	68.9	0.984848	100	68.9	0.984848	100	68.9	0.984848	100	68.9	0.984848	100	68.9	0.984848	100	68.9	0.984848	100	68.9	0.984848	93.444	68.9	0.984848
69	0.986278	100	69	0.986278	100	69	0.986278	100	69	0.986278	100	69	0.986278	100	69	0.986278	100	69	0.986278	100	69	0.986278	100	69	0.986278	100	69	0.986278	100	69	0.986278	100	69	0.986278	100	69	0.986278	100	69	0.986278	100	69	0.986278	100	69	0.986278	93.4226	69	0.986278
69.1	0.987707	100	69.1	0.987707	100	69.1	0.987707	100	69.1	0.987707	100	69.1	0.987707	100	69.1	0.987707	100	69.1	0.987707	100	69.1	0.987707	100	69.1	0.987707	100	69.1	0.987707	100	69.1	0.987707	100	69.1	0.987707	100	69.1	0.987707	100	69.1	0.987707	100	69.1	0.987707	100	69.1	0.987707	93.4012	69.1	0.987707
69.2	0.989137	100	69.2	0.989137	100	69.2	0.989137	100	69.2	0.989137	100	69.2	0.989137	100	69.2	0.989137	100	69.2	0.989137	100	69.2	0.989137	100	69.2	0.989137	100	69.2	0.989137	100	69.2	0.989137	100	69.2	0.989137	100	69.2	0.989137	100	69.2	0.989137	100	69.2	0.989137	100	69.2	0.989137	93.3798	69.2	0.989137
69.3	0.990566	100	69.3	0.990566	100	69.3	0.990566	100	69.3	0.990566	100	69.3	0.990566	100	69.3	0.990566	100	69.3	0.990566	100	69.3	0.990566	100	69.3	0.990566	100	69.3	0.990566	100	69.3	0.990566	100	69.3	0.990566	100	69.3	0.990566	100	69.3	0.990566	100	69.3	0.990566	100	69.3	0.990566	93.3583	69.3	0.990566
69.4	0.991995	100	69.4	0.991995	100	69.4	0.991995	100	69.4	0.991995	100	69.4	0.991995	100	69.4	0.991995	100	69.4	0.991995	100	69.4	0.991995	100	69.4	0.991995	100	69.4	0.991995	100	69.4	0.991995	100	69.4	0.991995	100	69.4	0.991995	100	69.4	0.991995	100	69.4	0.991995	100	69.4	0.991995	93.337	69.4	0.991995
69.5	0.993425	100	69.5	0.993425	100	69.5	0.993425	100	69.5	0.993425	100	69.5	0.993425	100	69.5	0.993425	100	69.5	0.993425	100	69.5	0.993425	100	69.5	0.993425	100	69.5	0.993425	100	69.5	0.993425	100	69.5	0.993425	100	69.5	0.993425	100	69.5	0.993425	100	69.5	0.993425	100	69.5	0.993425	93.3157	69.5	0.993425
69.6	0.994854	100	69.6	0.994854	100	69.6	0.994854	100	69.6	0.994854	100	69.6	0.994854	100	69.6	0.994854	100	69.6	0.994854	100	69.6	0.994854	100	69.6	0.994854	100	69.6	0.994854	100	69.6	0.994854	100	69.6	0.994854	100	69.6	0.994854	100	69.6	0.994854	100	69.6	0.994854	100	69.6	0.994854	93.2943	69.6	0.994854
69.7	0.996284	100	69.7	0.996284	100	69.7	0.996284	100	69.7	0.996284	100	69.7	0.996284	100	69.7	0.996284	100	69.7	0.996284	100	69.7	0.996284	100	69.7	0.996284	100	69.7	0.996284	100	69.7	0.996284	100	69.7	0.996284	100	69.7	0.996284	100	69.7	0.996284	100	69.7	0.996284	100	69.7	0.996284	93.2724	69.7	0.996284
69.8	0.997713	100	69.8	0.997713	100	69.8	0.997713	100	69.8	0.997713	100	69.8	0.997713	100	69.8	0.997713	100	69.8	0.997713	100	69.8	0.997713	100	69.8	0.997713	100	69.8	0.997713	100	69.8	0.997713	100	69.8	0.997713	100	69.8	0.997713	100	69.8	0.997713	100	69.8	0.997713	100	69.8	0.997713	93.2503	69.8	0.997713
69.9	0.999142	100	69.9	0.999142	100	69.9	0.999142	100	69.9	0.999142	100	69.9	0.999142	100	69.9	0.999142	100	69.9	0.999142	100	69.9	0.999142	100	69.9	0.999142	100	69.9	0.999142	100	69.9	0.999142	100	69.9	0.999142	100	69.9	0.999142	100	69.9	0.999142	100	69.9	0.999142	100	69.9	0.999142	93.2285	69.9	0.999142
70	1.00057	100	70	1.00057	100	70	1.00057	100	70	1.00057	100	70	1.00057	100	70	1.00057	100	70	1.00057	100	70	1.00057	100	70	1.00057	100	70	1.00057	100	70	1.00057	100	70	1.00057	100	70	1.00057	100	70	1.00057	100	70	1.00057	100	70	1.00057	93.2063	70	1.00057
70.1	1.002	100	70.1	1.002	100	70.1	1.002	100	70.1	1.002	100	70.1	1.002	100	70.1	1.002	100	70.1	1.002	100	70.1	1.002	100	70.1	1.002	100	70.1	1.002	100	70.1	1.002	100	70.1	1.002	100	70.1	1.002	100	70.1	1.002	100	70.1	1.002	100	70.1	1.002	93.184	70.1	1.002
70.2	1.00343	100	70.2	1.00343	100	70.2	1.00343	100	70.2	1.00343	100	70.2	1.00343	100	70.2	1.00343	100	70.2	1.00343	100	70.2	1.00343	100	70.2	1.00343	100	70.2	1.00343	100	70.2	1.00343	100	70.2	1.00343	100	70.2	1.00343	100	70.2	1.00343	100	70.2	1.00343	100	70.2	1.00343	93.1616	70.2	1.00343
70.3	1.00486	100	70.3	1.00486	100	70.3	1.00486	100	70.3	1.00486	100	70.3	1.00486	100	70.3	1.00486	100	70.3	1.00486	100	70.3	1.00486	100	70.3	1.00486	100	70.3	1.00486	100	70.3	1.00486	100	70.3	1.00486	100	70.3	1.00486	100	70.3	1.00486	100	70.3	1.00486	100	70.3	1.00486	93.139	70.3	1.00486
70.4	1.00629	100	70.4	1.00629	100	70.4	1.00629	100	70.4	1.00629	100	70.4	1.00629	100	70.4	1.00629	100	70.4	1.00629	100	70.4	1.00629	100	70.4	1.00629	100	70.4	1.00629	100	70.4	1.00629	100	70.4	1.00629	100	70.4	1.00629	100	70.4	1.00629	100	70.4	1.00629	100	70.4	1.00629	93.1164	70.4	1.00629
70.5	1.00772	100	70.5	1.00772	100	70.5	1.00772	100	70.5	1.00772	100	70.5	1.00772	100	70.5	1.00772	100	70.5	1.00772	100	70.5	1.00772	100	70.5	1.00772	100	70.5	1.00772	100	70.5	1.00772	100	70.5	1.00772	100	70.5	1.00772	100	70.5	1.00772	100	70.5	1.00772	100	70.5	1.00772	93.0936	70.5	1.00772
70.6	1.00915	100	70.6	1.00915	100	70.6	1.00915	100	70.6	1.00915	100	70.6	1.00915	100	70.6	1.00915	100	70.6	1.00915	100	70.6	1.00915	100	70.6	1.00915	100	70.6	1.00915	100	70.6	1.00915	100	70.6	1.00915	100	70.6	1.00915	100	70.6	1.00915	100	70.6	1.00915	100	70.6	1.00915	93.0707	70.6	1.00915
70.7	1.01058	100	70.7	1.01058	100	70.7	1.01058	100	70.7	1.01058	100	70.7	1.01058	100	70.7	1.01058	100	70.7	1.01058	100	70.7	1.01058	100	70.7	1.01058	100	70.7	1.01058	100	70.7	1.01058	100	70.7	1.01058	100	70.7	1.01058	100	70.7	1.01058	100	70.7	1.01058	100	70.7	1.01058	93.0476	70.7	1.01058
70.8	1.01201	100	70.8	1.01201	100	70.8	1.01201	100	70.8	1.01201	100	70.8	1.01201	100	70.8	1.01201	100	70.8	1.01201	100	70.8	1.01201	100	70.8	1.01201	100	70.8	1.01201	100	70.8	1.01201	100	70.8	1.01201	100	70.8	1.01201	100	70.8	1.01201	100	70.8	1.01201	100	70.8	1.01201	93.0244	70.8	1.01201
70.9	1.01344	100	70.9	1.01344	100	70.9	1.01344	100	70.9	1.01344	100	70.9	1.01344	100	70.9	1.01344	100	70.9	1.01344	100	70.9	1.01344	100	70.9	1.01344	100	70.9	1.01344	100	70.9	1.01344	100	70.9	1.01344	100	70.9	1.01344	100	70.9	1.01344	100	70.9	1.01344	100	70.9	1.01344	93.0017	70.9	1.01344
71	1.01487	100	71	1.01487	100	71	1.01487	100	71	1.01487	100	71	1.01487	100	71	1.01487	100	71	1.01487	100	71	1.01487	100	71	1.01487	100	71	1.01487	100	71	1.01487	100	71	1.01487	100	71	1.01487	100	71	1.01487	100	71	1.01487	100	71	1.01487	92.979	71	1.01487
71.1	1.0163	100	71.1	1.0163	100	71.1	1.0163	100	71.1	1.0163	100	71.1	1.0163	100	71.1	1.0163	100	71.1	1.0163	100	71.1	1.0163	100	71.1	1.0163	100	71.1	1.0163	100	71.1	1.0163	100	71.1	1.0163	100	71.1	1.0163	100	71.1	1.0163	100	71.1	1.0163	100	71.1	1.0163	92.9562	71.1	1.0163
71.2	1.01772	100	71.2	1.01772	100	71.2	1.01772	100	71.2	1.01772	100	71.2	1.01772	100	71.2	1.01772	100	71.2	1.01772	100	71.2	1.01772	100	71.2	1.01772	100	71.2	1.01772	100	71.2	1.01772	100	71.2	1.01772	100	71.2	1.01772	100	71.2	1.01772	100	71.2	1.01772	100	71.2	1.01772	92.9331	71.2	1.01772
71.3	1.01915	100	71.3	1.01915	100	71.3	1.01915	100	71.3	1.01915	100	71.3	1.01915	100	71.3	1.01915	100	71.3	1.01915	100	71.3	1.01915	100	71.3	1.01915	100	71.3	1.01915	100	71.3	1.01915	100	71.3	1.01915	100	71.3	1.01915	100	71.3	1.01915	100	71.3	1.01915	100	71.3	1.01915	92.9101	71.3	1.01915
71.4	1.02058	100	71.4	1.02058	100	71.4	1.02058	100	71.4	1.02058	100	71.4	1.02058	100	71.4	1.02058	100	71.4	1.02058	100	71.4	1.02058	100	71.4	1.02058	100	71.4	1.02058	100	71.4	1.02058	100	71.4	1.02058	100	71.4	1.02058	100	71.4	1.02058	100	71.4	1.02058	100	71.4	1.02058	92.887	71.4	1.02058
71.5	1.02201	100	71.5	1.02201	100	71.5	1.02201	100	71.5	1.02201	100	71.5	1.02201	100	71.5	1.02201	100	71.5	1.02201	100	71.5	1.02201	100	71.5	1.02201	100	71.5	1.02201	100	71.5	1.02201	100	71.5	1.02201	100	71.5	1.02201	100	71.5	1.02201	100	71.5	1.02201	100	71.5	1.02201	92.8643	71.5	1.02201
71.6	1.02344	100	71.6	1.02344	100	71.6	1.02344	100	71.6	1.02344	100	71.6	1.02344	100	71.6	1.02344	100	71.6	1.02344	100	71.6	1.02344	100	71.6	1.02344	100	71.6	1.02344	100	71.6	1.02344	100	71.6	1.02344	100	71.6	1.02344	100	71.6	1.02344	100	71.6	1.02344	100	71.6	1.02344	92.8414	71.6	1.02344
71.7	1.02487	100	71.7	1.02487	100	71.7	1.02487	100	71.7	1.02487	100	71.7	1.02487	100	71.7	1.02487	100	71.7	1.02487	100	71.7	1.02487	100	71.7	1.02487	100	71.7	1.02487	100	71.7	1.02487	100	71.7	1.02487	100	71.7	1.02487	100	71.7	1.02487	100	71.7	1.02487	100	71.7	1.02487	92.8182	71.7	1.02487
71.8	1.0263	100	71.8	1.0263	100	71.8	1.0263	100	71.8	1.0263	100	71.8	1.0263	100	71.8	1.0263	100	71.8	1.0263	100	71.8	1.0263	100	71.8	1.0263	100	71.8	1.0263	100	71.8	1.0263	100	71.8	1.0263	100	71.8	1.0263	100	71.8	1.0263	100	71.8	1.0263	100	71.8	1.0263	92.7953	71.8	1.0263
71.9	1.02773	100	71.9	1.02773	100	71.9	1.02773	100	71.9	1.02773	100	71.9	1.02773	100	71.9	1.02773	100	71.9	1.02773	100	71.9	1.02773	100	71.9	1.02773	100	71.9	1.02773	100	71.9	1.02773	100	71.9	1.02773	100	71.9	1.02773	100	71.9	1.02773	100	71.9	1.02773	100	71.9	1.02773	92.7723	71.9	1.02773
72	1.02916	100	72	1.02916	100	72	1.02916	100	72	1.02916	100	72	1.02916	100	72	1.02916	100	72	1.02916	100	72	1.02916	100	72	1.02916	100	72	1.02916	100	72	1.02916	100	72	1.02916	100	72	1.02916	100	72	1.02916	100	72	1.02916	100	72	1.02916	92.7491	72	1.02916
72.1	1.03059	100	72.1	1.03059	100	72.1	1.03059	100	72.1	1.03059	100	72.1	1.03059	100	72.1	1.03059	100	72.1	1.03059	100	72.1	1.03059	100	72.1	1.03059	100	72.1	1.03059	100	72.1	1.03059	100	72.1	1.03059	100	72.1	1.03059	100	72.1	1.03059	100	72.1	1.03059	100	72.1	1.03059	92.726	72.1	1.03059
72.2	1.03202	100	72.2	1.03202	100	72.2	1.03202	100	72.2	1.03202	100	72.2	1.03202	100	72.2	1.03202	100	72.2	1.03202	100	72.2	1.03202	100	72.2	1.03202	100	72.2	1.03202	100	72.2	1.03202	100	72.2	1.03202	100	72.2	1.03202	100	72.2	1.03202	100	72.2	1.03202	100	72.2	1.03202	92.7031	72.2	1.03202
72.3	1.03345	100	72.3	1.03345	100	72.3	1.03345	100	72.3	1.03345	100	72.3	1.03345	100	72.3	1.03345	100	72.3	1.03345	100	72.3	1.03345	100	72.3	1.03345	100	72.3	1.03345	100	72.3	1.03345	100	72.3	1.03345	100	72.3	1.03345	100	72.3	1.03345	100	72.3	1.03345	100	72.3	1.03345	92.6802	72.3	1.03345
72.4	1.03488	100	72.4	1.03488	100	72.4	1.03488	100	72.4	1.03488	100	72.4	1.03488	100	72.4	1.03488	100	72.4	1.03488	100	72.4	1.03488	100	72.4	1.03488	100	72.4	1.03488	100	72.4	1.03488	100	72.4	1.03488	100	72.4	1.03488	100	72.4	1.03488	100	72.4	1.03488	100	72.4	1.03488	92.6572	72.4	1.03488
72.5	1.03631	100	72.5	1.03631	100	72.5	1.03631	100	72.5	1.03631	100	72.5	1.03631	100	72.5	1.03631	100	72.5	1.03631	100	72.5	1.03631	100	72.5	1.03631	100	72.5	1.03631	100	72.5	1.03631	100	72.5	1.03631	100	72.5	1.03631	100	72.5	1.03631	100	72.5	1.03631	100	72.5	1.03631	92.6341	72.5	1.03631
72.6	1.03774	100	72.6	1.03774	100	72.6	1.03774	100	72.6	1.03774	100	72.6	1.03774	100	72.6	1.03774	100	72.6	1.03774	100	72.6	1.03774	100	72.6	1.03774	100	72.6	1.03774	100	72.6	1.03774	100	72.6	1.03774	100	72.6	1.03774	100	72.6	1.03774	100	72.6	1.03774	100	72.6	1.03774	92.6107	72.6	1.03774
72.7	1.03917	100	72.7	1.03917	100	72.7	1.03917	100	72.7	1.03917	100	72.7	1.03917	100	72.7	1.03917	100	72.7	1.03917	100	72.7	1.03917	100	72.7	1.03917	100	72.7	1.03917	100	72.7	1.03917	100	72.7	1.03917	100	72.7	1.03917	100	72.7	1.03917	100	72.7	1.03917	100	72.7	1.03917	92.5873	72.7	1.03917
72.8	1.04059	100	72.8	1.04059	100	72.8	1.04059	100	72.8	1.04059	100	72.8	1.04059	100	72.8	1.04059	100	72.8	1.04059	100	72.8	1.04059	100	72.8	1.04059	100	72.8	1.04059	100	72.8	1.04059	100	72.8	1.04059	100	72.8	1.04059	100	72.8	1.04059	100	72.8	1.04059	100	72.8	1.04059	92.5639	72.8	1.04059
72.9	1.04202	100	72.9	1.04202	100	72.9	1.04202	100	72.9	1.04202	100	72.9	1.04202	100	72.9	1.04202	100	72.9	1.04202	100	72.9	1.04202	100	72.9	1.04202	100	72.9	1.04202	100	72.9	1.04202	100	72.9	1.04202	100	72.9	1.04202	100	72.9	1.04202	100	72.9	1.04202	100	72.9	1.04202	92.5408	72.9	1.04202
73	1.04345	100	73	1.04345	100	73	1.04345	100	73	1.04345	100	73	1.04345	100	73	1.04345	100	73	1.04345	100	73	1.04345	100	73	1.04345	100	73	1.04345	100	73	1.04345	100	73	1.04345	100	73	1.04345	100	73	1.04345	100	73	1.04345	100	73	1.04345	92.5179	73	1.04345
73.1	1.04488	100	73.1	1.04488	100	73.1	1.04488	100	73.1	1.04488	100	73.1	1.04488	100	73.1	1.04488	100	73.1	1.04488	100	73.1	1.04488	100	73.1	1.04488	100	73.1	1.04488	100	73.1	1.04488	100	73.1	1.04488	100	73.1	1.04488	100	73.1	1.04488	100	73.1	1.04488	100	73.1	1.04488	92.4951	73.1	1.04488
73.2	1.04631	100	73.2	1.04631	100	73.2	1.04631	100	73.2	1.04631	100	73.2	1.04631	100	73.2	1.04631	100	73.2	1.04631	100	73.2	1.04631	100	73.2	1.04631	100	73.2	1.04631	100	73.2	1.04631	100	73.2	1.04631	100	73.2	1.04631	100	73.2	1.04631	100	73.2	1.04631	100	73.2	1.04631	92.4723	73.2	1.04631
73.3	1.04774	100	73.3	1.04774	100	73.3	1.04774	100	73.3	1.04774	100	73.3	1.04774	100	73.3	1.04774	100	73.3	1.04774	100	73.3	1.04774	100	73.3	1.04774	100	73.3	1.04774	100	73.3	1.04774	100	73.3	1.04774	100	73.3	1.04774	100	73.3	1.04774	100	73.3	1.04774	100	73.3	1.04774	92.4491	73.3	1.04774
73.4	1.04917	100	73.4	1.04917	100	73.4	1.04917	100	73.4	1.04917	100	73.4	1.04917	100	73.4	1.04917	100	73.4	1.04917	100	73.4	1.04917	100	73.4	1.04917	100	73.4	1.04917	100	73.4	1.04917	100	73.4	1.04917	100	73.4	1.04917	100	73.4	1.04917	100	73.4	1.04917	100	73.4	1.04917	92.426	73.4	1.04917
73.5	1.0506	100	73.5	1.0506	100	73.5	1.0506	100	73.5	1.0506	100	73.5	1.0506	100	73.5	1.0506	100	73.5	1.0506	100	73.5	1.0506	100	73.5	1.0506	100	73.5	1.0506	100	73.5	1.0506	100	73.5	1.0506	100	73.5	1.0506	100	73.5	1.0506	100	73.5	1.0506	100	73.5	1.0506	92.4028	73.5	1.0506
73.6	1.05203	100	73.6	1.05203	100	73.6	1.05203	100	73.6	1.05203	100	73.6	1.05203	100	73.6	1.05203	100	73.6	1.05203	100	73.6	1.05203	100	73.6	1.05203	100	73.6	1.05203	100	73.6	1.05203	100	73.6	1.05203	100	73.6	1.05203	100	73.6	1.05203	100	73.6	1.05203	100	73.6	1.05203	92.3798	73.6	1.05203
73.7	1.05346	100	73.7	1.05346	100	73.7	1.05346	100	73.7	1.05346	100	73.7	1.05346	100	73.7	1.05346	100	73.7	1.05346	100	73.7	1.05346	100	73.7	1.05346	100	73.7	1.05346	100	73.7	1.05346	100	73.7	1.05346	100	73.7	1.05346	100	73.7	1.05346	100	73.7	1.05346	100	73.7	1.05346	92.357	73.7	1.05346
73.8	1.05489	100	73.8	1.05489	100	73.8	1.05489	100	73.8	1.05489	100	73.8	1.05489	100	73.8	1.05489	100	73.8	1.05489	100	73.8	1.05489	100	73.8	1.05489	100	73.8	1.05489	100	73.8	1.05489	100	73.8	1.05489	100	73.8	1.05489	100	73.8	1.05489	100	73.8	1.05489	100	73.8	1.05489	92.3344	73.8	1.05489
73.9	1.05632	100	73.9	1.05632	100	73.9	1.05632	100	73.9	1.05632	100	73.9	1.05632	100	73.9	1.05632	100	73.9	1.05632	100	73.9	1.05632	100	73.9	1.05632	100	73.9	1.05632	100	73.9	1.05632	100	73.9	1.05632	100	73.9	1.05632	100	73.9	1.05632	100	73.9	1.05632	100	73.9	1.05632	92.3116	73.9	1.05632
74	1.05775	100	74	1.05775	100	74	1.05775	100	74	1.05775	100	74	1.05775	100	74	1.05775	100	74	1.05775	100	74	1.05775	100	74	1.05775	100	74	1.05775	100	74	1.05775	100	74	1.05775	100	74	1.05775	100	74	1.05775	100	74	1.05775	100	74	1.05775	92.2888	74	1.05775
74.1	1.05918	100	74.1	1.05918	100	74.1	1.05918	100	74.1	1.05918	100	74.1	1.05918	100	74.1	1.05918	100	74.1	1.05918	100	74.1	1.05918	100	74.1	1.05918	100	74.1	1.05918	100	74.1	1.05918	100	74.1	1.05918	100	74.1	1.05918	100	74.1	1.05918	100	74.1	1.05918	100	74.1	1.05918	92.2658	74.1	1.05918
74.2	1.06061	100	74.2	1.06061	100	74.2	1.06061	100	74.2	1.06061	100	74.2	1.06061	100	74.2	1.06061	100	74.2	1.06061	100	74.2	1.06061	100	74.2	1.06061	100	74.2	1.06061	100	74.2	1.06061	100	74.2	1.06061	100	74.2	1.06061	100	74.2	1.06061	100	74.2	1.06061	100	74.2	1.06061	92.2428	74.2	1.06061
74.3	1.06204	100	74.3	1.06204	100	74.3	1.06204	100	74.3	1.06204	100	74.3	1.06204	100	74.3	1.06204	100	74.3	1.06204	100	74.3	1.06204	100	74.3	1.06204	100	74.3	1.06204	100	74.3	1.06204	100	74.3	1.06204	100	74.3	1.06204	100	74.3	1.06204	100	74.3	1.06204	100	74.3	1.06204	92.2199	74.3	1.06204
74.4	1.06346	100	74.4	1.06346	100	74.4	1.06346	100	74.4	1.06346	100	74.4	1.06346	100	74.4	1.06346	100	74.4	1.06346	100	74.4	1.06346	100	74.4	1.06346	100	74.4	1.06346	100	74.4	1.06346	100	74.4	1.06346	100	74.4	1.06346	100	74.4	1.06346	100	74.4	1.06346	100	74.4	1.06346	92.1971	74.4	1.06346
74.5	1.06489	100	74.5	1.06489	100	74.5	1.06489	100	74.5	1.06489	100	74.5	1.06489	100	74.5	1.06489	100	74.5	1.06489	100	74.5	1.06489	100	74.5	1.06489	100	74.5	1.06489	100	74.5	1.06489	100	74.5	1.06489	100	74.5	1.06489	100	74.5	1.06489	100	74.5	1.06489	100	74.5	1.06489	92.1745	74.5	1.06489
74.6	1.06632	100	74.6	1.06632	100	74.6	1.06632	100	74.6	1.06632	100	74.6	1.06632	100	74.6	1.06632	100	74.6	1.06632	100	74.6	1.06632	100	74.6	1.06632	100	74.6	1.06632	100	74.6	1.06632	100	74.6	1.06632	100	74.6	1.06632	100	74.6	1.06632	100	74.6	1.06632	100	74.6	1.06632	92.1523	74.6	1.06632
74.7	1.06775	100	74.7	1.06775	100	74.7	1.06775	100	74.7	1.06775	100	74.7	1.06775	100	74.7	1.06775	100	74.7	1.06775	100	74.7	1.06775	100	74.7	1.06775	100	74.7	1.06775	100	74.7	1.06775	100	74.7	1.06775	100	74.7	1.06775	100	74.7	1.06775	100	74.7	1.06775	100	74.7	1.06775	92.1299	74.7	1.06775
74.8	1.06918	100	74.8	1.06918	100	74.8	1.06918	100	74.8	1.06918	100	74.8	1.06918	100	74.8	1.06918	100	74.8	1.06918	100	74.8	1.06918	100	74.8	1.06918	100	74.8	1.06918	100	74.8	1.06918	100	74.8	1.06918	100	74.8	1.06918	100	74.8	1.06918	100	74.8	1.06918	100	74.8	1.06918	92.1075	74.8	1.06918
74.9	1.07061	100	74.9	1.07061	100	74.9	1.07061	100	74.9	1.07061	100	74.9	1.07061	100	74.9	1.07061	100	74.9	1.07061	100	74.9	1.07061	100	74.9	1.07061	100	74.9	1.07061	100	74.9	1.07061	100	74.9	1.07061	100	74.9	1.07061	100	74.9	1.07061	100	74.9	1.07061	100	74.9	1.07061	92.0852	74.9	1.07061
75	1.07204	100	75	1.07204	100	75	1.07204	100	75	1.07204	100	75	1.07204	100	75	1.07204	100	75	1.07204	100	75	1.07204	100	75	1.07204	100	75	1.07204	100	75	1.07204	100	75	1.07204	100	75	1.07204	100	75	1.07204	100	75	1.07204	100	75	1.07204	92.0628	75	1.07204
75.1	1.07347	100	75.1	1.07347	100	75.1	1.07347	100	75.1	1.07347	100	75.1	1.07347	100	75.1	1.07347	100	75.1	1.07347	100	75.1	1.07347	100	75.1	1.07347	100	75.1	1.07347	100	75.1	1.07347	100	75.1	1.07347	100	75.1	1.07347	100	75.1	1.07347	100	75.1	1.07347	100	75.1	1.07347	92.0405	75.1	1.07347
75.2	1.0749	100	75.2	1.0749	100	75.2	1.0749	100	75.2	1.0749	100	75.2	1.0749	100	75.2	1.0749	100	75.2	1.0749	100	75.2	1.0749	100	75.2	1.0749	100	75.2	1.0749	100	75.2	1.0749	100	75.2	1.0749	100	75.2	1.0749	100	75.2	1.0749	100	75.2	1.0749	100	75.2	1.0749	92.0185	75.2	1.0749
75.3	1.07633	100	75.3	1.07633	100	75.3	1.07633	100	75.3	1.07633	100	75.3	1.07633	100	75.3	1.07633	100	75.3	1.07633	100	75.3	1.07633	100	75.3	1.07633	100	75.3	1.07633	100	75.3	1.07633	100	75.3	1.07633	100	75.3	1.07633	100	75.3	1.07633	100	75.3	1.07633	100	75.3	1.07633	91.9965	75.3	1.07633
75.4	1.07776	100	75.4	1.07776	100	75.4	1.07776	100	75.4	1.07776	100	75.4	1.07776	100	75.4	1.07776	100	75.4	1.07776	100	75.4	1.07776	100	75.4	1.07776	100	75.4	1.07776	100	75.4	1.07776	100	75.4	1.07776	100	75.4	1.07776	100	75.4	1.07776	100	75.4	1.07776	100	75.4	1.07776	91.9745	75.4	1.07776
75.5	1.07919	100	75.5	1.07919	100	75.5	1.07919	100	75.5	1.07919	100	75.5	1.07919	100	75.5	1.07919	100	75.5	1.07919	100	75.5	1.07919	100	75.5	1.07919	100	75.5	1.07919	100	75.5	1.07919	100	75.5	1.07919	100	75.5	1.07919	100	75.5	1.07919	100	75.5	1.07919	100	75.5	1.07919	91.9525	75.5	1.07919
75.6	1.08062	100	75.6	1.08062	100	75.6	1.08062	100	75.6	1.08062	100	75.6	1.08062	100	75.6	1.08062	100	75.6	1.08062	100	75.6	1.08062	100	75.6	1.08062	100	75.6	1.08062	100	75.6	1.08062	100	75.6	1.08062	100	75.6	1.08062	100	75.6	1.08062	100	75.6	1.08062	100	75.6	1.08062	91.9302	75.6	1.08062
75.7	1.08205	100	75.7	1.08205	100	75.7	1.08205	100	75.7	1.08205	100	75.7	1.08205	100	75.7	1.08205	100	75.7	1.08205	100	75.7	1.08205	100	75.7	1.08205	100	75.7	1.08205	100	75.7	1.08205	100	75.7	1.08205	100	75.7	1.08205	100	75.7	1.08205	100	75.7	1.08205	100	75.7	1.08205	91.9079	75.7	1.08205
75.8	1.08348	100	75.8	1.08348	100	75.8	1.08348	100	75.8	1.08348	100	75.8	1.08348	100	75.8	1.08348	100	75.8	1.08348	100	75.8	1.08348	100	75.8	1.08348	100	75.8	1.08348	100	75.8	1.08348	100	75.8	1.08348	100	75.8	1.08348	100	75.8	1.08348	100	75.8	1.08348	100	75.8	1.08348	91.8858	75.8	1.08348
75.9	1.08491	100	75.9	1.08491	100	75.9	1.08491	100	75.9	1.08491	100	75.9	1.08491	100	75.9	1.08491	100	75.9	1.08491	100	75.9	1.08491	100	75.9	1.08491	100	75.9	1.08491	100	75.9	1.08491	100	75.9	1.08491	100	75.9	1.08491	100	75.9	1.08491	100	75.9	1.08491	100	75.9	1.08491	91.8642	75.9	1.08491
76	1.08634	100	76	1.08634	100	76	1.08634	100	76	1.08634	100	76	1.08634	100	76	1.08634	100	76	1.08634	100	76	1.08634	100	76	1.08634	100	76	1.08634	100	76	1.08634	100	76	1.08634	100	76	1.08634	100	76	1.08634	100	76	1.08634	100	76	1.08634	91.8427	76	1.08634
76.1	1.08776	100	76.1	1.08776	100	76.1	1.08776	100	76.1	1.08776	100	76.1	1.08776	100	76.1	1.08776	100	76.1	1.08776	100	76.1	1.08776	100	76.1	1.08776	100	76.1	1.08776	100	76.1	1.08776	100	76.1	1.08776	100	76.1	1.08776	100	76.1	1.08776	100	76.1	1.08776	100	76.1	1.08776	91.8214	76.1	1.08776
76.2	1.08919	100	76.2	1.08919	100	76.2	1.08919	100	76.2	1.08919	100	76.2	1.08919	100	76.2	1.08919	100	76.2	1.08919	100	76.2	1.08919	100	76.2	1.08919	100	76.2	1.08919	100	76.2	1.08919	100	76.2	1.08919	100	76.2	1.08919	100	76.2	1.08919	100	76.2	1.08919	100	76.2	1.08919	91.7996	76.2	1.08919
76.3	1.09062	100	76.3	1.09062	100	76.3	1.09062	100	76.3	1.09062	100	76.3	1.09062	100	76.3	1.09062	100	76.3	1.09062	100	76.3	1.09062	100	76.3	1.09062	100	76.3	1.09062	100	76.3	1.09062	100	76.3	1.09062	100	76.3	1.09062	100	76.3	1.09062	100	76.3	1.09062	100	76.3	1.09062	91.7777	76.3	1.09062
76.4	1.09205	100	76.4	1.09205	100	76.4	1.09205	100	76.4	1.09205	100	76.4	1.09205	100	76.4	1.09205	100	76.4	1.09205	100	76.4	1.09205	100	76.4	1.09205	100	76.4	1.09205	100	76.4	1.09205	100	76.4	1.09205	100	76.4	1.09205	100	76.4	1.09205	100	76.4	1.09205	100	76.4	1.09205	91.7559	76.4	1.09205
76.5	1.09348	100	76.5	1.09348	100	76.5	1.09348	100	76.5	1.09348	100	76.5	1.09348	100	76.5	1.09348	100	76.5	1.09348	100	76.5	1.09348	100	76.5	1.09348	100	76.5	1.09348	100	76.5	1.09348	100	76.5	1.09348	100	76.5	1.09348	100	76.5	1.09348	100	76.5	1.09348	100	76.5	1.09348	91.7343	76.5	1.09348
76.6	1.09491	100	76.6	1.09491	100	76.6	1.09491	100	76.6	1.09491	100	76.6	1.09491	100	76.6	1.09491	100	76.6	1.09491	100	76.6	1.09491	100	76.6	1.09491	100	76.6	1.09491	100	76.6	1.09491	100	76.6	1.09491	100	76.6	1.09491	100	76.6	1.09491	100	76.6	1.09491	100	76.6	1.09491	91.7128	76.6	1.09491
76.7	1.09634	100	76.7	1.09634	100	76.7	1.09634	100	76.7	1.09634	100	76.7	1.09634	100	76.7	1.09634	100	76.7	1.09634	100	76.7	1.09634	100	76.7	1.09634	100	76.7	1.09634	100	76.7	1.09634	100	76.7	1.09634	100	76.7	1.09634	100	76.7	1.09634	100	76.7	1.09634	100	76.7	1.09634	91.6915	76.7	1.09634
76.8	1.09777	100	76.8	1.09777	100	76.8	1.09777	100	76.8	1.09777	100	76.8	1.09777	100	76.8	1.09777	100	76.8	1.09777	100	76.8	1.09777	100	76.8	1.09777	100	76.8	1.09777	100	76.8	1.09777	100	76.8	1.09777	100	76.8	1.09777	100	76.8	1.09777	100	76.8	1.09777	100	76.8	1.09777	91.6701	76.8	1.09777
76.9	1.0992	100	76.9	1.0992	100	76.9	1.0992	100	76.9	1.0992	100	76.9	1.0992	100	76.9	1.0992	100	76.9	1.0992	100	76.9	1.0992	100	76.9	1.0992	100	76.9	1.0992	100	76.9	1.0992	100	76.9	1.0992	100	76.9	1.0992	100	76.9	1.0992	100	76.9	1.0992	100	76.9	1.0992	91.6489	76.9	1.0992
77	1.10063	100	77	1.10063	100	77	1.10063	100	77	1.10063	100	77	1.10063	100	77	1.10063	100	77	1.10063	100	77	1.10063	100	77	1.10063	100	77	1.10063	100	77	1.10063	100	77	1.10063	100	77	1.10063	100	77	1.10063	100	77	1.10063	100	77	1.10063	91.6278	77	1.10063
77.1	1.10206	100	77.1	1.10206	100	77.1	1.10206	100	77.1	1.10206	100	77.1	1.10206	100	77.1	1.10206	100	77.1	1.10206	100	77.1	1.10206	100	77.1	1.10206	100	77.1	1.10206	100	77.1	1.10206	100	77.1	1.10206	100	77.1	1.10206	100	77.1	1.10206	100	77.1	1.10206	100	77.1	1.10206	91.6069	77.1	1.10206
77.2	1.10349	100	77.2	1.10349	100	77.2	1.10349	100	77.2	1.10349	100	77.2	1.10349	100	77.2	1.10349	100	77.2	1.10349	100	77.2	1.10349	100	77.2	1.10349	100	77.2	1.10349	100	77.2	1.10349	100	77.2	1.10349	100	77.2	1.10349	100	77.2	1.10349	100	77.2	1.10349	100	77.2	1.10349	91.5862	77.2	1.10349
77.3	1.10492	100	77.3	1.10492	100	77.3	1.10492	100	77.3	1.10492	100	77.3	1.10492	100	77.3	1.10492	100	77.3	1.10492	100	77.3	1.10492	100	77.3	1.10492	100	77.3	1.10492	100	77.3	1.10492	100	77.3	1.10492	100	77.3	1.10492	100	77.3	1.10492	100	77.3	1.10492	100	77.3	1.10492	91.5652	77.3	1.10492
77.4	1.10635	100	77.4	1.10635	100	77.4	1.10635	100	77.4	1.10635	100	77.4	1.10635	100	77.4	1.10635	100	77.4	1.10635	100	77.4	1.10635	100	77.4	1.10635	100	77.4	1.10635	100	77.4	1.10635	100	77.4	1.10635	100	77.4	1.10635	100	77.4	1.10635	100	77.4	1.10635	100	77.4	1.10635	91.5441	77.4	1.10635
77.5	1.10778	100	77.5	1.10778	100	77.5	1.10778	100	77.5	1.10778	100	77.5	1.10778	100	77.5	1.10778	100	77.5	1.10778	100	77.5	1.10778	100	77.5	1.10778	100	77.5	1.10778	100	77.5	1.10778	100	77.5	1.10778	100	77.5	1.10778	100	77.5	1.10778	100	77.5	1.10778	100	77.5	1.10778	91.5234	77.5	1.10778
77.6	1.10921	100	77.6	1.10921	100	77.6	1.10921	100	77.6	1.10921	100	77.6	1.10921	100	77.6	1.10921	100	77.6	1.10921	100	77.6	1.10921	100	77.6	1.10921	100	77.6	1.10921	100	77.6	1.10921	100	77.6	1.10921	100	77.6	1.10921	100	77.6	1.10921	100	77.6	1.10921	100	77.6	1.10921	91.5029	77.6	1.10921
77.7	1.11063	100	77.7	1.11063	100	77.7	1.11063	100	77.7	1.11063	100	77.7	1.11063	100	77.7	1.11063	100	77.7	1.11063	100	77.7	1.11063	100	77.7	1.11063	100	77.7	1.11063	100	77.7	1.11063	100	77.7	1.11063	100	77.7	1.11063	100	77.7	1.11063	100	77.7	1.11063	100	77.7	1.11063	91.4822	77.7	1.11063
77.8	1.11206	100	77.8	1.11206	100	77.8	1.11206	100	77.8	1.11206	100	77.8	1.11206	100	77.8	1.11206	100	77.8	1.11206	100	77.8	1.11206	100	77.8	1.11206	100	77.8	1.11206	100	77.8	1.11206	100	77.8	1.11206	100	77.8	1.11206	100	77.8	1.11206	100	77.8	1.11206	100	77.8	1.11206	91.4615	77.8	1.11206
77.9	1.11349	100	77.9	1.11349	100	77.9	1.11349	100	77.9	1.11349	100	77.9	1.11349	100	77.9	1.11349	100	77.9	1.11349	100	77.9	1.11349	100	77.9	1.11349	100	77.9	1.11349	100	77.9	1.11349	100	77.9	1.11349	100	77.9	1.11349	100	77.9	1.11349	100	77.9	1.11349	100	77.9	1.11349	91.4411	77.9	1.11349
78	1.11492	100	78	1.11492	100	78	1.11492	100	78	1.11492	100	78	1.11492	100	78	1.11492	100	78	1.11492	100	78	1.11492	100	78	1.11492	100	78	1.11492	100	78	1.11492	100	78	1.11492	100	78	1.11492	100	78	1.11492	100	78	1.11492	100	78	1.11492	91.4208	78	1.11492
78.1	1.11635	100	78.1	1.11635	100	78.1	1.11635	100	78.1	1.11635	100	78.1	1.11635	100	78.1	1.11635	100	78.1	1.11635	100	78.1	1.11635	100	78.1	1.11635	100	78.1	1.11635	100	78.1	1.11635	100	78.1	1.11635	100	78.1	1.11635	100	78.1	1.11635	100	78.1	1.11635	100	78.1	1.11635	91.4006	78.1	1.11635
78.2	1.11778	100	78.2	1.11778	100	78.2	1.11778	100	78.2	1.11778	100	78.2	1.11778	100	78.2	1.11778	100	78.2	1.11778	100	78.2	1.11778	100	78.2	1.11778	100	78.2	1.11778	100	78.2	1.11778	100	78.2	1.11778	100	78.2	1.11778	100	78.2	1.11778	100	78.2	1.11778	100	78.2	1.11778	91.3804	78.2	1.11778
78.3	1.11921	100	78.3	1.11921	100	78.3	1.11921	100	78.3	1.11921	100	78.3	1.11921	100	78.3	1.11921	100	78.3	1.11921	100	78.3	1.11921	100	78.3	1.11921	100	78.3	1.11921	100	78.3	1.11921	100	78.3	1.11921	100	78.3	1.11921	100	78.3	1.11921	100	78.3	1.11921	100	78.3	1.11921	91.3602	78.3	1.11921
78.4	1.12064	100	78.4	1.12064	100	78.4	1.12064	100	78.4	1.12064	100	78.4	1.12064	100	78.4	1.12064	100	78.4	1.12064	100	78.4	1.12064	100	78.4	1.12064	100	78.4	1.12064	100	78.4	1.12064	100	78.4	1.12064	100	78.4	1.12064	100	78.4	1.12064	100	78.4	1.12064	100	78.4	1.12064	91.3401	78.4	1.12064
78.5	1.12207	100	78.5	1.12207	100	78.5	1.12207	100	78.5	1.12207	100	78.5	1.12207	100	78.5	1.12207	100	78.5	1.12207	100	78.5	1.12207	100	78.5	1.12207	100	78.5	1.12207	100	78.5	1.12207	100	78.5	1.12207	100	78.5	1.12207	100	78.5	1.12207	100	78.5	1.12207	100	78.5	1.12207	91.3202	78.5	1.12207
78.6	1.1235	100	78.6	1.1235	100	78.6	1.1235	100	78.6	1.1235	100	78.6	1.1235	100	78.6	1.1235	100	78.6	1.1235	100	78.6	1.1235	100	78.6	1.1235	100	78.6	1.1235	100	78.6	1.1235	100	78.6	1.1235	100	78.6	1.1235	100	78.6	1.1235	100	78.6	1.1235	100	78.6	1.1235	91.3004	78.6	1.1235
78.7	1.12493	100	78.7	1.12493	100	78.7	1.12493	100	78.7	1.12493	100	78.7	1.12493	100	78.7	1.12493	100	78.7	1.12493	100	78.7	1.12493	100	78.7	1.12493	100	78.7	1.12493	100	78.7	1.12493	100	78.7	1.12493	100	78.7	1.12493	100	78.7	1.12493	100	78.7	1.12493	100	78.7	1.12493	91.2804	78.7	1.12493
78.8	1.12636	100	78.8	1.12636	100	78.8	1.12636	100	78.8	1.12636	100	78.8	1.12636	100	78.8	1.12636	100	78.8	1.12636	100	78.8	1.12636	100	78.8	1.12636	100	78.8	1.12636	100	78.8	1.12636	100	78.8	1.12636	100	78.8	1.12636	100	78.8	1.12636	100	78.8	1.12636	100	78.8	1.12636	91.2605	78.8	1.12636
78.9	1.12779	100	78.9	1.12779	100	78.9	1.12779	100	78.9	1.12779	100	78.9	1.12779	100	78.9	1.12779	100	78.9	1.12779	100	78.9	1.12779	100	78.9	1.12779	100	78.9	1.12779	100	78.9	1.12779	100	78.9	1.12779	100	78.9	1.12779	100	78.9	1.12779	100	78.9	1.12779	100	78.9	1.12779	91.2407	78.9	1.12779
79	1.12922	100	79	1.12922	100	79	1.12922	100	79	1.12922	100	79	1.12922	100	79	1.12922	100	79	1.12922	100	79	1.12922	100	79	1.12922	100	79	1.12922	100	79	1.12922	100	79	1.12922	100	79	1.12922	100	79	1.12922	100	79	1.12922	100	79	1.12922	91.2212	79	1.12922
79.1	1.13065	100	79.1	1.13065	100	79.1	1.13065	100	79.1	1.13065	100	79.1	1.13065	100	79.1	1.13065	100	79.1	1.13065	100	79.1	1.13065	100	79.1	1.13065	100	79.1	1.13065	100	79.1	1.13065	100	79.1	1.13065	100	79.1	1.13065	100	79.1	1.13065	100	79.1	1.13065	100	79.1	1.13065	91.2017	79.1	1.13065
79.2	1.13208	100	79.2	1.13208	100	79.2	1.13208	100	79.2	1.13208	100	79.2	1.13208	100	79.2	1.13208	100	79.2	1.13208	100	79.2	1.13208	100	79.2	1.13208	100	79.2	1.13208	100	79.2	1.13208	100	79.2	1.13208	100	79.2	1.13208	100	79.2	1.13208	100	79.2	1.13208	100	79.2	1.13208	91.1819	79.2	1.13208
79.3	1.1335	100	79.3	1.1335	100	79.3	1.1335	100	79.3	1.1335	100	79.3	1.1335	100	79.3	1.1335	100	79.3	1.1335	100	79.3	1.1335	100	79.3	1.1335	100	79.3	1.1335	100	79.3	1.1335	100	79.3	1.1335	100	79.3	1.1335	100	79.3	1.1335	100	79.3	1.1335	100	79.3	1.1335	91.162	79.3	1.1335
79.4	1.13493	100	79.4	1.13493	100	79.4	1.13493	100	79.4	1.13493	100	79.4	1.13493	100	79.4	1.13493	100	79.4	1.13493	100	79.4	1.13493	100	79.4	1.13493	100	79.4	1.13493	100	79.4	1.13493	100	79.4	1.13493	100	79.4	1.13493	100	79.4	1.13493	100	79.4	1.13493	100	79.4	1.13493	91.1423	79.4	1.13493
79.5	1.13636	100	79.5	1.13636	100	79.5	1.13636	100	79.5	1.13636	100	79.5	1.13636	100	79.5	1.13636	100	79.5	1.13636	100	79.5	1.13636	100	79.5	1.13636	100	79.5	1.13636	100	79.5	1.13636	100	79.5	1.13636	100	79.5	1.13636	100	79.5	1.13636	100	79.5	1.13636	100	79.5	1.13636	91.1225	79.5	1.13636
79.6	1.13779	100	79.6	1.13779	100	79.6	1.13779	100	79.6	1.13779	100	79.6	1.13779	100	79.6	1.13779	100	79.6	1.13779	100	79.6	1.13779	100	79.6	1.13779	100	79.6	1.13779	100	79.6	1.13779	100	79.6	1.13779	100	79.6	1.13779	100	79.6	1.13779	100	79.6	1.13779	100	79.6	1.13779	91.1029	79.6	1.13779
79.7	1.13922	100	79.7	1.13922	100	79.7	1.13922	100	79.7	1.13922	100	79.7	1.13922	100	79.7	1.13922	100	79.7	1.13922	100	79.7	1.13922	100	79.7	1.13922	100	79.7	1.13922	100	79.7	1.13922	100	79.7	1.13922	100	79.7	1.13922	100	79.7	1.13922	100	79.7	1.13922	100	79.7	1.13922	91.0833	79.7	1.13922
79.8	1.14065	100	79.8	1.14065	100	79.8	1.14065	100	79.8	1.14065	100	79.8	1.14065	100	79.8	1.14065	100	79.8	1.14065	100	79.8	1.14065	100	79.8	1.14065	100	79.8	1.14065	100	79.8	1.14065	100	79.8	1.14065	100	79.8	1.14065	100	79.8	1.14065	100	79.8	1.14065	100	79.8	1.14065	91.0636	79.8	1.14065
79.9	1.14208	100	79.9	1.14208	100	79.9	1.14208	100	79.9	1.14208	100	79.9	1.14208	100	79.9	1.14208	100	79.9	1.14208	100	79.9	1.14208	100	79.9	1.14208	100	79.9	1.14208	100	79.9	1.14208	100	79.9	1.14208	100	79.9	1.14208	100	79.9	1.14208	100	79.9	1.14208	100	79.9	1.14208	91.044	79.9	1.14208
80	1.14351	100	80	1.14351	100	80	1.14351	100	80	1.14351	100	80	1.14351	100	80	1.14351	100	80	1.14351	100	80	1.14351	100	80	1.14351	100	80	1.14351	100	80	1.14351	100	80	1.14351	100	80	1.14351	100	80	1.14351	100	80	1.14351	100	80	1.14351	91.0245	80	1.14351
80.1	1.14494	100	80.1	1.14494	100	80.1	1.14494	100	80.1	1.14494	100	80.1	1.14494	100	80.1	1.14494	100	80.1	1.14494	100	80.1	1.14494	100	80.1	1.14494	100	80.1	1.14494	100	80.1	1.14494	100	80.1	1.14494	100	80.1	1.14494	100	80.1	1.14494	100	80.1	1.14494	100	80.1	1.14494	91.0049	80.1	1.14494
80.2	1.14637	100	80.2	1.14637	100	80.2	1.14637	100	80.2	1.14637	100	80.2	1.14637	100	80.2	1.14637	100	80.2	1.14637	100	80.2	1.14637	100	80.2	1.14637	100	80.2	1.14637	100	80.2	1.14637	100	80.2	1.14637	100	80.2	1.14637	100	80.2	1.14637	100	80.2	1.14637	100	80.2	1.14637	90.9849	80.2	1.14637
80.3	1.1478	100	80.3	1.1478	100	80.3	1.1478	100	80.3	1.1478	100	80.3	1.1478	100	80.3	1.1478	100	80.3	1.1478	100	80.3	1.1478	100	80.3	1.1478	100	80.3	1.1478	100	80.3	1.1478	100	80.3	1.1478	100	80.3	1.1478	100	80.3	1.1478	100	80.3	1.1478	100	80.3	1.1478	90.965	80.3	1.1478
80.4	1.14923	100	80.4	1.14923	100	80.4	1.14923	100	80.4	1.14923	100	80.4	1.14923	100	80.4	1.14923	100	80.4	1.14923	100	80.4	1.14923	100	80.4	1.14923	100	80.4	1.14923	100	80.4	1.14923	100	80.4	1.14923	100	80.4	1.14923	100	80.4	1.14923	100	80.4	1.14923	100	80.4	1.14923	90.9454	80.4	1.14923
80.5	1.15066	100	80.5	1.15066	100	80.5	1.15066	100	80.5	1.15066	100	80.5	1.15066	100	80.5	1.15066	100	80.5	1.15066	100	80.5	1.15066	100	80.5	1.15066	100	80.5	1.15066	100	80.5	1.15066	100	80.5	1.15066	100	80.5	1.15066	100	80.5	1.15066	100	80.5	1.15066	100	80.5	1.15066	90.9257	80.5	1.15066
80.6	1.15209	100	80.6	1.15209	100	80.6	1.15209	100	80.6	1.15209	100	80.6	1.15209	100	80.6	1.15209	100	80.6	1.15209	100	80.6	1.15209	100	80.6	1.15209	100	80.6	1.15209	100	80.6	1.15209	100	80.6	1.15209	100	80.6	1.15209	100	80.6	1.15209	100	80.6	1.15209	100	80.6	1.15209	90.9061	80.6	1.15209
80.7	1.15352	100	80.7	1.15352	100	80.7	1.15352	100	80.7	1.15352	100	80.7	1.15352	100	80.7	1.15352	100	80.7	1.15352	100	80.7	1.15352	100	80.7	1.15352	100	80.7	1.15352	100	80.7	1.15352	100	80.7	1.15352	100	80.7	1.15352	100	80.7	1.15352	100	80.7	1.15352	100	80.7	1.15352	90.8865	80.7	1.15352
80.8	1.15495	100	80.8	1.15495	100	80.8	1.15495	100	80.8	1.15495	100	80.8	1.15495	100	80.8	1.15495	100	80.8	1.15495	100	80.8	1.15495	100	80.8	1.15495	100	80.8	1.15495	100	80.8	1.15495	100	80.8	1.15495	100	80.8	1.15495	100	80.8	1.15495	100	80.8	1.15495	100	80.8	1.15495	90.8669	80.8	1.15495
80.9	1.15638	100	80.9	1.15638	100	80.9	1.15638	100	80.9	1.15638	100	80.9	1.15638	100	80.9	1.15638	100	80.9	1.15638	100	80.9	1.15638	100	80.9	1.15638	100	80.9	1.15638	100	80.9	1.15638	100	80.9	1.15638	100	80.9	1.15638	100	80.9	1.15638	100	80.9	1.15638	100	80.9	1.15638	90.8471	80.9	1.15638
81	1.1578	100	81	1.1578	100	81	1.1578	100	81	1.1578	100	81	1.1578	100	81	1.1578	100	81	1.1578	100	81	1.1578	100	81	1.1578	100	81	1.1578	100	81	1.1578	100	81	1.1578	100	81	1.1578	100	81	1.1578	100	81	1.1578	100	81	1.1578	90.8275	81	1.1578
81.1	1.15923	100	81.1	1.15923	100	81.1	1.15923	100	81.1	1.15923	100	81.1	1.15923	100	81.1	1.15923	100	81.1	1.15923	100	81.1	1.15923	100	81.1	1.15923	100	81.1	1.15923	100	81.1	1.15923	100	81.1	1.15923	100	81.1	1.15923	100	81.1	1.15923	100	81.1	1.15923	100	81.1	1.15923	90.8082	81.1	1.15923
81.2	1.16066	100	81.2	1.16066	100	81.2	1.16066	100	81.2	1.16066	100	81.2	1.16066	100	81.2	1.16066	100	81.2	1.16066	100	81.2	1.16066	100	81.2	1.16066	100	81.2	1.16066	100	81.2	1.16066	100	81.2	1.16066	100	81.2	1.16066	100	81.2	1.16066	100	81.2	1.16066	100	81.2	1.16066	90.7887	81.2	1.16066
81.3	1.16209	100	81.3	1.16209	100	81.3	1.16209	100	81.3	1.16209	100	81.3	1.16209	100	81.3	1.16209	100	81.3	1.16209	100	81.3	1.16209	100	81.3	1.16209	100	81.3	1.16209	100	81.3	1.16209	100	81.3	1.16209	100	81.3	1.16209	100	81.3	1.16209	100	81.3	1.16209	100	81.3	1.16209	90.7691	81.3	1.16209
81.4	1.16352	100	81.4	1.16352	100	81.4	1.16352	100	81.4	1.16352	100	81.4	1.16352	100	81.4	1.16352	100	81.4	1.16352	100	81.4	1.16352	100	81.4	1.16352	100	81.4	1.16352	100	81.4	1.16352	100	81.4	1.16352	100	81.4	1.16352	100	81.4	1.16352	100	81.4	1.16352	100	81.4	1.16352	90.7498	81.4	1.16352
81.5	1.16495	100	81.5	1.16495	100	81.5	1.16495	100	81.5	1.16495	100	81.5	1.16495	100	81.5	1.16495	100	81.5	1.16495	100	81.5	1.16495	100	81.5	1.16495	100	81.5	1.16495	100	81.5	1.16495	100	81.5	1.16495	100	81.5	1.16495	100	81.5	1.16495	100	81.5	1.16495	100	81.5	1.16495	90.7304	81.5	1.16495
81.6	1.16638	100	81.6	1.16638	100	81.6	1.16638	100	81.6	1.16638	100	81.6	1.16638	100	81.6	1.16638	100	81.6	1.16638	100	81.6	1.16638	100	81.6	1.16638	100	81.6	1.16638	100	81.6	1.16638	100	81.6	1.16638	100	81.6	1.16638	100	81.6	1.16638	100	81.6	1.16638	100	81.6	1.16638	90.7111	81.6	1.16638
81.7	1.16781	100	81.7	1.16781	100	81.7	1.16781	100	81.7	1.16781	100	81.7	1.16781	100	81.7	1.16781	100	81.7	1.16781	100	81.7	1.16781	100	81.7	1.16781	100	81.7	1.16781	100	81.7	1.16781	100	81.7	1.16781	100	81.7	1.16781	100	81.7	1.16781	100	81.7	1.16781	100	81.7	1.16781	90.692	81.7	1.16781
81.8	1.16924	100	81.8	1.16924	100	81.8	1.16924	100	81.8	1.16924	100	81.8	1.16924	100	81.8	1.16924	100	81.8	1.16924	100	81.8	1.16924	100	81.8	1.16924	100	81.8	1.16924	100	81.8	1.16924	100	81.8	1.16924	100	81.8	1.16924	100	81.8	1.16924	100	81.8	1.16924	100	81.8	1.16924	90.6727	81.8	1.16924
81.9	1.17067	100	81.9	1.17067	100	81.9	1.17067	100	81.9	1.17067	100	81.9	1.17067	100	81.9	1.17067	100	81.9	1.17067	100	81.9	1.17067	100	81.9	1.17067	100	81.9	1.17067	100	81.9	1.17067	100	81.9	1.17067	100	81.9	1.17067	100	81.9	1.17067	100	81.9	1.17067	100	81.9	1.17067	90.6533	81.9	1.17067
82	1.1721	100	82	1.1721	100	82	1.1721	100	82	1.1721	100	82	1.1721	100	82	1.1721	100	82	1.1721	100	82	1.1721	100	82	1.1721	100	82	1.1721	100	82	1.1721	100	82	1.1721	100	82	1.1721	100	82	1.1721	100	82	1.1721	100	82	1.1721	90.6338	82	1.1721
82.1	1.17353	100	82.1	1.17353	100	82.1	1.17353	100	82.1	1.17353	100	82.1	1.17353	100	82.1	1.17353	100	82.1	1.17353	100	82.1	1.17353	100	82.1	1.17353	100	82.1	1.17353	100	82.1	1.17353	100	82.1	1.17353	100	82.1	1.17353	100	82.1	1.17353	100	82.1	1.17353	100	82.1	1.17353	90.6148	82.1	1.17353
82.2	1.17496	100	82.2	1.17496	100	82.2	1.17496	100	82.2	1.17496	100	82.2	1.17496	100	82.2	1.17496	100	82.2	1.17496	100	82.2	1.17496	100	82.2	1.17496	100	82.2	1.17496	100	82.2	1.17496	100	82.2	1.17496	100	82.2	1.17496	100	82.2	1.17496	100	82.2	1.17496	100	82.2	1.17496	90.5959	82.2	1.17496
82.3	1.17639	100	82.3	1.17639	100	82.3	1.17639	100	82.3	1.17639	100	82.3	1.17639	100	82.3	1.17639	100	82.3	1.17639	100	82.3	1.17639	100	82.3	1.17639	100	82.3	1.17639	100	82.3	1.17639	100	82.3	1.17639	100	82.3	1.17639	100	82.3	1.17639	100	82.3	1.17639	100	82.3	1.17639	90.577	82.3	1.17639
82.4	1.17782	100	82.4	1.17782	100	82.4	1.17782	100	82.4	1.17782	100	82.4	1.17782	100	82.4	1.17782	100	82.4	1.17782	100	82.4	1.17782	100	82.4	1.17782	100	82.4	1.17782	100	82.4	1.17782	100	82.4	1.17782	100	82.4	1.17782	100	82.4	1.17782	100	82.4	1.17782	100	82.4	1.17782	90.558	82.4	1.17782
82.5	1.17925	100	82.5	1.17925	100	82.5	1.17925	100	82.5	1.17925	100	82.5	1.17925	100	82.5	1.17925	100	82.5	1.17925	100	82.5	1.17925	100	82.5	1.17925	100	82.5	1.17925	100	82.5	1.17925	100	82.5	1.17925	100	82.5	1.17925	100	82.5	1.17925	100	82.5	1.17925	100	82.5	1.17925	90.5389	82.5	1.17925
82.6	1.18067	100	82.6	1.18067	100	82.6	1.18067	100	82.6	1.18067	100	82.6	1.18067	100	82.6	1.18067	100	82.6	1.18067	100	82.6	1.18067	100	82.6	1.18067	100	82.6	1.18067	100	82.6	1.18067	100	82.6	1.18067	100	82.6	1.18067	100	82.6	1.18067	100	82.6	1.18067	100	82.6	1.18067	90.5196	82.6	1.18067
82.7	1.1821	100	82.7	1.1821	100	82.7	1.1821	100	82.7	1.1821	100	82.7	1.1821	100	82.7	1.1821	100	82.7	1.1821	100	82.7	1.1821	100	82.7	1.1821	100	82.7	1.1821	100	82.7	1.1821	100	82.7	1.1821	100	82.7	1.1821	100	82.7	1.1821	100	82.7	1.1821	100	82.7	1.1821	90.5005	82.7	1.1821
82.8	1.18353	100	82.8	1.18353	100	82.8	1.18353	100	82.8	1.18353	100	82.8	1.18353	100	82.8	1.18353	100	82.8	1.18353	100	82.8	1.18353	100	82.8	1.18353	100	82.8	1.18353	100	82.8	1.18353	100	82.8	1.18353	100	82.8	1.18353	100	82.8	1.18353	100	82.8	1.18353	100	82.8	1.18353	90.4816	82.8	1.18353
82.9	1.18496	100	82.9	1.18496	100	82.9	1.18496	100	82.9	1.18496	100	82.9	1.18496	100	82.9	1.18496	100	82.9	1.18496	100	82.9	1.18496	100	82.9	1.18496	100	82.9	1.18496	100	82.9	1.18496	100	82.9	1.18496	100	82.9	1.18496	100	82.9	1.18496	100	82.9	1.18496	100	82.9	1.18496	90.4628	82.9	1.18496
83	1.18639	100	83	1.18639	100	83	1.18639	100	83	1.18639	100	83	1.18639	100	83	1.18639	100	83	1.18639	100	83	1.18639	100	83	1.18639	100	83	1.18639	100	83	1.18639	100	83	1.18639	100	83	1.18639	100	83	1.18639	100	83	1.18639	100	83	1.18639	90.444	83	1.18639
83.1	1.18782	100	83.1	1.18782	100	83.1	1.18782	100	83.1	1.18782	100	83.1	1.18782	100	83.1	1.18782	100	83.1	1.18782	100	83.1	1.18782	100	83.1	1.18782	100	83.1	1.18782	100	83.1	1.18782	100	83.1	1.18782	100	83.1	1.18782	100	83.1	1.18782	100	83.1	1.18782	100	83.1	1.18782	90.425	83.1	1.18782
83.2	1.18925	100	83.2	1.18925	100	83.2	1.18925	100	83.2	1.18925	100	83.2	1.18925	100	83.2	1.18925	100	83.2	1.18925	100	83.2	1.18925	100	83.2	1.18925	100	83.2	1.18925	100	83.2	1.18925	100	83.2	1.18925	100	83.2	1.18925	100	83.2	1.18925	100	83.2	1.18925	100	83.2	1.18925	90.4061	83.2	1.18925
83.3	1.19068	100	83.3	1.19068	100	83.3	1.19068	100	83.3	1.19068	100	83.3	1.19068	100	83.3	1.19068	100	83.3	1.19068	100	83.3	1.19068	100	83.3	1.19068	100	83.3	1.19068	100	83.3	1.19068	100	83.3	1.19068	100	83.3	1.19068	100	83.3	1.19068	100	83.3	1.19068	100	83.3	1.19068	90.3873	83.3	1.19068
83.4	1.19211	100	83.4	1.19211	100	83.4	1.19211	100	83.4	1.19211	100	83.4	1.19211	100	83.4	1.19211	100	83.4	1.19211	100	83.4	1.19211	100	83.4	1.19211	100	83.4	1.19211	100	83.4	1.19211	100	83.4	1.19211	100	83.4	1.19211	100	83.4	1.19211	100	83.4	1.19211	100	83.4	1.19211	90.369	83.4	1.19211
83.5	1.19354	100	83.5	1.19354	100	83.5	1.19354	100	83.5	1.19354	100	83.5	1.19354	100	83.5	1.19354	100	83.5	1.19354	100	83.5	1.19354	100	83.5	1.19354	100	83.5	1.19354	100	83.5	1.19354	100	83.5	1.19354	100	83.5	1.19354	100	83.5	1.19354	100	83.5	1.19354	100	83.5	1.19354	90.3507	83.5	1.19354
83.6	1.19497	100	83.6	1.19497	100	83.6	1.19497	100	83.6	1.19497	100	83.6	1.19497	100	83.6	1.19497	100	83.6	1.19497	100	83.6	1.19497	100	83.6	1.19497	100	83.6	1.19497	100	83.6	1.19497	100	83.6	1.19497	100	83.6	1.19497	100	83.6	1.19497	100	83.6	1.19497	100	83.6	1.19497	90.3324	83.6	1.19497
83.7	1.1964	100	83.7	1.1964	100	83.7	1.1964	100	83.7	1.1964	100	83.7	1.1964	100	83.7	1.1964	100	83.7	1.1964	100	83.7	1.1964	100	83.7	1.1964	100	83.7	1.1964	100	83.7	1.1964	100	83.7	1.1964	100	83.7	1.1964	100	83.7	1.1964	100	83.7	1.1964	100	83.7	1.1964	90.3142	83.7	1.1964
83.8	1.19783	100	83.8	1.19783	100	83.8	1.19783	100	83.8	1.19783	100	83.8	1.19783	100	83.8	1.19783	100	83.8	1.19783	100	83.8	1.19783	100	83.8	1.19783	100	83.8	1.19783	100	83.8	1.19783	100	83.8	1.19783	100	83.8	1.19783	100	83.8	1.19783	100	83.8	1.19783	100	83.8	1.19783	90.2958	83.8	1.19783
83.9	1.19926	100	83.9	1.19926	100	83.9	1.19926	100	83.9	1.19926	100	83.9	1.19926	100	83.9	1.19926	100	83.9	1.19926	100	83.9	1.19926	100	83.9	1.19926	100	83.9	1.19926	100	83.9	1.19926	100	83.9	1.19926	100	83.9	1.19926	100	83.9	1.19926	100	83.9	1.19926	100	83.9	1.19926	90.2772	83.9	1.19926
84	1.20069	100	84	1.20069	100	84	1.20069	100	84	1.20069	100	84	1.20069	100	84	1.20069	100	84	1.20069	100	84	1.20069	100	84	1.20069	100	84	1.20069	100	84	1.20069	100	84	1.20069	100	84	1.20069	100	84	1.20069	100	84	1.20069	100	84	1.20069	90.2589	84	1.20069
84.1	1.20212	100	84.1	1.20212	100	84.1	1.20212	100	84.1	1.20212	100	84.1	1.20212	100	84.1	1.20212	100	84.1	1.20212	100	84.1	1.20212	100	84.1	1.20212	100	84.1	1.20212	100	84.1	1.20212	100	84.1	1.20212	100	84.1	1.20212	100	84.1	1.20212	100	84.1	1.20212	100	84.1	1.20212	90.2408	84.1	1.20212
84.2	1.20354	100	84.2	1.20354	100	84.2	1.20354	100	84.2	1.20354	100	84.2	1.20354	100	84.2	1.20354	100	84.2	1.20354	100	84.2	1.20354	100	84.2	1.20354	100	84.2	1.20354	100	84.2	1.20354	100	84.2	1.20354	100	84.2	1.20354	100	84.2	1.20354	100	84.2	1.20354	100	84.2	1.20354	90.2228	84.2	1.20354
84.3	1.20497	100	84.3	1.20497	100	84.3	1.20497	100	84.3	1.20497	100	84.3	1.20497	100	84.3	1.20497	100	84.3	1.20497	100	84.3	1.20497	100	84.3	1.20497	100	84.3	1.20497	100	84.3	1.20497	100	84.3	1.20497	100	84.3	1.20497	100	84.3	1.20497	100	84.3	1.20497	100	84.3	1.20497	90.2046	84.3	1.20497
84.4	1.2064	100	84.4	1.2064	100	84.4	1.2064	100	84.4	1.2064	100	84.4	1.2064	100	84.4	1.2064	100	84.4	1.2064	100	84.4	1.2064	100	84.4	1.2064	100	84.4	1.2064	100	84.4	1.2064	100	84.4	1.2064	100	84.4	1.2064	100	84.4	1.2064	100	84.4	1.2064	100	84.4	1.2064	90.1861	84.4	1.2064
84.5	1.20783	100	84.5	1.20783	100	84.5	1.20783	100	84.5	1.20783	100	84.5	1.20783	100	84.5	1.20783	100	84.5	1.20783	100	84.5	1.20783	100	84.5	1.20783	100	84.5	1.20783	100	84.5	1.20783	100	84.5	1.20783	100	84.5	1.20783	100	84.5	1.20783	100	84.5	1.20783	100	84.5	1.20783	90.1677	84.5	1.20783
84.6	1.20926	100	84.6	1.20926	100	84.6	1.20926	100	84.6	1.20926	100	84.6	1.20926	100	84.6	1.20926	100	84.6	1.20926	100	84.6	1.20926	100	84.6	1.20926	100	84.6	1.20926	100	84.6	1.20926	100	84.6	1.20926	100	84.6	1.20926	100	84.6	1.20926	100	84.6	1.20926	100	84.6	1.20926	90.1494	84.6	1.20926
84.7	1.21069	100	84.7	1.21069	100	84.7	1.21069	100	84.7	1.21069	100	84.7	1.21069	100	84.7	1.21069	100	84.7	1.21069	100	84.7	1.21069	100	84.7	1.21069	100	84.7	1.21069	100	84.7	1.21069	100	84.7	1.21069	100	84.7	1.21069	100	84.7	1.21069	100	84.7	1.21069	100	84.7	1.21069	90.1315	84.7	1.21069
84.8	1.21212	100	84.8	1.21212	100	84.8	1.21212	100	84.8	1.21212	100	84.8	1.21212	100	84.8	1.21212	100	84.8	1.21212	100	84.8	1.21212	100	84.8	1.21212	100	84.8	1.21212	100	84.8	1.21212	100	84.8	1.21212	100	84.8	1.21212	100	84.8	1.21212	100	84.8	1.21212	100	84.8	1.21212	90.1135	84.8	1.21212
84.9	1.21355	100	84.9	1.21355	100	84.9	1.21355	100	84.9	1.21355	100	84.9	1.21355	100	84.9	1.21355	100	84.9	1.21355	100	84.9	1.21355	100	84.9	1.21355	100	84.9	1.21355	100	84.9	1.21355	100	84.9	1.21355	100	84.9	1.21355	100	84.9	1.21355	100	84.9	1.21355	100	84.9	1.21355	90.0955	84.9	1.21355
85	1.21498	100	85	1.21498	100	85	1.21498	100	85	1.21498	100	85	1.21498	100	85	1.21498	100	85	1.21498	100	85	1.21498	100	85	1.21498	100	85	1.21498	100	85	1.21498	100	85	1.21498	100	85	1.21498	100	85	1.21498	100	85	1.21498	100	85	1.21498	90.0773	85	1.21498
85.1	1.21641	100	85.1	1.21641	100	85.1	1.21641	100	85.1	1.21641	100	85.1	1.21641	100	85.1	1.21641	100	85.1	1.21641	100	85.1	1.21641	100	85.1	1.21641	100	85.1	1.21641	100	85.1	1.21641	100	85.1	1.21641	100	85.1	1.21641	100	85.1	1.21641	100	85.1	1.21641	100	85.1	1.21641	90.059	85.1	1.21641
85.2	1.21784	100	85.2	1.21784	100	85.2	1.21784	100	85.2	1.21784	100	85.2	1.21784	100	85.2	1.21784	100	85.2	1.21784	100	85.2	1.21784	100	85.2	1.21784	100	85.2	1.21784	100	85.2	1.21784	100	85.2	1.21784	100	85.2	1.21784	100	85.2	1.21784	100	85.2	1.21784	100	85.2	1.21784	90.0405	85.2	1.21784
85.3	1.21927	100	85.3	1.21927	100	85.3	1.21927	100	85.3	1.21927	100	85.3	1.21927	100	85.3	1.21927	100	85.3	1.21927	100	85.3	1.21927	100	85.3	1.21927	100	85.3	1.21927	100	85.3	1.21927	100	85.3	1.21927	100	85.3	1.21927	100	85.3	1.21927	100	85.3	1.21927	100	85.3	1.21927	90.0222	85.3	1.21927
85.4	1.2207	100	85.4	1.2207	100	85.4	1.2207	100	85.4	1.2207	100	85.4	1.2207	100	85.4	1.2207	100	85.4	1.2207	100	85.4	1.2207	100	85.4	1.2207	100	85.4	1.2207	100	85.4	1.2207	100	85.4	1.2207	100	85.4	1.2207	100	85.4	1.2207	100	85.4	1.2207	100	85.4	1.2207	90.0044	85.4	1.2207
85.5	1.22213	100	85.5	1.22213	100	85.5	1.22213	100	85.5	1.22213	100	85.5	1.22213	100	85.5	1.22213	100	85.5	1.22213	100	85.5	1.22213	100	85.5	1.22213	100	85.5	1.22213	100	85.5	1.22213	100	85.5	1.22213	100	85.5	1.22213	100	85.5	1.22213	100	85.5	1.22213	100	85.5	1.22213	89.9865	85.5	1.22213
85.6	1.22356	100	85.6	1.22356	100	85.6	1.22356	100	85.6	1.22356	100	85.6	1.22356	100	85.6	1.22356	100	85.6	1.22356	100	85.6	1.22356	100	85.6	1.22356	100	85.6	1.22356	100	85.6	1.22356	100	85.6	1.22356	100	85.6	1.22356	100	85.6	1.22356	100	85.6	1.22356	100	85.6	1.22356	89.9685	85.6	1.22356
85.7	1.22499	100	85.7	1.22499	100	85.7	1.22499	100	85.7	1.22499	100	85.7	1.22499	100	85.7	1.22499	100	85.7	1.22499	100	85.7	1.22499	100	85.7	1.22499	100	85.7	1.22499	100	85.7	1.22499	100	85.7	1.22499	100	85.7	1.22499	100	85.7	1.22499	100	85.7	1.22499	100	85.7	1.22499	89.9506	85.7	1.22499
85.8	1.22642	100	85.8	1.22642	100	85.8	1.22642	100	85.8	1.22642	100	85.8	1.22642	100	85.8	1.22642	100	85.8	1.22642	100	85.8	1.22642	100	85.8	1.22642	100	85.8	1.22642	100	85.8	1.22642	100	85.8	1.22642	100	85.8	1.22642	100	85.8	1.22642	100	85.8	1.22642	100	85.8	1.22642	89.9324	85.8	1.22642
85.9	1.22784	100	85.9	1.22784	100	85.9	1.22784	100	85.9	1.22784	100	85.9	1.22784	100	85.9	1.22784	100	85.9	1.22784	100	85.9	1.22784	100	85.9	1.22784	100	85.9	1.22784	100	85.9	1.22784	100	85.9	1.22784	100	85.9	1.22784	100	85.9	1.22784	100	85.9	1.22784	100	85.9	1.22784	89.9145	85.9	1.22784
86	1.22927	100	86	1.22927	100	86	1.22927	100	86	1.22927	100	86	1.22927	100	86	1.22927	100	86	1.22927	100	86	1.22927	100	86	1.22927	100	86	1.22927	100	86	1.22927	100	86	1.22927	100	86	1.22927	100	86	1.22927	100	86	1.22927	100	86	1.22927	89.8966	86	1.22927
86.1	1.2307	100	86.1	1.2307	100	86.1	1.2307	100	86.1	1.2307	100	86.1	1.2307	100	86.1	1.2307	100	86.1	1.2307	100	86.1	1.2307	100	86.1	1.2307	100	86.1	1.2307	100	86.1	1.2307	100	86.1	1.2307	100	86.1	1.2307	100	86.1	1.2307	100	86.1	1.2307	100	86.1	1.2307	89.8789	86.1	1.2307
86.2	1.23213	100	86.2	1.23213	100	86.2	1.23213	100	86.2	1.23213	100	86.2	1.23213	100	86.2	1.23213	100	86.2	1.23213	100	86.2	1.23213	100	86.2	1.23213	100	86.2	1.23213	100	86.2	1.23213	100	86.2	1.23213	100	86.2	1.23213	100	86.2	1.23213	100	86.2	1.23213	100	86.2	1.23213	89.8611	86.2	1.23213
86.3	1.23356	100	86.3	1.23356	100	86.3	1.23356	100	86.3	1.23356	100	86.3	1.23356	100	86.3	1.23356	100	86.3	1.23356	100	86.3	1.23356	100	86.3	1.23356	100	86.3	1.23356	100	86.3	1.23356	100	86.3	1.23356	100	86.3	1.23356	100	86.3	1.23356	100	86.3	1.23356	100	86.3	1.23356	89.8434	86.3	1.23356
86.4	1.23499	100	86.4	1.23499	100	86.4	1.23499	100	86.4	1.23499	100	86.4	1.23499	100	86.4	1.23499	100	86.4	1.23499	100	86.4	1.23499	100	86.4	1.23499	100	86.4	1.23499	100	86.4	1.23499	100	86.4	1.23499	100	86.4	1.23499	100	86.4	1.23499	100	86.4	1.23499	100	86.4	1.23499	89.826	86.4	1.23499
86.5	1.23642	100	86.5	1.23642	100	86.5	1.23642	100	86.5	1.23642	100	86.5	1.23642	100	86.5	1.23642	100	86.5	1.23642	100	86.5	1.23642	100	86.5	1.23642	100	86.5	1.23642	100	86.5	1.23642	100	86.5	1.23642	100	86.5	1.23642	100	86.5	1.23642	100	86.5	1.23642	100	86.5	1.23642	89.8084	86.5	1.23642
86.6	1.23785	100	86.6	1.23785	100	86.6	1.23785	100	86.6	1.23785	100	86.6	1.23785	100	86.6	1.23785	100	86.6	1.23785	100	86.6	1.23785	100	86.6	1.23785	100	86.6	1.23785	100	86.6	1.23785	100	86.6	1.23785	100	86.6	1.23785	100	86.6	1.23785	100	86.6	1.23785	100	86.6	1.23785	89.7909	86.6	1.23785
86.7	1.23928	100	86.7	1.23928	100	86.7	1.23928	100	86.7	1.23928	100	86.7	1.23928	100	86.7	1.23928	100	86.7	1.23928	100	86.7	1.23928	100	86.7	1.23928	100	86.7	1.23928	100	86.7	1.23928	100	86.7	1.23928	100	86.7	1.23928	100	86.7	1.23928	100	86.7	1.23928	100	86.7	1.23928	89.7737	86.7	1.23928
86.8	1.24071	100	86.8	1.24071	100	86.8	1.24071	100	86.8	1.24071	100	86.8	1.24071	100	86.8	1.24071	100	86.8	1.24071	100	86.8	1.24071	100	86.8	1.24071	100	86.8	1.24071	100	86.8	1.24071	100	86.8	1.24071	100	86.8	1.24071	100	86.8	1.24071	100	86.8	1.24071	100	86.8	1.24071	89.7565	86.8	1.24071
86.9	1.24214	100	86.9	1.24214	100	86.9	1.24214	100	86.9	1.24214	100	86.9	1.24214	100	86.9	1.24214	100	86.9	1.24214	100	86.9	1.24214	100	86.9	1.24214	100	86.9	1.24214	100	86.9	1.24214	100	86.9	1.24214	100	86.9	1.24214	100	86.9	1.24214	100	86.9	1.24214	100	86.9	1.24214	89.7393	86.9	1.24214
87	1.24357	100	87	1.24357	100	87	1.24357	100	87	1.24357	100	87	1.24357	100	87	1.24357	100	87	1.24357	100	87	1.24357	100	87	1.24357	100	87	1.24357	100	87	1.24357	100	87	1.24357	100	87	1.24357	100	87	1.24357	100	87	1.24357	100	87	1.24357	89.722	87	1.24357
87.1	1.245	100	87.1	1.245	100	87.1	1.245	100	87.1	1.245	100	87.1	1.245	100	87.1	1.245	100	87.1	1.245	100	87.1	1.245	100	87.1	1.245	100	87.1	1.245	100	87.1	1.245	100	87.1	1.245	100	87.1	1.245	100	87.1	1.245	100	87.1	1.245	100	87.1	1.245	89.7047	87.1	1.245
87.2	1.24643	100	87.2	1.24643	100	87.2	1.24643	100	87.2	1.24643	100	87.2	1.24643	100	87.2	1.24643	100	87.2	1.24643	100	87.2	1.24643	100	87.2	1.24643	100	87.2	1.24643	100	87.2	1.24643	100	87.2	1.24643	100	87.2	1.24643	100	87.2	1.24643	100	87.2	1.24643	100	87.2	1.24643	89.6875	87.2	1.24643
87.3	1.24786	100	87.3	1.24786	100	87.3	1.24786	100	87.3	1.24786	100	87.3	1.24786	100	87.3	1.24786	100	87.3	1.24786	100	87.3	1.24786	100	87.3	1.24786	100	87.3	1.24786	100	87.3	1.24786	100	87.3	1.24786	100	87.3	1.24786	100	87.3	1.24786	100	87.3	1.24786	100	87.3	1.24786	89.6703	87.3	1.24786
87.4	1.24929	100	87.4	1.24929	100	87.4	1.24929	100	87.4	1.24929	100	87.4	1.24929	100	87.4	1.24929	100	87.4	1.24929	100	87.4	1.24929	100	87.4	1.24929	100	87.4	1.24929	100	87.4	1.24929	100	87.4	1.24929	100	87.4	1.24929	100	87.4	1.24929	100	87.4	1.24929	100	87.4	1.24929	89.6533	87.4	1.24929
87.5	1.25071	100	87.5	1.25071	100	87.5	1.25071	100	87.5	1.25071	100	87.5	1.25071	100	87.5	1.25071	100	87.5	1.25071	100	87.5	1.25071	100	87.5	1.25071	100	87.5	1.25071	100	87.5	1.25071	100	87.5	1.25071	100	87.5	1.25071	100	87.5	1.25071	100	87.5	1.25071	100	87.5	1.25071	89.6364	87.5	1.25071
87.6	1.25214	100	87.6	1.25214	100	87.6	1.25214	100	87.6	1.25214	100	87.6	1.25214	100	87.6	1.25214	100	87.6	1.25214	100	87.6	1.25214	100	87.6	1.25214	100	87.6	1.25214	100	87.6	1.25214	100	87.6	1.25214	100	87.6	1.25214	100	87.6	1.25214	100	87.6	1.25214	100	87.6	1.25214	89.6194	87.6	1.25214
87.7	1.25357	100	87.7	1.25357	100	87.7	1.25357	100	87.7	1.25357	100	87.7	1.25357	100	87.7	1.25357	100	87.7	1.25357	100	87.7	1.25357	100	87.7	1.25357	100	87.7	1.25357	100	87.7	1.25357	100	87.7	1.25357	100	87.7	1.25357	100	87.7	1.25357	100	87.7	1.25357	100	87.7	1.25357	89.6023	87.7	1.25357
87.8	1.255	100	87.8	1.255	100	87.8	1.255	100	87.8	1.255	100	87.8	1.255	100	87.8	1.255	100	87.8	1.255	100	87.8	1.255	100	87.8	1.255	100	87.8	1.255	100	87.8	1.255	100	87.8	1.255	100	87.8	1.255	100	87.8	1.255	100	87.8	1.255	100	87.8	1.255	89.5852	87.8	1.255
87.9	1.25643	100	87.9	1.25643	100	87.9	1.25643	100	87.9	1.25643	100	87.9	1.25643	100	87.9	1.25643	100	87.9	1.25643	100	87.9	1.25643	100	87.9	1.25643	100	87.9	1.25643	100	87.9	1.25643	100	87.9	1.25643	100	87.9	1.25643	100	87.9	1.25643	100	87.9	1.25643	100	87.9	1.25643	89.5682	87.9	1.25643
88	1.25786	100	88	1.25786	100	88	1.25786	100	88	1.25786	100	88	1.25786	100	88	1.25786	100	88	1.25786	100	88	1.25786	100	88	1.25786	100	88	1.25786	100	88	1.25786	100	88	1.25786	100	88	1.25786	100	88	1.25786	100	88	1.25786	100	88	1.25786	89.5512	88	1.25786
88.1	1.25929	100	88.1	1.25929	100	88.1	1.25929	100	88.1	1.25929	100	88.1	1.25929	100	88.1	1.25929	100	88.1	1.25929	100	88.1	1.25929	100	88.1	1.25929	100	88.1	1.25929	100	88.1	1.25929	100	88.1	1.25929	100	88.1	1.25929	100	88.1	1.25929	100	88.1	1.25929	100	88.1	1.25929	89.5344	88.1	1.25929
88.2	1.26072	100	88.2	1.26072	100	88.2	1.26072	100	88.2	1.26072	100	88.2	1.26072	100	88.2	1.26072	100	88.2	1.26072	100	88.2	1.26072	100	88.2	1.26072	100	88.2	1.26072	100	88.2	1.26072	100	88.2	1.26072	100	88.2	1.26072	100	88.2	1.26072	100	88.2	1.26072	100	88.2	1.26072	89.5178	88.2	1.26072
88.3	1.26215	100	88.3	1.26215	100	88.3	1.26215	100	88.3	1.26215	100	88.3	1.26215	100	88.3	1.26215	100	88.3	1.26215	100	88.3	1.26215	100	88.3	1.26215	100	88.3	1.26215	100	88.3	1.26215	100	88.3	1.26215	100	88.3	1.26215	100	88.3	1.26215	100	88.3	1.26215	100	88.3	1.26215	89.5011	88.3	1.26215
88.4	1.26358	100	88.4	1.26358	100	88.4	1.26358	100	88.4	1.26358	100	88.4	1.26358	100	88.4	1.26358	100	88.4	1.26358	100	88.4	1.26358	100	88.4	1.26358	100	88.4	1.26358	100	88.4	1.26358	100	88.4	1.26358	100	88.4	1.26358	100	88.4	1.26358	100	88.4	1.26358	100	88.4	1.26358	89.4844	88.4	1.26358
88.5	1.26501	100	88.5	1.26501	100	88.5	1.26501	100	88.5	1.26501	100	88.5	1.26501	100	88.5	1.26501	100	88.5	1.26501	100	88.5	1.26501	100	88.5	1.26501	100	88.5	1.26501	100	88.5	1.26501	100	88.5	1.26501	100	88.5	1.26501	100	88.5	1.26501	100	88.5	1.26501	100	88.5	1.26501	89.4675	88.5	1.26501
88.6	1.26644	100	88.6	1.26644	100	88.6	1.26644	100	88.6	1.26644	100	88.6	1.26644	100	88.6	1.26644	100	88.6	1.26644	100	88.6	1.26644	100	88.6	1.26644	100	88.6	1.26644	100	88.6	1.26644	100	88.6	1.26644	100	88.6	1.26644	100	88.6	1.26644	100	88.6	1.26644	100	88.6	1.26644	89.4507	88.6	1.26644
88.7	1.26787	100	88.7	1.26787	100	88.7	1.26787	100	88.7	1.26787	100	88.7	1.26787	100	88.7	1.26787	100	88.7	1.26787	100	88.7	1.26787	100	88.7	1.26787	100	88.7	1.26787	100	88.7	1.26787	100	88.7	1.26787	100	88.7	1.26787	100	88.7	1.26787	100	88.7	1.26787	100	88.7	1.26787	89.434	88.7	1.26787
88.8	1.2693	100	88.8	1.2693	100	88.8	1.2693	100	88.8	1.2693	100	88.8	1.2693	100	88.8	1.2693	100	88.8	1.2693	100	88.8	1.2693	100	88.8	1.2693	100	88.8	1.2693	100	88.8	1.2693	100	88.8	1.2693	100	88.8	1.2693	100	88.8	1.2693	100	88.8	1.2693	100	88.8	1.2693	89.4176	88.8	1.2693
88.9	1.27073	100	88.9	1.27073	100	88.9	1.27073	100	88.9	1.27073	100	88.9	1.27073	100	88.9	1.27073	100	88.9	1.27073	100	88.9	1.27073	100	88.9	1.27073	100	88.9	1.27073	100	88.9	1.27073	100	88.9	1.27073	100	88.9	1.27073	100	88.9	1.27073	100	88.9	1.27073	100	88.9	1.27073	89.4013	88.9	1.27073
89	1.27216	100	89	1.27216	100	89	1.27216	100	89	1.27216	100	89	1.27216	100	89	1.27216	100	89	1.27216	100	89	1.27216	100	89	1.27216	100	89	1.27216	100	89	1.27216	100	89	1.27216	100	89	1.27216	100	89	1.27216	100	89	1.27216	100	89	1.27216	89.3851	89	1.27216
89.1	1.27358	100	89.1	1.27358	100	89.1	1.27358	100	89.1	1.27358	100	89.1	1.27358	100	89.1	1.27358	100	89.1	1.27358	100	89.1	1.27358	100	89.1	1.27358	100	89.1	1.27358	100	89.1	1.27358	100	89.1	1.27358	100	89.1	1.27358	100	89.1	1.27358	100	89.1	1.27358	100	89.1	1.27358	89.3689	89.1	1.27358
89.2	1.27501	100	89.2	1.27501	100	89.2	1.27501	100	89.2	1.27501	100	89.2	1.27501	100	89.2	1.27501	100	89.2	1.27501	100	89.2	1.27501	100	89.2	1.27501	100	89.2	1.27501	100	89.2	1.27501	100	89.2	1.27501	100	89.2	1.27501	100	89.2	1.27501	100	89.2	1.27501	100	89.2	1.27501	89.3526	89.2	1.27501
89.3	1.27644	100	89.3	1.27644	100	89.3	1.27644	100	89.3	1.27644	100	89.3	1.27644	100	89.3	1.27644	100	89.3	1.27644	100	89.3	1.27644	100	89.3	1.27644	100	89.3	1.27644	100	89.3	1.27644	100	89.3	1.27644	100	89.3	1.27644	100	89.3	1.27644	100	89.3	1.27644	100	89.3	1.27644	89.3366	89.3	1.27644
89.4	1.27787	100	89.4	1.27787	100	89.4	1.27787	100	89.4	1.27787	100	89.4	1.27787	100	89.4	1.27787	100	89.4	1.27787	100	89.4	1.27787	100	89.4	1.27787	100	89.4	1.27787	100	89.4	1.27787	100	89.4	1.27787	100	89.4	1.27787	100	89.4	1.27787	100	89.4	1.27787	100	89.4	1.27787	89.3206	89.4	1.27787
89.5	1.2793	100	89.5	1.2793	100	89.5	1.2793	100	89.5	1.2793	100	89.5	1.2793	100	89.5	1.2793	100	89.5	1.2793	100	89.5	1.2793	100	89.5	1.2793	100	89.5	1.2793	100	89.5	1.2793	100	89.5	1.2793	100	89.5	1.2793	100	89.5	1.2793	100	89.5	1.2793	100	89.5	1.2793	89.3046	89.5	1.2793
89.6	1.28073	100	89.6	1.28073	100	89.6	1.28073	100	89.6	1.28073	100	89.6	1.28073	100	89.6	1.28073	100	89.6	1.28073	100	89.6	1.28073	100	89.6	1.28073	100	89.6	1.28073	100	89.6	1.28073	100	89.6	1.28073	100	89.6	1.28073	100	89.6	1.28073	100	89.6	1.28073	100	89.6	1.28073	89.2887	89.6	1.28073
89.7	1.28216	100	89.7	1.28216	100	89.7	1.28216	100	89.7	1.28216	100	89.7	1.28216	100	89.7	1.28216	100	89.7	1.28216	100	89.7	1.28216	100	89.7	1.28216	100	89.7	1.28216	100	89.7	1.28216	100	89.7	1.28216	100	89.7	1.28216	100	89.7	1.28216	100	89.7	1.28216	100	89.7	1.28216	89.2728	89.7	1.28216
89.8	1.28359	100	89.8	1.28359	100	89.8	1.28359	100	89.8	1.28359	100	89.8	1.28359	100	89.8	1.28359	100	89.8	1.28359	100	89.8	1.28359	100	89.8	1.28359	100	89.8	1.28359	100	89.8	1.28359	100	89.8	1.28359	100	89.8	1.28359	100	89.8	1.28359	100	89.8	1.28359	100	89.8	1.28359	89.2569	89.8	1.28359
89.9	1.28502	100	89.9	1.28502	100	89.9	1.28502	100	89.9	1.28502	100	89.9	1.28502	100	89.9	1.28502	100	89.9	1.28502	100	89.9	1.28502	100	89.9	1.28502	100	89.9	1.28502	100	89.9	1.28502	100	89.9	1.28502	100	89.9	1.28502	100	89.9	1.28502	100	89.9	1.28502	100	89.9	1.28502	89.241	89.9	1.28502
90	1.28645	100	90	1.28645	100	90	1.28645	100	90	1.28645	100	90	1.28645	100	90	1.28645	100	90	1.28645	100	90	1.28645	100	90	1.28645	100	90	1.28645	100	90	1.28645	100	90	1.28645	100	90	1.28645	100	90	1.28645	100	90	1.28645	100	90	1.28645	89.2253	90	1.28645
90.1	1.28788	100	90.1	1.28788	100	90.1	1.28788	100	90.1	1.28788	100	90.1	1.28788	100	90.1	1.28788	100	90.1	1.28788	100	90.1	1.28788	100	90.1	1.28788	100	90.1	1.28788	100	90.1	1.28788	100	90.1	1.28788	100	90.1	1.28788	100	90.1	1.28788	100	90.1	1.28788	100	90.1	1.28788	89.2095	90.1	1.28788
90.2	1.28931	100	90.2	1.28931	100	90.2	1.28931	100	90.2	1.28931	100	90.2	1.28931	100	90.2	1.28931	100	90.2	1.28931	100	90.2	1.28931	100	90.2	1.28931	100	90.2	1.28931	100	90.2	1.28931	100	90.2	1.28931	100	90.2	1.28931	100	90.2	1.28931	100	90.2	1.28931	100	90.2	1.28931	89.1939	90.2	1.28931
90.3	1.29074	100	90.3	1.29074	100	90.3	1.29074	100	90.3	1.29074	100	90.3	1.29074	100	90.3	1.29074	100	90.3	1.29074	100	90.3	1.29074	100	90.3	1.29074	100	90.3	1.29074	100	90.3	1.29074	100	90.3	1.29074	100	90.3	1.29074	100	90.3	1.29074	100	90.3	1.29074	100	90.3	1.29074	89.1783	90.3	1.29074
90.4	1.29217	100	90.4	1.29217	100	90.4	1.29217	100	90.4	1.29217	100	90.4	1.29217	100	90.4	1.29217	100	90.4	1.29217	100	90.4	1.29217	100	90.4	1.29217	100	90.4	1.29217	100	90.4	1.29217	100	90.4	1.29217	100	90.4	1.29217	100	90.4	1.29217	100	90.4	1.29217	100	90.4	1.29217	89.1628	90.4	1.29217
90.5	1.2936	100	90.5	1.2936	100	90.5	1.2936	100	90.5	1.2936	100	90.5	1.2936	100	90.5	1.2936	100	90.5	1.2936	100	90.5	1.2936	100	90.5	1.2936	100	90.5	1.2936	100	90.5	1.2936	100	90.5	1.2936	100	90.5	1.2936	100	90.5	1.2936	100	90.5	1.2936	100	90.5	1.2936	89.1474	90.5	1.2936
90.6	1.29503	100	90.6	1.29503	100	90.6	1.29503	100	90.6	1.29503	100	90.6	1.29503	100	90.6	1.29503	100	90.6	1.29503	100	90.6	1.29503	100	90.6	1.29503	100	90.6	1.29503	100	90.6	1.29503	100	90.6	1.29503	100	90.6	1.29503	100	90.6	1.29503	100	90.6	1.29503	100	90.6	1.29503	89.132	90.6	1.29503
90.7	1.29646	100	90.7	1.29646	100	90.7	1.29646	100	90.7	1.29646	100	90.7	1.29646	100	90.7	1.29646	100	90.7	1.29646	100	90.7	1.29646	100	90.7	1.29646	100	90.7	1.29646	100	90.7	1.29646	100	90.7	1.29646	100	90.7	1.29646	100	90.7	1.29646	100	90.7	1.29646	100	90.7	1.29646	89.1166	90.7	1.29646
90.8	1.29788	100	90.8	1.29788	100	90.8	1.29788	100	90.8	1.29788	100	90.8	1.29788	100	90.8	1.29788	100	90.8	1.29788	100	90.8	1.29788	100	90.8	1.29788	100	90.8	1.29788	100	90.8	1.29788	100	90.8	1.29788	100	90.8	1.29788	100	90.8	1.29788	100	90.8	1.29788	100	90.8	1.29788	89.1013	90.8	1.29788
90.9	1.29931	100	90.9	1.29931	100	90.9	1.29931	100	90.9	1.29931	100	90.9	1.29931	100	90.9	1.29931	100	90.9	1.29931	100	90.9	1.29931	100	90.9	1.29931	100	90.9	1.29931	100	90.9	1.29931	100	90.9	1.29931	100	90.9	1.29931	100	90.9	1.29931	100	90.9	1.29931	100	90.9	1.29931	89.0861	90.9	1.29931
91	1.30074	100	91	1.30074	100	91	1.30074	100	91	1.30074	100	91	1.30074	100	91	1.30074	100	91	1.30074	100	91	1.30074	100	91	1.30074	100	91	1.30074	100	91	1.30074	100	91	1.30074	100	91	1.30074	100	91	1.30074	100	91	1.30074	100	91	1.30074	89.071	91	1.30074
91.1	1.30217	100	91.1	1.30217	100	91.1	1.30217	100	91.1	1.30217	100	91.1	1.30217	100	91.1	1.30217	100	91.1	1.30217	100	91.1	1.30217	100	91.1	1.30217	100	91.1	1.30217	100	91.1	1.30217	100	91.1	1.30217	100	91.1	1.30217	100	91.1	1.30217	100	91.1	1.30217	100	91.1	1.30217	89.0559	91.1	1.30217
91.2	1.3036	100	91.2	1.3036	100	91.2	1.3036	100	91.2	1.3036	100	91.2	1.3036	100	91.2	1.3036	100	91.2	1.3036	100	91.2	1.3036	100	91.2	1.3036	100	91.2	1.3036	100	91.2	1.3036	100	91.2	1.3036	100	91.2	1.3036	100	91.2	1.3036	100	91.2	1.3036	100	91.2	1.3036	89.0406	91.2	1.3036
91.3	1.30503	100	91.3	1.30503	100	91.3	1.30503	100	91.3	1.30503	100	91.3	1.30503	100	91.3	1.30503	100	91.3	1.30503	100	91.3	1.30503	100	91.3	1.30503	100	91.3	1.30503	100	91.3	1.30503	100	91.3	1.30503	100	91.3	1.30503	100	91.3	1.30503	100	91.3	1.30503	100	91.3	1.30503	89.0254	91.3	1.30503
91.4	1.30646	100	91.4	1.30646	100	91.4	1.30646	100	91.4	1.30646	100	91.4	1.30646	100	91.4	1.30646	100	91.4	1.30646	100	91.4	1.30646	100	91.4	1.30646	100	91.4	1.30646	100	91.4	1.30646	100	91.4	1.30646	100	91.4	1.30646	100	91.4	1.30646	100	91.4	1.30646	100	91.4	1.30646	89.0102	91.4	1.30646
91.5	1.30789	100	91.5	1.30789	100	91.5	1.30789	100	91.5	1.30789	100	91.5	1.30789	100	91.5	1.30789	100	91.5	1.30789	100	91.5	1.30789	100	91.5	1.30789	100	91.5	1.30789	100	91.5	1.30789	100	91.5	1.30789	100	91.5	1.30789	100	91.5	1.30789	100	91.5	1.30789	100	91.5	1.30789	88.9951	91.5	1.30789
91.6	1.30932	100	91.6	1.30932	100	91.6	1.30932	100	91.6	1.30932	100	91.6	1.30932	100	91.6	1.30932	100	91.6	1.30932	100	91.6	1.30932	100	91.6	1.30932	100	91.6	1.30932	100	91.6	1.30932	100	91.6	1.30932	100	91.6	1.30932	100	91.6	1.30932	100	91.6	1.30932	100	91.6	1.30932	88.9803	91.6	1.30932
91.7	1.31075	100	91.7	1.31075	100	91.7	1.31075	100	91.7	1.31075	100	91.7	1.31075	100	91.7	1.31075	100	91.7	1.31075	100	91.7	1.31075	100	91.7	1.31075	100	91.7	1.31075	100	91.7	1.31075	100	91.7	1.31075	100	91.7	1.31075	100	91.7	1.31075	100	91.7	1.31075	100	91.7	1.31075	88.9654	91.7	1.31075
91.8	1.31218	100	91.8	1.31218	100	91.8	1.31218	100	91.8	1.31218	100	91.8	1.31218	100	91.8	1.31218	100	91.8	1.31218	100	91.8	1.31218	100	91.8	1.31218	100	91.8	1.31218	100	91.8	1.31218	100	91.8	1.31218	100	91.8	1.31218	100	91.8	1.31218	100	91.8	1.31218	100	91.8	1.31218	88.9504	91.8	1.31218
91.9	1.31361	100	91.9	1.31361	100	91.9	1.31361	100	91.9	1.31361	100	91.9	1.31361	100	91.9	1.31361	100	91.9	1.31361	100	91.9	1.31361	100	91.9	1.31361	100	91.9	1.31361	100	91.9	1.31361	100	91.9	1.31361	100	91.9	1.31361	100	91.9	1.31361	100	91.9	1.31361	100	91.9	1.31361	88.9354	91.9	1.31361
92	1.31504	100	92	1.31504	100	92	1.31504	100	92	1.31504	100	92	1.31504	100	92	1.31504	100	92	1.31504	100	92	1.31504	100	92	1.31504	100	92	1.31504	100	92	1.31504	100	92	1.31504	100	92	1.31504	100	92	1.31504	100	92	1.31504	100	92	1.31504	88.9205	92	1.31504
92.1	1.31647	100	92.1	1.31647	100	92.1	1.31647	100	92.1	1.31647	100	92.1	1.31647	100	92.1	1.31647	100	92.1	1.31647	100	92.1	1.31647	100	92.1	1.31647	100	92.1	1.31647	100	92.1	1.31647	100	92.1	1.31647	100	92.1	1.31647	100	92.1	1.31647	100	92.1	1.31647	100	92.1	1.31647	88.9054	92.1	1.31647
92.2	1.3179	100	92.2	1.3179	100	92.2	1.3179	100	92.2	1.3179	100	92.2	1.3179	100	92.2	1.3179	100	92.2	1.3179	100	92.2	1.3179	100	92.2	1.3179	100	92.2	1.3179	100	92.2	1.3179	100	92.2	1.3179	100	92.2	1.3179	100	92.2	1.3179	100	92.2	1.3179	100	92.2	1.3179	88.8906	92.2	1.3179
92.3	1.31933	100	92.3	1.31933	100	92.3	1.31933	100	92.3	1.31933	100	92.3	1.31933	100	92.3	1.31933	100	92.3	1.31933	100	92.3	1.31933	100	92.3	1.31933	100	92.3	1.31933	100	92.3	1.31933	100	92.3	1.31933	100	92.3	1.31933	100	92.3	1.31933	100	92.3	1.31933	100	92.3	1.31933	88.8759	92.3	1.31933
92.4	1.32075	100	92.4	1.32075	100	92.4	1.32075	100	92.4	1.32075	100	92.4	1.32075	100	92.4	1.32075	100	92.4	1.32075	100	92.4	1.32075	100	92.4	1.32075	100	92.4	1.32075	100	92.4	1.32075	100	92.4	1.32075	100	92.4	1.32075	100	92.4	1.32075	100	92.4	1.32075	100	92.4	1.32075	88.8613	92.4	1.32075
92.5	1.32218	100	92.5	1.32218	100	92.5	1.32218	100	92.5	1.32218	100	92.5	1.32218	100	92.5	1.32218	100	92.5	1.32218	100	92.5	1.32218	100	92.5	1.32218	100	92.5	1.32218	100	92.5	1.32218	100	92.5	1.32218	100	92.5	1.32218	100	92.5	1.32218	100	92.5	1.32218	100	92.5	1.32218	88.8469	92.5	1.32218
92.6	1.32361	100	92.6	1.32361	100	92.6	1.32361	100	92.6	1.32361	100	92.6	1.32361	100	92.6	1.32361	100	92.6	1.32361	100	92.6	1.32361	100	92.6	1.32361	100	92.6	1.32361	100	92.6	1.32361	100	92.6	1.32361	100	92.6	1.32361	100	92.6	1.32361	100	92.6	1.32361	100	92.6	1.32361	88.8323	92.6	1.32361
92.7	1.32504	100	92.7	1.32504	100	92.7	1.32504	100	92.7	1.32504	100	92.7	1.32504	100	92.7	1.32504	100	92.7	1.32504	100	92.7	1.32504	100	92.7	1.32504	100	92.7	1.32504	100	92.7	1.32504	100	92.7	1.32504	100	92.7	1.32504	100	92.7	1.32504	100	92.7	1.32504	100	92.7	1.32504	88.8175	92.7	1.32504
92.8	1.32647	100	92.8	1.32647	100	92.8	1.32647	100	92.8	1.32647	100	92.8	1.32647	100	92.8	1.32647	100	92.8	1.32647	100	92.8	1.32647	100	92.8	1.32647	100	92.8	1.32647	100	92.8	1.32647	100	92.8	1.32647	100	92.8	1.32647	100	92.8	1.32647	100	92.8	1.32647	100	92.8	1.32647	88.8027	92.8	1.32647
92.9	1.3279	100	92.9	1.3279	100	92.9	1.3279	100	92.9	1.3279	100	92.9	1.3279	100	92.9	1.3279	100	92.9	1.3279	100	92.9	1.3279	100	92.9	1.3279	100	92.9	1.3279	100	92.9	1.3279	100	92.9	1.3279	100	92.9	1.3279	100	92.9	1.3279	100	92.9	1.3279	100	92.9	1.3279	88.788	92.9	1.3279
93	1.32933	100	93	1.32933	100	93	1.32933	100	93	1.32933	100	93	1.32933	100	93	1.32933	100	93	1.32933	100	93	1.32933	100	93	1.32933	100	93	1.32933	100	93	1.32933	100	93	1.32933	100	93	1.32933	100	93	1.32933	100	93	1.32933	100	93	1.32933	88.7733	93	1.32933
93.1	1.33076	100	93.1	1.33076	100	93.1	1.33076	100	93.1	1.33076	100	93.1	1.33076	100	93.1	1.33076	100	93.1	1.33076	100	93.1	1.33076	100	93.1	1.33076	100	93.1	1.33076	100	93.1	1.33076	100	93.1	1.33076	100	93.1	1.33076	100	93.1	1.33076	100	93.1	1.33076	100	93.1	1.33076	88.7586	93.1	1.33076
93.2	1.33219	100	93.2	1.33219	100	93.2	1.33219	100	93.2	1.33219	100	93.2	1.33219	100	93.2	1.33219	100	93.2	1.33219	100	93.2	1.33219	100	93.2	1.33219	100	93.2	1.33219	100	93.2	1.33219	100	93.2	1.33219	100	93.2	1.33219	100	93.2	1.33219	100	93.2	1.33219	100	93.2	1.33219	88.744	93.2	1.33219
93.3	1.33362	100	93.3	1.33362	100	93.3	1.33362	100	93.3	1.33362	100	93.3	1.33362	100	93.3	1.33362	100	93.3	1.33362	100	93.3	1.33362	100	93.3	1.33362	100	93.3	1.33362	100	93.3	1.33362	100	93.3	1.33362	100	93.3	1.33362	100	93.3	1.33362	100	93.3	1.33362	100	93.3	1.33362	88.7296	93.3	1.33362
93.4	1.33505	100	93.4	1.33505	100	93.4	1.33505	100	93.4	1.33505	100	93.4	1.33505	100	93.4	1.33505	100	93.4	1.33505	100	93.4	1.33505	100	93.4	1.33505	100	93.4	1.33505	100	93.4	1.33505	100	93.4	1.33505	100	93.4	1.33505	100	93.4	1.33505	100	93.4	1.33505	100	93.4	1.33505	88.7152	93.4	1.33505
93.5	1.33648	100	93.5	1.33648	100	93.5	1.33648	100	93.5	1.33648	100	93.5	1.33648	100	93.5	1.33648	100	93.5	1.33648	100	93.5	1.33648	100	93.5	1.33648	100	93.5	1.33648	100	93.5	1.33648	100	93.5	1.33648	100	93.5	1.33648	100	93.5	1.33648	100	93.5	1.33648	100	93.5	1.33648	88.7006	93.5	1.33648
93.6	1.33791	100	93.6	1.33791	100	93.6	1.33791	100	93.6	1.33791	100	93.6	1.33791	100	93.6	1.33791	100	93.6	1.33791	100	93.6	1.33791	100	93.6	1.33791	100	93.6	1.33791	100	93.6	1.33791	100	93.6	1.33791	100	93.6	1.33791	100	93.6	1.33791	100	93.6	1.33791	100	93.6	1.33791	88.6861	93.6	1.33791
93.7	1.33934	100	93.7	1.33934	100	93.7	1.33934	100	93.7	1.33934	100	93.7	1.33934	100	93.7	1.33934	100	93.7	1.33934	100	93.7	1.33934	100	93.7	1.33934	100	93.7	1.33934	100	93.7	1.33934	100	93.7	1.33934	100	93.7	1.33934	100	93.7	1.33934	100	93.7	1.33934	100	93.7	1.33934	88.6716	93.7	1.33934
93.8	1.34077	100	93.8	1.34077	100	93.8	1.34077	100	93.8	1.34077	100	93.8	1.34077	100	93.8	1.34077	100	93.8	1.34077	100	93.8	1.34077	100	93.8	1.34077	100	93.8	1.34077	100	93.8	1.34077	100	93.8	1.34077	100	93.8	1.34077	100	93.8	1.34077	100	93.8	1.34077	100	93.8	1.34077	88.6572	93.8	1.34077
93.9	1.3422	100	93.9	1.3422	100	93.9	1.3422	100	93.9	1.3422	100	93.9	1.3422	100	93.9	1.3422	100	93.9	1.3422	100	93.9	1.3422	100	93.9	1.3422	100	93.9	1.3422	100	93.9	1.3422	100	93.9	1.3422	100	93.9	1.3422	100	93.9	1.3422	100	93.9	1.3422	100	93.9	1.3422	88.6429	93.9	1.3422
94	1.34362	100	94	1.34362	100	94	1.34362	100	94	1.34362	100	94	1.34362	100	94	1.34362	100	94	1.34362	100	94	1.34362	100	94	1.34362	100	94	1.34362	100	94	1.34362	100	94	1.34362	100	94	1.34362	100	94	1.34362	100	94	1.34362	100	94	1.34362	88.6286	94	1.34362
94.1	1.34505	100	94.1	1.34505	100	94.1	1.34505	100	94.1	1.34505	100	94.1	1.34505	100	94.1	1.34505	100	94.1	1.34505	100	94.1	1.34505	100	94.1	1.34505	100	94.1	1.34505	100	94.1	1.34505	100	94.1	1.34505	100	94.1	1.34505	100	94.1	1.34505	100	94.1	1.34505	100	94.1	1.34505	88.6142	94.1	1.34505
94.2	1.34648	100	94.2	1.34648	100	94.2	1.34648	100	94.2	1.34648	100	94.2	1.34648	100	94.2	1.34648	100	94.2	1.34648	100	94.2	1.34648	100	94.2	1.34648	100	94.2	1.34648	100	94.2	1.34648	100	94.2	1.34648	100	94.2	1.34648	100	94.2	1.34648	100	94.2	1.34648	100	94.2	1.34648	88.5997	94.2	1.34648
94.3	1.34791	100	94.3	1.34791	100	94.3	1.34791	100	94.3	1.34791	100	94.3	1.34791	100	94.3	1.34791	100	94.3	1.34791	100	94.3	1.34791	100	94.3	1.34791	100	94.3	1.34791	100	94.3	1.34791	100	94.3	1.34791	100	94.3	1.34791	100	94.3	1.34791	100	94.3	1.34791	100	94.3	1.34791	88.5855	94.3	1.34791
94.4	1.34934	100	94.4	1.34934	100	94.4	1.34934	100	94.4	1.34934	100	94.4	1.34934	100	94.4	1.34934	100	94.4	1.34934	100	94.4	1.34934	100	94.4	1.34934	100	94.4	1.34934	100	94.4	1.34934	100	94.4	1.34934	100	94.4	1.34934	100	94.4	1.34934	100	94.4	1.34934	100	94.4	1.34934	88.5712	94.4	1.34934
94.5	1.35077	100	94.5	1.35077	100	94.5	1.35077	100	94.5	1.35077	100	94.5	1.35077	100	94.5	1.35077	100	94.5	1.35077	100	94.5	1.35077	100	94.5	1.35077	100	94.5	1.35077	100	94.5	1.35077	100	94.5	1.35077	100	94.5	1.35077	100	94.5	1.35077	100	94.5	1.35077	100	94.5	1.35077	88.5571	94.5	1.35077
94.6	1.3522	100	94.6	1.3522	100	94.6	1.3522	100	94.6	1.3522	100	94.6	1.3522	100	94.6	1.3522	100	94.6	1.3522	100	94.6	1.3522	100	94.6	1.3522	100	94.6	1.3522	100	94.6	1.3522	100	94.6	1.3522	100	94.6	1.3522	100	94.6	1.3522	100	94.6	1.3522	100	94.6	1.3522	88.5432	94.6	1.3522
94.7	1.35363	100	94.7	1.35363	100	94.7	1.35363	100	94.7	1.35363	100	94.7	1.35363	100	94.7	1.35363	100	94.7	1.35363	100	94.7	1.35363	100	94.7	1.35363	100	94.7	1.35363	100	94.7	1.35363	100	94.7	1.35363	100	94.7	1.35363	100	94.7	1.35363	100	94.7	1.35363	100	94.7	1.35363	88.5291	94.7	1.35363
94.8	1.35506	100	94.8	1.35506	100	94.8	1.35506	100	94.8	1.35506	100	94.8	1.35506	100	94.8	1.35506	100	94.8	1.35506	100	94.8	1.35506	100	94.8	1.35506	100	94.8	1.35506	100	94.8	1.35506	100	94.8	1.35506	100	94.8	1.35506	100	94.8	1.35506	100	94.8	1.35506	100	94.8	1.35506	88.5149	94.8	1.35506
94.9	1.35649	100	94.9	1.35649	100	94.9	1.35649	100	94.9	1.35649	100	94.9	1.35649	100	94.9	1.35649	100	94.9	1.35649	100	94.9	1.35649	100	94.9	1.35649	100	94.9	1.35649	100	94.9	1.35649	100	94.9	1.35649	100	94.9	1.35649	100	94.9	1.35649	100	94.9	1.35649	100	94.9	1.35649	88.501	94.9	1.35649
95	1.35792	100	95	1.35792	100	95	1.35792	100	95	1.35792	100	95	1.35792	100	95	1.35792	100	95	1.35792	100	95	1.35792	100	95	1.35792	100	95	1.35792	100	95	1.35792	100	95	1.35792	100	95	1.35792	100	95	1.35792	100	95	1.35792	100	95	1.35792	88.4871	95	1.35792
95.1	1.35935	100	95.1	1.35935	100	95.1	1.35935	100	95.1	1.35935	100	95.1	1.35935	100	95.1	1.35935	100	95.1	1.35935	100	95.1	1.35935	100	95.1	1.35935	100	95.1	1.35935	100	95.1	1.35935	100	95.1	1.35935	100	95.1	1.35935	100	95.1	1.35935	100	95.1	1.35935	100	95.1	1.35935	88.4731	95.1	1.35935
95.2	1.36078	100	95.2	1.36078	100	95.2	1.36078	100	95.2	1.36078	100	95.2	1.36078	100	95.2	1.36078	100	95.2	1.36078	100	95.2	1.36078	100	95.2	1.36078	100	95.2	1.36078	100	95.2	1.36078	100	95.2	1.36078	100	95.2	1.36078	100	95.2	1.36078	100	95.2	1.36078	100	95.2	1.36078	88.4592	95.2	1.36078
95.3	1.36221	100	95.3	1.36221	100	95.3	1.36221	100	95.3	1.36221	100	95.3	1.36221	100	95.3	1.36221	100	95.3	1.36221	100	95.3	1.36221	100	95.3	1.36221	100	95.3	1.36221	100	95.3	1.36221	100	95.3	1.36221	100	95.3	1.36221	100	95.3	1.36221	100	95.3	1.36221	100	95.3	1.36221	88.4453	95.3	1.36221
95.4	1.36364	100	95.4	1.36364	100	95.4	1.36364	100	95.4	1.36364	100	95.4	1.36364	100	95.4	1.36364	100	95.4	1.36364	100	95.4	1.36364	100	95.4	1.36364	100	95.4	1.36364	100	95.4	1.36364	100	95.4	1.36364	100	95.4	1.36364	100	95.4	1.36364	100	95.4	1.36364	100	95.4	1.36364	88.4314	95.4	1.36364
95.5	1.36507	100	95.5	1.36507	100	95.5	1.36507	100	95.5	1.36507	100	95.5	1.36507	100	95.5	1.36507	100	95.5	1.36507	100	95.5	1.36507	100	95.5	1.36507	100	95.5	1.36507	100	95.5	1.36507	100	95.5	1.36507	100	95.5	1.36507	100	95.5	1.36507	100	95.5	1.36507	100	95.5	1.36507	88.4176	95.5	1.36507
95.6	1.3665	100	95.6	1.3665	100	95.6	1.3665	100	95.6	1.3665	100	95.6	1.3665	100	95.6	1.3665	100	95.6	1.3665	100	95.6	1.3665	100	95.6	1.3665	100	95.6	1.3665	100	95.6	1.3665	100	95.6	1.3665	100	95.6	1.3665	100	95.6	1.3665	100	95.6	1.3665	100	95.6	1.3665	88.4037	95.6	1.3665
95.7	1.36792	100	95.7	1.36792	100	95.7	1.36792	100	95.7	1.36792	100	95.7	1.36792	100	95.7	1.36792	100	95.7	1.36792	100	95.7	1.36792	100	95.7	1.36792	100	95.7	1.36792	100	95.7	1.36792	100	95.7	1.36792	100	95.7	1.36792	100	95.7	1.36792	100	95.7	1.36792	100	95.7	1.36792	88.3898	95.7	1.36792
95.8	1.36935	100	95.8	1.36935	100	95.8	1.36935	100	95.8	1.36935	100	95.8	1.36935	100	95.8	1.36935	100	95.8	1.36935	100	95.8	1.36935	100	95.8	1.36935	100	95.8	1.36935	100	95.8	1.36935	100	95.8	1.36935	100	95.8	1.36935	100	95.8	1.36935	100	95.8	1.36935	100	95.8	1.36935	88.3757	95.8	1.36935
95.9	1.37078	100	95.9	1.37078	100	95.9	1.37078	100	95.9	1.37078	100	95.9	1.37078	100	95.9	1.37078	100	95.9	1.37078	100	95.9	1.37078	100	95.9	1.37078	100	95.9	1.37078	100	95.9	1.37078	100	95.9	1.37078	100	95.9	1.37078	100	95.9	1.37078	100	95.9	1.37078	100	95.9	1.37078	88.3618	95.9	1.37078
96	1.37221	100	96	1.37221	100	96	1.37221	100	96	1.37221	100	96	1.37221	100	96	1.37221	100	96	1.37221	100	96	1.37221	100	96	1.37221	100	96	1.37221	100	96	1.37221	100	96	1.37221	100	96	1.37221	100	96	1.37221	100	96	1.37221	100	96	1.37221	88.3477	96	1.37221
96.1	1.37364	100	96.1	1.37364	100	96.1	1.37364	100	96.1	1.37364	100	96.1	1.37364	100	96.1	1.37364	100	96.1	1.37364	100	96.1	1.37364	100	96.1	1.37364	100	96.1	1.37364	100	96.1	1.37364	100	96.1	1.37364	100	96.1	1.37364	100	96.1	1.37364	100	96.1	1.37364	100	96.1	1.37364	88.3338	96.1	1.37364
96.2	1.37507	100	96.2	1.37507	100	96.2	1.37507	100	96.2	1.37507	100	96.2	1.37507	100	96.2	1.37507	100	96.2	1.37507	100	96.2	1.37507	100	96.2	1.37507	100	96.2	1.37507	100	96.2	1.37507	100	96.2	1.37507	100	96.2	1.37507	100	96.2	1.37507	100	96.2	1.37507	100	96.2	1.37507	88.3201	96.2	1.37507
96.3	1.3765	100	96.3	1.3765	100	96.3	1.3765	100	96.3	1.3765	100	96.3	1.3765	100	96.3	1.3765	100	96.3	1.3765	100	96.3	1.3765	100	96.3	1.3765	100	96.3	1.3765	100	96.3	1.3765	100	96.3	1.3765	100	96.3	1.3765	100	96.3	1.3765	100	96.3	1.3765	100	96.3	1.3765	88.3063	96.3	1.3765
96.4	1.37793	100	96.4	1.37793	100	96.4	1.37793	100	96.4	1.37793	100	96.4	1.37793	100	96.4	1.37793	100	96.4	1.37793	100	96.4	1.37793	100	96.4	1.37793	100	96.4	1.37793	100	96.4	1.37793	100	96.4	1.37793	100	96.4	1.37793	100	96.4	1.37793	100	96.4	1.37793	100	96.4	1.37793	88.2925	96.4	1.37793
96.5	1.37936	100	96.5	1.37936	100	96.5	1.37936	100	96.5	1.37936	100	96.5	1.37936	100	96.5	1.37936	100	96.5	1.37936	100	96.5	1.37936	100	96.5	1.37936	100	96.5	1.37936	100	96.5	1.37936	100	96.5	1.37936	100	96.5	1.37936	100	96.5	1.37936	100	96.5	1.37936	100	96.5	1.37936	88.2788	96.5	1.37936
96.6	1.38079	100	96.6	1.38079	100	96.6	1.38079	100	96.6	1.38079	100	96.6	1.38079	100	96.6	1.38079	100	96.6	1.38079	100	96.6	1.38079	100	96.6	1.38079	100	96.6	1.38079	100	96.6	1.38079	100	96.6	1.38079	100	96.6	1.38079	100	96.6	1.38079	100	96.6	1.38079	100	96.6	1.38079	88.2651	96.6	1.38079
96.7	1.38222	100	96.7	1.38222	100	96.7	1.38222	100	96.7	1.38222	100	96.7	1.38222	100	96.7	1.38222	100	96.7	1.38222	100	96.7	1.38222	100	96.7	1.38222	100	96.7	1.38222	100	96.7	1.38222	100	96.7	1.38222	100	96.7	1.38222	100	96.7	1.38222	100	96.7	1.38222	100	96.7	1.38222	88.2515	96.7	1.38222
96.8	1.38365	100	96.8	1.38365	100	96.8	1.38365	100	96.8	1.38365	100	96.8	1.38365	100	96.8	1.38365	100	96.8	1.38365	100	96.8	1.38365	100	96.8	1.38365	100	96.8	1.38365	100	96.8	1.38365	100	96.8	1.38365	100	96.8	1.38365	100	96.8	1.38365	100	96.8	1.38365	100	96.8	1.38365	88.238	96.8	1.38365
96.9	1.38508	100	96.9	1.38508	100	96.9	1.38508	100	96.9	1.38508	100	96.9	1.38508	100	96.9	1.38508	100	96.9	1.38508	100	96.9	1.38508	100	96.9	1.38508	100	96.9	1.38508	100	96.9	1.38508	100	96.9	1.38508	100	96.9	1.38508	100	96.9	1.38508	100	96.9	1.38508	100	96.9	1.38508	88.2246	96.9	1.38508
97	1.38651	100	97	1.38651	100	97	1.38651	100	97	1.38651	100	97	1.38651	100	97	1.38651	100	97	1.38651	100	97	1.38651	100	97	1.38651	100	97	1.38651	100	97	1.38651	100	97	1.38651	100	97	1.38651	100	97	1.38651	100	97	1.38651	100	97	1.38651	88.2113	97	1.38651
97.1	1.38794	100	97.1	1.38794	100	97.1	1.38794	100	97.1	1.38794	100	97.1	1.38794	100	97.1	1.38794	100	97.1	1.38794	100	97.1	1.38794	100	97.1	1.38794	100	97.1	1.38794	100	97.1	1.38794	100	97.1	1.38794	100	97.1	1.38794	100	97.1	1.38794	100	97.1	1.38794	100	97.1	1.38794	88.1978	97.1	1.38794
97.2	1.38937	100	97.2	1.38937	100	97.2	1.38937	100	97.2	1.38937	100	97.2	1.38937	100	97.2	1.38937	100	97.2	1.38937	100	97.2	1.38937	100	97.2	1.38937	100	97.2	1.38937	100	97.2	1.38937	100	97.2	1.38937	100	97.2	1.38937	100	97.2	1.38937	100	97.2	1.38937	100	97.2	1.38937	88.1843	97.2	1.38937
97.3	1.39079	100	97.3	1.39079	100	97.3	1.39079	100	97.3	1.39079	100	97.3	1.39079	100	97.3	1.39079	100	97.3	1.39079	100	97.3	1.39079	100	97.3	1.39079	100	97.3	1.39079	100	97.3	1.39079	100	97.3	1.39079	100	97.3	1.39079	100	97.3	1.39079	100	97.3	1.39079	100	97.3	1.39079	88.1708	97.3	1.39079
97.4	1.39222	100	97.4	1.39222	100	97.4	1.39222	100	97.4	1.39222	100	97.4	1.39222	100	97.4	1.39222	100	97.4	1.39222	100	97.4	1.39222	100	97.4	1.39222	100	97.4	1.39222	100	97.4	1.39222	100	97.4	1.39222	100	97.4	1.39222	100	97.4	1.39222	100	97.4	1.39222	100	97.4	1.39222	88.1573	97.4	1.39222
97.5	1.39365	100	97.5	1.39365	100	97.5	1.39365	100	97.5	1.39365	100	97.5	1.39365	100	97.5	1.39365	100	97.5	1.39365	100	97.5	1.39365	100	97.5	1.39365	100	97.5	1.39365	100	97.5	1.39365	100	97.5	1.39365	100	97.5	1.39365	100	97.5	1.39365	100	97.5	1.39365	100	97.5	1.39365	88.1437	97.5	1.39365
97.6	1.39508	100	97.6	1.39508	100	97.6	1.39508	100	97.6	1.39508	100	97.6	1.39508	100	97.6	1.39508	100	97.6	1.39508	100	97.6	1.39508	100	97.6	1.39508	100	97.6	1.39508	100	97.6	1.39508	100	97.6	1.39508	100	97.6	1.39508	100	97.6	1.39508	100	97.6	1.39508	100	97.6	1.39508	88.1302	97.6	1.39508
97.7	1.39651	100	97.7	1.39651	100	97.7	1.39651	100	97.7	1.39651	100	97.7	1.39651	100	97.7	1.39651	100	97.7	1.39651	100	97.7	1.39651	100	97.7	1.39651	100	97.7	1.39651	100	97.7	1.39651	100	97.7	1.39651	100	97.7	1.39651	100	97.7	1.39651	100	97.7	1.39651	100	97.7	1.39651	88.1168	97.7	1.39651
97.8	1.39794	100	97.8	1.39794	100	97.8	1.39794	100	97.8	1.39794	100	97.8	1.39794	100	97.8	1.39794	100	97.8	1.39794	100	97.8	1.39794	100	97.8	1.39794	100	97.8	1.39794	100	97.8	1.39794	100	97.8	1.39794	100	97.8	1.39794	100	97.8	1.39794	100	97.8	1.39794	100	97.8	1.39794	88.1033	97.8	1.39794
97.9	1.39937	100	97.9	1.39937	100	97.9	1.39937	100	97.9	1.39937	100	97.9	1.39937	100	97.9	1.39937	100	97.9	1.39937	100	97.9	1.39937	100	97.9	1.39937	100	97.9	1.39937	100	97.9	1.39937	100	97.9	1.39937	100	97.9	1.39937	100	97.9	1.39937	100	97.9	1.39937	100	97.9	1.39937	88.0899	97.9	1.39937
98	1.4008	100	98	1.4008	100	98	1.4008	100	98	1.4008	100	98	1.4008	100	98	1.4008	100	98	1.4008	100	98	1.4008	100	98	1.4008	100	98	1.4008	100	98	1.4008	100	98	1.4008	100	98	1.4008	100	98	1.4008	100	98	1.4008	100	98	1.4008	88.0764	98	1.4008
98.1	1.40223	100	98.1	1.40223	100	98.1	1.40223	100	98.1	1.40223	100	98.1	1.40223	100	98.1	1.40223	100	98.1	1.40223	100	98.1	1.40223	100	98.1	1.40223	100	98.1	1.40223	100	98.1	1.40223	100	98.1	1.40223	100	98.1	1.40223	100	98.1	1.40223	100	98.1	1.40223	100	98.1	1.40223	88.0629	98.1	1.40223
98.2	1.40366	100	98.2	1.40366	100	98.2	1.40366	100	98.2	1.40366	100	98.2	1.40366	100	98.2	1.40366	100	98.2	1.40366	100	98.2	1.40366	100	98.2	1.40366	100	98.2	1.40366	100	98.2	1.40366	100	98.2	1.40366	100	98.2	1.40366	100	98.2	1.40366	100	98.2	1.40366	100	98.2	1.40366	88.0493	98.2	1.40366
98.3	1.40509	100	98.3	1.40509	100	98.3	1.40509	100	98.3	1.40509	100	98.3	1.40509	100	98.3	1.40509	100	98.3	1.40509	100	98.3	1.40509	100	98.3	1.40509	100	98.3	1.40509	100	98.3	1.40509	100	98.3	1.40509	100	98.3	1.40509	100	98.3	1.40509	100	98.3	1.40509	100	98.3	1.40509	88.0358	98.3	1.40509
98.4	1.40652	100	98.4	1.40652	100	98.4	1.40652	100	98.4	1.40652	100	98.4	1.40652	100	98.4	1.40652	100	98.4	1.40652	100	98.4	1.40652	100	98.4	1.40652	100	98.4	1.40652	100	98.4	1.40652	100	98.4	1.40652	100	98.4	1.40652	100	98.4	1.40652	100	98.4	1.40652	100	98.4	1.40652	88.0224	98.4	1.40652
98.5	1.40795	100	98.5	1.40795	100	98.5	1.40795	100	98.5	1.40795	100	98.5	1.40795	100	98.5	1.40795	100	98.5	1.40795	100	98.5	1.40795	100	98.5	1.40795	100	98.5	1.40795	100	98.5	1.40795	100	98.5	1.40795	100	98.5	1.40795	100	98.5	1.40795	100	98.5	1.40795	100	98.5	1.40795	88.0091	98.5	1.40795
98.6	1.40938	100	98.6	1.40938	100	98.6	1.40938	100	98.6	1.40938	100	98.6	1.40938	100	98.6	1.40938	100	98.6	1.40938	100	98.6	1.40938	100	98.6	1.40938	100	98.6	1.40938	100	98.6	1.40938	100	98.6	1.40938	100	98.6	1.40938	100	98.6	1.40938	100	98.6	1.40938	100	98.6	1.40938	87.9958	98.6	1.40938
98.7	1.41081	100	98.7	1.41081	100	98.7	1.41081	100	98.7	1.41081	100	98.7	1.41081	100	98.7	1.41081	100	98.7	1.41081	100	98.7	1.41081	100	98.7	1.41081	100	98.7	1.41081	100	98.7	1.41081	100	98.7	1.41081	100	98.7	1.41081	100	98.7	1.41081	100	98.7	1.41081	100	98.7	1.41081	87.9827	98.7	1.41081
98.8	1.41224	100	98.8	1.41224	100	98.8	1.41224	100	98.8	1.41224	100	98.8	1.41224	100	98.8	1.41224	100	98.8	1.41224	100	98.8	1.41224	100	98.8	1.41224	100	98.8	1.41224	100	98.8	1.41224	100	98.8	1.41224	100	98.8	1.41224	100	98.8	1.41224	100	98.8	1.41224	100	98.8	1.41224	87.9696	98.8	1.41224
98.9	1.41366	100	98.9	1.41366	100	98.9	1.41366	100	98.9	1.41366	100	98.9	1.41366	100	98.9	1.41366	100	98.9	1.41366	100	98.9	1.41366	100	98.9	1.41366	100	98.9	1.41366	100	98.9	1.41366	100	98.9	1.41366	100	98.9	1.41366	100	98.9	1.41366	100	98.9	1.41366	100	98.9	1.41366	87.9564	98.9	1.41366
99	1.41509	100	99	1.41509	100	99	1.41509	100	99	1.41509	100	99	1.41509	100	99	1.41509	100	99	1.41509	100	99	1.41509	100	99	1.41509	100	99	1.41509	100	99	1.41509	100	99	1.41509	100	99	1.41509	100	99	1.41509	100	99	1.41509	100	99	1.41509	87.9432	99	1.41509
99.1	1.41652	100	99.1	1.41652	100	99.1	1.41652	100	99.1	1.41652	100	99.1	1.41652	100	99.1	1.41652	100	99.1	1.41652	100	99.1	1.41652	100	99.1	1.41652	100	99.1	1.41652	100	99.1	1.41652	100	99.1	1.41652	100	99.1	1.41652	100	99.1	1.41652	100	99.1	1.41652	100	99.1	1.41652	87.93	99.1	1.41652
99.2	1.41795	100	99.2	1.41795	100	99.2	1.41795	100	99.2	1.41795	100	99.2	1.41795	100	99.2	1.41795	100	99.2	1.41795	100	99.2	1.41795	100	99.2	1.41795	100	99.2	1.41795	100	99.2	1.41795	100	99.2	1.41795	100	99.2	1.41795	100	99.2	1.41795	100	99.2	1.41795	100	99.2	1.41795	87.9167	99.2	1.41795
99.3	1.41938	100	99.3	1.41938	100	99.3	1.41938	100	99.3	1.41938	100	99.3	1.41938	100	99.3	1.41938	100	99.3	1.41938	100	99.3	1.41938	100	99.3	1.41938	100	99.3	1.41938	100	99.3	1.41938	100	99.3	1.41938	100	99.3	1.41938	100	99.3	1.41938	100	99.3	1.41938	100	99.3	1.41938	87.9036	99.3	1.41938
99.4	1.42081	100	99.4	1.42081	100	99.4	1.42081	100	99.4	1.42081	100	99.4	1.42081	100	99.4	1.42081	100	99.4	1.42081	100	99.4	1.42081	100	99.4	1.42081	100	99.4	1.42081	100	99.4	1.42081	100	99.4	1.42081	100	99.4	1.42081	100	99.4	1.42081	100	99.4	1.42081	100	99.4	1.42081	87.8906	99.4	1.42081
99.5	1.42224	100	99.5	1.42224	100	99.5	1.42224	100	99.5	1.42224	100	99.5	1.42224	100	99.5	1.42224	100	99.5	1.42224	100	99.5	1.42224	100	99.5	1.42224	100	99.5	1.42224	100	99.5	1.42224	100	99.5	1.42224	100	99.5	1.42224	100	99.5	1.42224	100	99.5	1.42224	100	99.5	1.42224	87.8776	99.5	1.42224
99.6	1.42367	100	99.6	1.42367	100	99.6	1.42367	100	99.6	1.42367	100	99.6	1.42367	100	99.6	1.42367	100	99.6	1.42367	100	99.6	1.42367	100	99.6	1.42367	100	99.6	1.42367	100	99.6	1.42367	100	99.6	1.42367	100	99.6	1.42367	100	99.6	1.42367	100	99.6	1.42367	100	99.6	1.42367	87.8647	99.6	1.42367
99.7	1.4251	100	99.7	1.4251	100	99.7	1.4251	100	99.7	1.4251	100	99.7	1.4251	100	99.7	1.4251	100	99.7	1.4251	100	99.7	1.4251	100	99.7	1.4251	100	99.7	1.4251	100	99.7	1.4251	100	99.7	1.4251	100	99.7	1.4251	100	99.7	1.4251	100	99.7	1.4251	100	99.7	1.4251	87.8516	99.7	1.4251
99.8	1.42653	100	99.8	1.42653	100	99.8	1.42653	100	99.8	1.42653	100	99.8	1.42653	100	99.8	1.42653	100	99.8	1.42653	100	99.8	1.42653	100	99.8	1.42653	100	99.8	1.42653	100	99.8	1.42653	100	99.8	1.42653	100	99.8	1.42653	100	99.8	1.42653	100	99.8	1.42653	100	99.8	1.42653	87.8388	99.8	1.42653
99.9	1.42796	100	99.9	1.42796	100	99.9	1.42796	100	99.9	1.42796	100	99.9	1.42796	100	99.9	1.42796	100	99.9	1.42796	100	99.9	1.42796	100	99.9	1.42796	100	99.9	1.42796	100	99.9	1.42796	100	99.9	1.42796	100	99.9	1.42796	100	99.9	1.42796	100	99.9	1.42796	100	99.9	1.42796	87.826	99.9	1.42796
100	1.42939	100	100	1.42939	100	100	1.42939	100	100	1.42939	100	100	1.42939	100	100	1.42939	100	100	1.42939	100	100	1.42939	100	100	1.42939	100	100	1.42939	100	100	1.42939	100	100	1.42939	100	100	1.42939	100	100	1.42939	100	100	1.42939	100	100	1.42939	87.8131	100	1.42939
100.1	1.43082	100	100.1	1.43082	100	100.1	1.43082	100	100.1	1.43082	100	100.1	1.43082	100	100.1	1.43082	100	100.1	1.43082	100	100.1	1.43082	100	100.1	1.43082	100	100.1	1.43082	100	100.1	1.43082	100	100.1	1.43082	100	100.1	1.43082	100	100.1	1.43082	100	100.1	1.43082	100	100.1	1.43082	87.8003	100.1	1.43082
100.2	1.43225	100	100.2	1.43225	100	100.2	1.43225	100	100.2	1.43225	100	100.2	1.43225	100	100.2	1.43225	100	100.2	1.43225	100	100.2	1.43225	100	100.2	1.43225	100	100.2	1.43225	100	100.2	1.43225	100	100.2	1.43225	100	100.2	1.43225	100	100.2	1.43225	100	100.2	1.43225	100	100.2	1.43225	87.7875	100.2	1.43225
100.3	1.43368	100	100.3	1.43368	100	100.3	1.43368	100	100.3	1.43368	100	100.3	1.43368	100	100.3	1.43368	100	100.3	1.43368	100	100.3	1.43368	100	100.3	1.43368	100	100.3	1.43368	100	100.3	1.43368	100	100.3	1.43368	100	100.3	1.43368	100	100.3	1.43368	100	100.3	1.43368	100	100.3	1.43368	87.7748	100.3	1.43368
100.4	1.43511	100	100.4	1.43511	100	100.4	1.43511	100	100.4	1.43511	100	100.4	1.43511	100	100.4	1.43511	100	100.4	1.43511	100	100.4	1.43511	100	100.4	1.43511	100	100.4	1.43511	100	100.4	1.43511	100	100.4	1.43511	100	100.4	1.43511	100	100.4	1.43511	100	100.4	1.43511	100	100.4	1.43511	87.762	100.4	1.43511
100.5	1.43654	100	100.5	1.43654	100	100.5	1.43654	100	100.5	1.43654	100	100.5	1.43654	100	100.5	1.43654	100	100.5	1.43654	100	100.5	1.43654	100	100.5	1.43654	100	100.5	1.43654	100	100.5	1.43654	100	100.5	1.43654	100	100.5	1.43654	100	100.5	1.43654	100	100.5	1.43654	100	100.5	1.43654	87.7494	100.5	1.43654
100.6	1.43796	100	100.6	1.43796	100	100.6	1.43796	100	100.6	1.43796	100	100.6	1.43796	100	100.6	1.43796	100	100.6	1.43796	100	100.6	1.43796	100	100.6	1.43796	100	100.6	1.43796	100	100.6	1.43796	100	100.6	1.43796	100	100.6	1.43796	100	100.6	1.43796	100	100.6	1.43796	100	100.6	1.43796	87.7369	100.6	1.43796
100.7	1.43939	100	100.7	1.43939	100	100.7	1.43939	100	100.7	1.43939	100	100.7	1.43939	100	100.7	1.43939	100	100.7	1.43939	100	100.7	1.43939	100	100.7	1.43939	100	100.7	1.43939	100	100.7	1.43939	100	100.7	1.43939	100	100.7	1.43939	100	100.7	1.43939	100	100.7	1.43939	100	100.7	1.43939	87.7242	100.7	1.43939
100.8	1.44082	100	100.8	1.44082	100	100.8	1.44082	100	100.8	1.44082	100	100.8	1.44082	100	100.8	1.44082	100	100.8	1.44082	100	100.8	1.44082	100	100.8	1.44082	100	100.8	1.44082	100	100.8	1.44082	100	100.8	1.44082	100	100.8	1.44082	100	100.8	1.44082	100	100.8	1.44082	100	100.8	1.44082	87.7114	100.8	1.44082
100.9	1.44225	100	100.9	1.44225	100	100.9	1.44225	100	100.9	1.44225	100	100.9	1.44225	100	100.9	1.44225	100	100.9	1.44225	100	100.9	1.44225	100	100.9	1.44225	100	100.9	1.44225	100	100.9	1.44225	100	100.9	1.44225	100	100.9	1.44225	100	100.9	1.44225	100	100.9	1.44225	100	100.9	1.44225	87.6988	100.9	1.44225
101	1.44368	100	101	1.44368	100	101	1.44368	100	101	1.44368	100	101	1.44368	100	101	1.44368	100	101	1.44368	100	101	1.44368	100	101	1.44368	100	101	1.44368	100	101	1.44368	100	101	1.44368	100	101	1.44368	100	101	1.44368	100	101	1.44368	100	101	1.44368	87.6863	101	1.44368
101.1	1.44511	100	101.1	1.44511	100	101.1	1.44511	100	101.1	1.44511	100	101.1	1.44511	100	101.1	1.44511	100	101.1	1.44511	100	101.1	1.44511	100	101.1	1.44511	100	101.1	1.44511	100	101.1	1.44511	100	101.1	1.44511	100	101.1	1.44511	100	101.1	1.44511	100	101.1	1.44511	100	101.1	1.44511	87.6737	101.1	1.44511
101.2	1.44654	100	101.2	1.44654	100	101.2	1.44654	100	101.2	1.44654	100	101.2	1.44654	100	101.2	1.44654	100	101.2	1.44654	100	101.2	1.44654	100	101.2	1.44654	100	101.2	1.44654	100	101.2	1.44654	100	101.2	1.44654	100	101.2	1.44654	100	101.2	1.44654	100	101.2	1.44654	100	101.2	1.44654	87.6612	101.2	1.44654
101.3	1.44797	100	101.3	1.44797	100	101.3	1.44797	100	101.3	1.44797	100	101.3	1.44797	100	101.3	1.44797	100	101.3	1.44797	100	101.3	1.44797	100	101.3	1.44797	100	101.3	1.44797	100	101.3	1.44797	100	101.3	1.44797	100	101.3	1.44797	100	101.3	1.44797	100	101.3	1.44797	100	101.3	1.44797	87.6487	101.3	1.44797
101.4	1.4494	100	101.4	1.4494	100	101.4	1.4494	100	101.4	1.4494	100	101.4	1.4494	100	101.4	1.4494	100	101.4	1.4494	100	101.4	1.4494	100	101.4	1.4494	100	101.4	1.4494	100	101.4	1.4494	100	101.4	1.4494	100	101.4	1.4494	100	101.4	1.4494	100	101.4	1.4494	100	101.4	1.4494	87.6361	101.4	1.4494
101.5	1.45083	100	101.5	1.45083	100	101.5	1.45083	100	101.5	1.45083	100	101.5	1.45083	100	101.5	1.45083	100	101.5	1.45083	100	101.5	1.45083	100	101.5	1.45083	100	101.5	1.45083	100	101.5	1.45083	100	101.5	1.45083	100	101.5	1.45083	100	101.5	1.45083	100	101.5	1.45083	100	101.5	1.45083	87.6236	101.5	1.45083
101.6	1.45226	100	101.6	1.45226	100	101.6	1.45226	100	101.6	1.45226	100	101.6	1.45226	100	101.6	1.45226	100	101.6	1.45226	100	101.6	1.45226	100	101.6	1.45226	100	101.6	1.45226	100	101.6	1.45226	100	101.6	1.45226	100	101.6	1.45226	100	101.6	1.45226	100	101.6	1.45226	100	101.6	1.45226	87.6111	101.6	1.45226
101.7	1.45369	100	101.7	1.45369	100	101.7	1.45369	100	101.7	1.45369	100	101.7	1.45369	100	101.7	1.45369	100	101.7	1.45369	100	101.7	1.45369	100	101.7	1.45369	100	101.7	1.45369	100	101.7	1.45369	100	101.7	1.45369	100	101.7	1.45369	100	101.7	1.45369	100	101.7	1.45369	100	101.7	1.45369	87.5986	101.7	1.45369
101.8	1.45512	100	101.8	1.45512	100	101.8	1.45512	100	101.8	1.45512	100	101.8	1.45512	100	101.8	1.45512	100	101.8	1.45512	100	101.8	1.45512	100	101.8	1.45512	100	101.8	1.45512	100	101.8	1.45512	100	101.8	1.45512	100	101.8	1.45512	100	101.8	1.45512	100	101.8	1.45512	100	101.8	1.45512	87.5861	101.8	1.45512
101.9	1.45655	100	101.9	1.45655	100	101.9	1.45655	100	101.9	1.45655	100	101.9	1.45655	100	101.9	1.45655	100	101.9	1.45655	100	101.9	1.45655	100	101.9	1.45655	100	101.9	1.45655	100	101.9	1.45655	100	101.9	1.45655	100	101.9	1.45655	100	101.9	1.45655	100	101.9	1.45655	100	101.9	1.45655	87.5738	101.9	1.45655
102	1.45798	100	102	1.45798	100	102	1.45798	100	102	1.45798	100	102	1.45798	100	102	1.45798	100	102	1.45798	100	102	1.45798	100	102	1.45798	100	102	1.45798	100	102	1.45798	100	102	1.45798	100	102	1.45798	100	102	1.45798	100	102	1.45798	100	102	1.45798	87.5613	102	1.45798
102.1	1.45941	100	102.1	1.45941	100	102.1	1.45941	100	102.1	1.45941	100	102.1	1.45941	100	102.1	1.45941	100	102.1	1.45941	100	102.1	1.45941	100	102.1	1.45941	100	102.1	1.45941	100	102.1	1.45941	100	102.1	1.45941	100	102.1	1.45941	100	102.1	1.45941	100	102.1	1.45941	100	102.1	1.45941	87.5488	102.1	1.45941
102.2	1.46083	100	102.2	1.46083	100	102.2	1.46083	100	102.2	1.46083	100	102.2	1.46083	100	102.2	1.46083	100	102.2	1.46083	100	102.2	1.46083	100	102.2	1.46083	100	102.2	1.46083	100	102.2	1.46083	100	102.2	1.46083	100	102.2	1.46083	100	102.2	1.46083	100	102.2	1.46083	100	102.2	1.46083	87.5362	102.2	1.46083
102.3	1.46226	100	102.3	1.46226	100	102.3	1.46226	100	102.3	1.46226	100	102.3	1.46226	100	102.3	1.46226	100	102.3	1.46226	100	102.3	1.46226	100	102.3	1.46226	100	102.3	1.46226	100	102.3	1.46226	100	102.3	1.46226	100	102.3	1.46226	100	102.3	1.46226	100	102.3	1.46226	100	102.3	1.46226	87.5237	102.3	1.46226
102.4	1.46369	100	102.4	1.46369	100	102.4	1.46369	100	102.4	1.46369	100	102.4	1.46369	100	102.4	1.46369	100	102.4	1.46369	100	102.4	1.46369	100	102.4	1.46369	100	102.4	1.46369	100	102.4	1.46369	100	102.4	1.46369	100	102.4	1.46369	100	102.4	1.46369	100	102.4	1.46369	100	102.4	1.46369	87.5111	102.4	1.46369
102.5	1.46512	100	102.5	1.46512	100	102.5	1.46512	100	102.5	1.46512	100	102.5	1.46512	100	102.5	1.46512	100	102.5	1.46512	100	102.5	1.46512	100	102.5	1.46512	100	102.5	1.46512	100	102.5	1.46512	100	102.5	1.46512	100	102.5	1.46512	100	102.5	1.46512	100	102.5	1.46512	100	102.5	1.46512	87.4987	102.5	1.46512
102.6	1.46655	100	102.6	1.46655	100	102.6	1.46655	100	102.6	1.46655	100	102.6	1.46655	100	102.6	1.46655	100	102.6	1.46655	100	102.6	1.46655	100	102.6	1.46655	100	102.6	1.46655	100	102.6	1.46655	100	102.6	1.46655	100	102.6	1.46655	100	102.6	1.46655	100	102.6	1.46655	100	102.6	1.46655	87.4862	102.6	1.46655
102.7	1.46798	100	102.7	1.46798	100	102.7	1.46798	100	102.7	1.46798	100	102.7	1.46798	100	102.7	1.46798	100	102.7	1.46798	100	102.7	1.46798	100	102.7	1.46798	100	102.7	1.46798	100	102.7	1.46798	100	102.7	1.46798	100	102.7	1.46798	100	102.7	1.46798	100	102.7	1.46798	100	102.7	1.46798	87.4739	102.7	1.46798
102.8	1.46941	100	102.8	1.46941	100	102.8	1.46941	100	102.8	1.46941	100	102.8	1.46941	100	102.8	1.46941	100	102.8	1.46941	100	102.8	1.46941	100	102.8	1.46941	100	102.8	1.46941	100	102.8	1.46941	100	102.8	1.46941	100	102.8	1.46941	100	102.8	1.46941	100	102.8	1.46941	100	102.8	1.46941	87.4616	102.8	1.46941
102.9	1.47084	100	102.9	1.47084	100	102.9	1.47084	100	102.9	1.47084	100	102.9	1.47084	100	102.9	1.47084	100	102.9	1.47084	100	102.9	1.47084	100	102.9	1.47084	100	102.9	1.47084	100	102.9	1.47084	100	102.9	1.47084	100	102.9	1.47084	100	102.9	1.47084	100	102.9	1.47084	100	102.9	1.47084	87.4492	102.9	1.47084
103	1.47227	100	103	1.47227	100	103	1.47227	100	103	1.47227	100	103	1.47227	100	103	1.47227	100	103	1.47227	100	103	1.47227	100	103	1.47227	100	103	1.47227	100	103	1.47227	100	103	1.47227	100	103	1.47227	100	103	1.47227	100	103	1.47227	100	103	1.47227	87.4366	103	1.47227
103.1	1.4737	100	103.1	1.4737	100	103.1	1.4737	100	103.1	1.4737	100	103.1	1.4737	100	103.1	1.4737	100	103.1	1.4737	100	103.1	1.4737	100	103.1	1.4737	100	103.1	1.4737	100	103.1	1.4737	100	103.1	1.4737	100	103.1	1.4737	100	103.1	1.4737	100	103.1	1.4737	100	103.1	1.4737	87.424	103.1	1.4737
103.2	1.47513	100	103.2	1.47513	100	103.2	1.47513	100	103.2	1.47513	100	103.2	1.47513	100	103.2	1.47513	100	103.2	1.47513	100	103.2	1.47513	100	103.2	1.47513	100	103.2	1.47513	100	103.2	1.47513	100	103.2	1.47513	100	103.2	1.47513	100	103.2	1.47513	100	103.2	1.47513	100	103.2	1.47513	87.4113	103.2	1.47513
103.3	1.47656	100	103.3	1.47656	100	103.3	1.47656	100	103.3	1.47656	100	103.3	1.47656	100	103.3	1.47656	100	103.3	1.47656	100	103.3	1.47656	100	103.3	1.47656	100	103.3	1.47656	100	103.3	1.47656	100	103.3	1.47656	100	103.3	1.47656	100	103.3	1.47656	100	103.3	1.47656	100	103.3	1.47656	87.3987	103.3	1.47656
103.4	1.47799	100	103.4	1.47799	100	103.4	1.47799	100	103.4	1.47799	100	103.4	1.47799	100	103.4	1.47799	100	103.4	1.47799	100	103.4	1.47799	100	103.4	1.47799	100	103.4	1.47799	100	103.4	1.47799	100	103.4	1.47799	100	103.4	1.47799	100	103.4	1.47799	100	103.4	1.47799	100	103.4	1.47799	87.3862	103.4	1.47799
103.5	1.47942	100	103.5	1.47942	100	103.5	1.47942	100	103.5	1.47942	100	103.5	1.47942	100	103.5	1.47942	100	103.5	1.47942	100	103.5	1.47942	100	103.5	1.47942	100	103.5	1.47942	100	103.5	1.47942	100	103.5	1.47942	100	103.5	1.47942	100	103.5	1.47942	100	103.5	1.47942	100	103.5	1.47942	87.3739	103.5	1.47942
103.6	1.48085	100	103.6	1.48085	100	103.6	1.48085	100	103.6	1.48085	100	103.6	1.48085	100	103.6	1.48085	100	103.6	1.48085	100	103.6	1.48085	100	103.6	1.48085	100	103.6	1.48085	100	103.6	1.48085	100	103.6	1.48085	100	103.6	1.48085	100	103.6	1.48085	100	103.6	1.48085	100	103.6	1.48085	87.3614	103.6	1.48085
103.7	1.48228	100	103.7	1.48228	100	103.7	1.48228	100	103.7	1.48228	100	103.7	1.48228	100	103.7	1.48228	100	103.7	1.48228	100	103.7	1.48228	100	103.7	1.48228	100	103.7	1.48228	100	103.7	1.48228	100	103.7	1.48228	100	103.7	1.48228	100	103.7	1.48228	100	103.7	1.48228	100	103.7	1.48228	87.3491	103.7	1.48228
103.8	1.4837	100	103.8	1.4837	100	103.8	1.4837	100	103.8	1.4837	100	103.8	1.4837	100	103.8	1.4837	100	103.8	1.4837	100	103.8	1.4837	100	103.8	1.4837	100	103.8	1.4837	100	103.8	1.4837	100	103.8	1.4837	100	103.8	1.4837	100	103.8	1.4837	100	103.8	1.4837	100	103.8	1.4837	87.3367	103.8	1.4837
103.9	1.48513	100	103.9	1.48513	100	103.9	1.48513	100	103.9	1.48513	100	103.9	1.48513	100	103.9	1.48513	100	103.9	1.48513	100	103.9	1.48513	100	103.9	1.48513	100	103.9	1.48513	100	103.9	1.48513	100	103.9	1.48513	100	103.9	1.48513	100	103.9	1.48513	100	103.9	1.48513	100	103.9	1.48513	87.3243	103.9	1.48513
104	1.48656	100	104	1.48656	100	104	1.48656	100	104	1.48656	100	104	1.48656	100	104	1.48656	100	104	1.48656	100	104	1.48656	100	104	1.48656	100	104	1.48656	100	104	1.48656	100	104	1.48656	100	104	1.48656	100	104	1.48656	100	104	1.48656	100	104	1.48656	87.3117	104	1.48656
104.1	1.48799	100	104.1	1.48799	100	104.1	1.48799	100	104.1	1.48799	100	104.1	1.48799	100	104.1	1.48799	100	104.1	1.48799	100	104.1	1.48799	100	104.1	1.48799	100	104.1	1.48799	100	104.1	1.48799	100	104.1	1.48799	100	104.1	1.48799	100	104.1	1.48799	100	104.1	1.48799	100	104.1	1.48799	87.2994	104.1	1.48799
104.2	1.48942	100	104.2	1.48942	100	104.2	1.48942	100	104.2	1.48942	100	104.2	1.48942	100	104.2	1.48942	100	104.2	1.48942	100	104.2	1.48942	100	104.2	1.48942	100	104.2	1.48942	100	104.2	1.48942	100	104.2	1.48942	100	104.2	1.48942	100	104.2	1.48942	100	104.2	1.48942	100	104.2	1.48942	87.2872	104.2	1.48942
104.3	1.49085	100	104.3	1.49085	100	104.3	1.49085	100	104.3	1.49085	100	104.3	1.49085	100	104.3	1.49085	100	104.3	1.49085	100	104.3	1.49085	100	104.3	1.49085	100	104.3	1.49085	100	104.3	1.49085	100	104.3	1.49085	100	104.3	1.49085	100	104.3	1.49085	100	104.3	1.49085	100	104.3	1.49085	87.275	104.3	1.49085
104.4	1.49228	100	104.4	1.49228	100	104.4	1.49228	100	104.4	1.49228	100	104.4	1.49228	100	104.4	1.49228	100	104.4	1.49228	100	104.4	1.49228	100	104.4	1.49228	100	104.4	1.49228	100	104.4	1.49228	100	104.4	1.49228	100	104.4	1.49228	100	104.4	1.49228	100	104.4	1.49228	100	104.4	1.49228	87.2628	104.4	1.49228
104.5	1.49371	100	104.5	1.49371	100	104.5	1.49371	100	104.5	1.49371	100	104.5	1.49371	100	104.5	1.49371	100	104.5	1.49371	100	104.5	1.49371	100	104.5	1.49371	100	104.5	1.49371	100	104.5	1.49371	100	104.5	1.49371	100	104.5	1.49371	100	104.5	1.49371	100	104.5	1.49371	100	104.5	1.49371	87.2506	104.5	1.49371
104.6	1.49514	100	104.6	1.49514	100	104.6	1.49514	100	104.6	1.49514	100	104.6	1.49514	100	104.6	1.49514	100	104.6	1.49514	100	104.6	1.49514	100	104.6	1.49514	100	104.6	1.49514	100	104.6	1.49514	100	104.6	1.49514	100	104.6	1.49514	100	104.6	1.49514	100	104.6	1.49514	100	104.6	1.49514	87.2384	104.6	1.49514
104.7	1.49657	100	104.7	1.49657	100	104.7	1.49657	100	104.7	1.49657	100	104.7	1.49657	100	104.7	1.49657	100	104.7	1.49657	100	104.7	1.49657	100	104.7	1.49657	100	104.7	1.49657	100	104.7	1.49657	100	104.7	1.49657	100	104.7	1.49657	100	104.7	1.49657	100	104.7	1.49657	100	104.7	1.49657	87.226	104.7	1.49657
104.8	1.498	100	104.8	1.498	100	104.8	1.498	100	104.8	1.498	100	104.8	1.498	100	104.8	1.498	100	104.8	1.498	100	104.8	1.498	100	104.8	1.498	100	104.8	1.498	100	104.8	1.498	100	104.8	1.498	100	104.8	1.498	100	104.8	1.498	100	104.8	1.498	100	104.8	1.498	87.2136	104.8	1.498
104.9	1.49943	100	104.9	1.49943	100	104.9	1.49943	100	104.9	1.49943	100	104.9	1.49943	100	104.9	1.49943	100	104.9	1.49943	100	104.9	1.49943	100	104.9	1.49943	100	104.9	1.49943	100	104.9	1.49943	100	104.9	1.49943	100	104.9	1.49943	100	104.9	1.49943	100	104.9	1.49943	100	104.9	1.49943	87.2013	104.9	1.49943
105	1.50086	100	105	1.50086	100	105	1.50086	100	105	1.50086	100	105	1.50086	100	105	1.50086	100	105	1.50086	100	105	1.50086	100	105	1.50086	100	105	1.50086	100	105	1.50086	100	105	1.50086	100	105	1.50086	100	105	1.50086	100	105	1.50086	100	105	1.50086	87.1892	105	1.50086
105.1	1.50229	100	105.1	1.50229	100	105.1	1.50229	100	105.1	1.50229	100	105.1	1.50229	100	105.1	1.50229	100	105.1	1.50229	100	105.1	1.50229	100	105.1	1.50229	100	105.1	1.50229	100	105.1	1.50229	100	105.1	1.50229	100	105.1	1.50229	100	105.1	1.50229	100	105.1	1.50229	100	105.1	1.50229	87.1771	105.1	1.50229
105.2	1.50372	100	105.2	1.50372	100	105.2	1.50372	100	105.2	1.50372	100	105.2	1.50372	100	105.2	1.50372	100	105.2	1.50372	100	105.2	1.50372	100	105.2	1.50372	100	105.2	1.50372	100	105.2	1.50372	100	105.2	1.50372	100	105.2	1.50372	100	105.2	1.50372	100	105.2	1.50372	100	105.2	1.50372	87.165	105.2	1.50372
105.3	1.50515	100	105.3	1.50515	100	105.3	1.50515	100	105.3	1.50515	100	105.3	1.50515	100	105.3	1.50515	100	105.3	1.50515	100	105.3	1.50515	100	105.3	1.50515	100	105.3	1.50515	100	105.3	1.50515	100	105.3	1.50515	100	105.3	1.50515	100	105.3	1.50515	100	105.3	1.50515	100	105.3	1.50515	87.153	105.3	1.50515
105.4	1.50658	100	105.4	1.50658	100	105.4	1.50658	100	105.4	1.50658	100	105.4	1.50658	100	105.4	1.50658	100	105.4	1.50658	100	105.4	1.50658	100	105.4	1.50658	100	105.4	1.50658	100	105.4	1.50658	100	105.4	1.50658	100	105.4	1.50658	100	105.4	1.50658	100	105.4	1.50658	100	105.4	1.50658	87.141	105.4	1.50658
105.5	1.508	100	105.5	1.508	100	105.5	1.508	100	105.5	1.508	100	105.5	1.508	100	105.5	1.508	100	105.5	1.508	100	105.5	1.508	100	105.5	1.508	100	105.5	1.508	100	105.5	1.508	100	105.5	1.508	100	105.5	1.508	100	105.5	1.508	100	105.5	1.508	100	105.5	1.508	87.1289	105.5	1.508
105.6	1.50943	100	105.6	1.50943	100	105.6	1.50943	100	105.6	1.50943	100	105.6	1.50943	100	105.6	1.50943	100	105.6	1.50943	100	105.6	1.50943	100	105.6	1.50943	100	105.6	1.50943	100	105.6	1.50943	100	105.6	1.50943	100	105.6	1.50943	100	105.6	1.50943	100	105.6	1.50943	100	105.6	1.50943	87.1168	105.6	1.50943
105.7	1.51086	100	105.7	1.51086	100	105.7	1.51086	100	105.7	1.51086	100	105.7	1.51086	100	105.7	1.51086	100	105.7	1.51086	100	105.7	1.51086	100	105.7	1.51086	100	105.7	1.51086	100	105.7	1.51086	100	105.7	1.51086	100	105.7	1.51086	100	105.7	1.51086	100	105.7	1.51086	100	105.7	1.51086	87.1047	105.7	1.51086
105.8	1.51229	100	105.8	1.51229	100	105.8	1.51229	100	105.8	1.51229	100	105.8	1.51229	100	105.8	1.51229	100	105.8	1.51229	100	105.8	1.51229	100	105.8	1.51229	100	105.8	1.51229	100	105.8	1.51229	100	105.8	1.51229	100	105.8	1.51229	100	105.8	1.51229	100	105.8	1.51229	100	105.8	1.51229	87.0925	105.8	1.51229
105.9	1.51372	100	105.9	1.51372	100	105.9	1.51372	100	105.9	1.51372	100	105.9	1.51372	100	105.9	1.51372	100	105.9	1.51372	100	105.9	1.51372	100	105.9	1.51372	100	105.9	1.51372	100	105.9	1.51372	100	105.9	1.51372	100	105.9	1.51372	100	105.9	1.51372	100	105.9	1.51372	100	105.9	1.51372	87.0805	105.9	1.51372
106	1.51515	100	106	1.51515	100	106	1.51515	100	106	1.51515	100	106	1.51515	100	106	1.51515	100	106	1.51515	100	106	1.51515	100	106	1.51515	100	106	1.51515	100	106	1.51515	100	106	1.51515	100	106	1.51515	100	106	1.51515	100	106	1.51515	100	106	1.51515	87.0685	106	1.51515
106.1	1.51658	100	106.1	1.51658	100	106.1	1.51658	100	106.1	1.51658	100	106.1	1.51658	100	106.1	1.51658	100	106.1	1.51658	100	106.1	1.51658	100	106.1	1.51658	100	106.1	1.51658	100	106.1	1.51658	100	106.1	1.51658	100	106.1	1.51658	100	106.1	1.51658	100	106.1	1.51658	100	106.1	1.51658	87.0564	106.1	1.51658
106.2	1.51801	100	106.2	1.51801	100	106.2	1.51801	100	106.2	1.51801	100	106.2	1.51801	100	106.2	1.51801	100	106.2	1.51801	100	106.2	1.51801	100	106.2	1.51801	100	106.2	1.51801	100	106.2	1.51801	100	106.2	1.51801	100	106.2	1.51801	100	106.2	1.51801	100	106.2	1.51801	100	106.2	1.51801	87.0442	106.2	1.51801
106.3	1.51944	100	106.3	1.51944	100	106.3	1.51944	100	106.3	1.51944	100	106.3	1.51944	100	106.3	1.51944	100	106.3	1.51944	100	106.3	1.51944	100	106.3	1.51944	100	106.3	1.51944	100	106.3	1.51944	100	106.3	1.51944	100	106.3	1.51944	100	106.3	1.51944	100	106.3	1.51944	100	106.3	1.51944	87.032	106.3	1.51944
106.4	1.52087	100	106.4	1.52087	100	106.4	1.52087	100	106.4	1.52087	100	106.4	1.52087	100	106.4	1.52087	100	106.4	1.52087	100	106.4	1.52087	100	106.4	1.52087	100	106.4	1.52087	100	106.4	1.52087	100	106.4	1.52087	100	106.4	1.52087	100	106.4	1.52087	100	106.4	1.52087	100	106.4	1.52087	87.0201	106.4	1.52087
106.5	1.5223	100	106.5	1.5223	100	106.5	1.5223	100	106.5	1.5223	100	106.5	1.5223	100	106.5	1.5223	100	106.5	1.5223	100	106.5	1.5223	100	106.5	1.5223	100	106.5	1.5223	100	106.5	1.5223	100	106.5	1.5223	100	106.5	1.5223	100	106.5	1.5223	100	106.5	1.5223	100	106.5	1.5223	87.0079	106.5	1.5223
106.6	1.52373	100	106.6	1.52373	100	106.6	1.52373	100	106.6	1.52373	100	106.6	1.52373	100	106.6	1.52373	100	106.6	1.52373	100	106.6	1.52373	100	106.6	1.52373	100	106.6	1.52373	100	106.6	1.52373	100	106.6	1.52373	100	106.6	1.52373	100	106.6	1.52373	100	106.6	1.52373	100	106.6	1.52373	86.9957	106.6	1.52373
106.7	1.52516	100	106.7	1.52516	100	106.7	1.52516	100	106.7	1.52516	100	106.7	1.52516	100	106.7	1.52516	100	106.7	1.52516	100	106.7	1.52516	100	106.7	1.52516	100	106.7	1.52516	100	106.7	1.52516	100	106.7	1.52516	100	106.7	1.52516	100	106.7	1.52516	100	106.7	1.52516	100	106.7	1.52516	86.9835	106.7	1.52516
106.8	1.52659	100	106.8	1.52659	100	106.8	1.52659	100	106.8	1.52659	100	106.8	1.52659	100	106.8	1.52659	100	106.8	1.52659	100	106.8	1.52659	100	106.8	1.52659	100	106.8	1.52659	100	106.8	1.52659	100	106.8	1.52659	100	106.8	1.52659	100	106.8	1.52659	100	106.8	1.52659	100	106.8	1.52659	86.9714	106.8	1.52659
106.9	1.52802	100	106.9	1.52802	100	106.9	1.52802	100	106.9	1.52802	100	106.9	1.52802	100	106.9	1.52802	100	106.9	1.52802	100	106.9	1.52802	100	106.9	1.52802	100	106.9	1.52802	100	106.9	1.52802	100	106.9	1.52802	100	106.9	1.52802	100	106.9	1.52802	100	106.9	1.52802	100	106.9	1.52802	86.9593	106.9	1.52802
107	1.52945	100	107	1.52945	100	107	1.52945	100	107	1.52945	100	107	1.52945	100	107	1.52945	100	107	1.52945	100	107	1.52945	100	107	1.52945	100	107	1.52945	100	107	1.52945	100	107	1.52945	100	107	1.52945	100	107	1.52945	100	107	1.52945	100	107	1.52945	86.9472	107	1.52945
107.1	1.53087	100	107.1	1.53087	100	107.1	1.53087	100	107.1	1.53087	100	107.1	1.53087	100	107.1	1.53087	100	107.1	1.53087	100	107.1	1.53087	100	107.1	1.53087	100	107.1	1.53087	100	107.1	1.53087	100	107.1	1.53087	100	107.1	1.53087	100	107.1	1.53087	100	107.1	1.53087	100	107.1	1.53087	86.9351	107.1	1.53087
107.2	1.5323	100	107.2	1.5323	100	107.2	1.5323	100	107.2	1.5323	100	107.2	1.5323	100	107.2	1.5323	100	107.2	1.5323	100	107.2	1.5323	100	107.2	1.5323	100	107.2	1.5323	100	107.2	1.5323	100	107.2	1.5323	100	107.2	1.5323	100	107.2	1.5323	100	107.2	1.5323	100	107.2	1.5323	86.9229	107.2	1.5323
107.3	1.53373	100	107.3	1.53373	100	107.3	1.53373	100	107.3	1.53373	100	107.3	1.53373	100	107.3	1.53373	100	107.3	1.53373	100	107.3	1.53373	100	107.3	1.53373	100	107.3	1.53373	100	107.3	1.53373	100	107.3	1.53373	100	107.3	1.53373	100	107.3	1.53373	100	107.3	1.53373	100	107.3	1.53373	86.9108	107.3	1.53373
107.4	1.53516	100	107.4	1.53516	100	107.4	1.53516	100	107.4	1.53516	100	107.4	1.53516	100	107.4	1.53516	100	107.4	1.53516	100	107.4	1.53516	100	107.4	1.53516	100	107.4	1.53516	100	107.4	1.53516	100	107.4	1.53516	100	107.4	1.53516	100	107.4	1.53516	100	107.4	1.53516	100	107.4	1.53516	86.8989	107.4	1.53516
107.5	1.53659	100	107.5	1.53659	100	107.5	1.53659	100	107.5	1.53659	100	107.5	1.53659	100	107.5	1.53659	100	107.5	1.53659	100	107.5	1.53659	100	107.5	1.53659	100	107.5	1.53659	100	107.5	1.53659	100	107.5	1.53659	100	107.5	1.53659	100	107.5	1.53659	100	107.5	1.53659	100	107.5	1.53659	86.8871	107.5	1.53659
107.6	1.53802	100	107.6	1.53802	100	107.6	1.53802	100	107.6	1.53802	100	107.6	1.53802	100	107.6	1.53802	100	107.6	1.53802	100	107.6	1.53802	100	107.6	1.53802	100	107.6	1.53802	100	107.6	1.53802	100	107.6	1.53802	100	107.6	1.53802	100	107.6	1.53802	100	107.6	1.53802	100	107.6	1.53802	86.8753	107.6	1.53802
107.7	1.53945	100	107.7	1.53945	100	107.7	1.53945	100	107.7	1.53945	100	107.7	1.53945	100	107.7	1.53945	100	107.7	1.53945	100	107.7	1.53945	100	107.7	1.53945	100	107.7	1.53945	100	107.7	1.53945	100	107.7	1.53945	100	107.7	1.53945	100	107.7	1.53945	100	107.7	1.53945	100	107.7	1.53945	86.8636	107.7	1.53945
107.8	1.54088	100	107.8	1.54088	100	107.8	1.54088	100	107.8	1.54088	100	107.8	1.54088	100	107.8	1.54088	100	107.8	1.54088	100	107.8	1.54088	100	107.8	1.54088	100	107.8	1.54088	100	107.8	1.54088	100	107.8	1.54088	100	107.8	1.54088	100	107.8	1.54088	100	107.8	1.54088	100	107.8	1.54088	86.8518	107.8	1.54088
107.9	1.54231	100	107.9	1.54231	100	107.9	1.54231	100	107.9	1.54231	100	107.9	1.54231	100	107.9	1.54231	100	107.9	1.54231	100	107.9	1.54231	100	107.9	1.54231	100	107.9	1.54231	100	107.9	1.54231	100	107.9	1.54231	100	107.9	1.54231	100	107.9	1.54231	100	107.9	1.54231	100	107.9	1.54231	86.8401	107.9	1.54231
108	1.54374	100	108	1.54374	100	108	1.54374	100	108	1.54374	100	108	1.54374	100	108	1.54374	100	108	1.54374	100	108	1.54374	100	108	1.54374	100	108	1.54374	100	108	1.54374	100	108	1.54374	100	108	1.54374	100	108	1.54374	100	108	1.54374	100	108	1.54374	86.8285	108	1.54374
108.1	1.54517	100	108.1	1.54517	100	108.1	1.54517	100	108.1	1.54517	100	108.1	1.54517	100	108.1	1.54517	100	108.1	1.54517	100	108.1	1.54517	100	108.1	1.54517	100	108.1	1.54517	100	108.1	1.54517	100	108.1	1.54517	100	108.1	1.54517	100	108.1	1.54517	100	108.1	1.54517	100	108.1	1.54517	86.8166	108.1	1.54517
108.2	1.5466	100	108.2	1.5466	100	108.2	1.5466	100	108.2	1.5466	100	108.2	1.5466	100	108.2	1.5466	100	108.2	1.5466	100	108.2	1.5466	100	108.2	1.5466	100	108.2	1.5466	100	108.2	1.5466	100	108.2	1.5466	100	108.2	1.5466	100	108.2	1.5466	100	108.2	1.5466	100	108.2	1.5466	86.8048	108.2	1.5466
108.3	1.54803	100	108.3	1.54803	100	108.3	1.54803	100	108.3	1.54803	100	108.3	1.54803	100	108.3	1.54803	100	108.3	1.54803	100	108.3	1.54803	100	108.3	1.54803	100	108.3	1.54803	100	108.3	1.54803	100	108.3	1.54803	100	108.3	1.54803	100	108.3	1.54803	100	108.3	1.54803	100	108.3	1.54803	86.793	108.3	1.54803
108.4	1.54946	100	108.4	1.54946	100	108.4	1.54946	100	108.4	1.54946	100	108.4	1.54946	100	108.4	1.54946	100	108.4	1.54946	100	108.4	1.54946	100	108.4	1.54946	100	108.4	1.54946	100	108.4	1.54946	100	108.4	1.54946	100	108.4	1.54946	100	108.4	1.54946	100	108.4	1.54946	100	108.4	1.54946	86.7811	108.4	1.54946
108.5	1.55089	100	108.5	1.55089	100	108.5	1.55089	100	108.5	1.55089	100	108.5	1.55089	100	108.5	1.55089	100	108.5	1.55089	100	108.5	1.55089	100	108.5	1.55089	100	108.5	1.55089	100	108.5	1.55089	100	108.5	1.55089	100	108.5	1.55089	100	108.5	1.55089	100	108.5	1.55089	100	108.5	1.55089	86.7693	108.5	1.55089
108.6	1.55232	100	108.6	1.55232	100	108.6	1.55232	100	108.6	1.55232	100	108.6	1.55232	100	108.6	1.55232	100	108.6	1.55232	100	108.6	1.55232	100	108.6	1.55232	100	108.6	1.55232	100	108.6	1.55232	100	108.6	1.55232	100	108.6	1.55232	100	108.6	1.55232	100	108.6	1.55232	100	108.6	1.55232	86.7576	108.6	1.55232
108.7	1.55374	100	108.7	1.55374	100	108.7	1.55374	100	108.7	1.55374	100	108.7	1.55374	100	108.7	1.55374	100	108.7	1.55374	100	108.7	1.55374	100	108.7	1.55374	100	108.7	1.55374	100	108.7	1.55374	100	108.7	1.55374	100	108.7	1.55374	100	108.7	1.55374	100	108.7	1.55374	100	108.7	1.55374	86.7459	108.7	1.55374
108.8	1.55517	100	108.8	1.55517	100	108.8	1.55517	100	108.8	1.55517	100	108.8	1.55517	100	108.8	1.55517	100	108.8	1.55517	100	108.8	1.55517	100	108.8	1.55517	100	108.8	1.55517	100	108.8	1.55517	100	108.8	1.55517	100	108.8	1.55517	100	108.8	1.55517	100	108.8	1.55517	100	108.8	1.55517	86.7342	108.8	1.55517
108.9	1.5566	100	108.9	1.5566	100	108.9	1.5566	100	108.9	1.5566	100	108.9	1.5566	100	108.9	1.5566	100	108.9	1.5566	100	108.9	1.5566	100	108.9	1.5566	100	108.9	1.5566	100	108.9	1.5566	100	108.9	1.5566	100	108.9	1.5566	100	108.9	1.5566	100	108.9	1.5566	100	108.9	1.5566	86.7224	108.9	1.5566
109	1.55803	100	109	1.55803	100	109	1.55803	100	109	1.55803	100	109	1.55803	100	109	1.55803	100	109	1.55803	100	109	1.55803	100	109	1.55803	100	109	1.55803	100	109	1.55803	100	109	1.55803	100	109	1.55803	100	109	1.55803	100	109	1.55803	100	109	1.55803	86.7106	109	1.55803
109.1	1.55946	100	109.1	1.55946	100	109.1	1.55946	100	109.1	1.55946	100	109.1	1.55946	100	109.1	1.55946	100	109.1	1.55946	100	109.1	1.55946	100	109.1	1.55946	100	109.1	1.55946	100	109.1	1.55946	100	109.1	1.55946	100	109.1	1.55946	100	109.1	1.55946	100	109.1	1.55946	100	109.1	1.55946	86.6988	109.1	1.55946
109.2	1.56089	100	109.2	1.56089	100	109.2	1.56089	100	109.2	1.56089	100	109.2	1.56089	100	109.2	1.56089	100	109.2	1.56089	100	109.2	1.56089	100	109.2	1.56089	100	109.2	1.56089	100	109.2	1.56089	100	109.2	1.56089	100	109.2	1.56089	100	109.2	1.56089	100	109.2	1.56089	100	109.2	1.56089	86.6872	109.2	1.56089
109.3	1.56232	100	109.3	1.56232	100	109.3	1.56232	100	109.3	1.56232	100	109.3	1.56232	100	109.3	1.56232	100	109.3	1.56232	100	109.3	1.56232	100	109.3	1.56232	100	109.3	1.56232	100	109.3	1.56232	100	109.3	1.56232	100	109.3	1.56232	100	109.3	1.56232	100	109.3	1.56232	100	109.3	1.56232	86.6756	109.3	1.56232
109.4	1.56375	100	109.4	1.56375	100	109.4	1.56375	100	109.4	1.56375	100	109.4	1.56375	100	109.4	1.56375	100	109.4	1.56375	100	109.4	1.56375	100	109.4	1.56375	100	109.4	1.56375	100	109.4	1.56375	100	109.4	1.56375	100	109.4	1.56375	100	109.4	1.56375	100	109.4	1.56375	100	109.4	1.56375	86.6639	109.4	1.56375
109.5	1.56518	100	109.5	1.56518	100	109.5	1.56518	100	109.5	1.56518	100	109.5	1.56518	100	109.5	1.56518	100	109.5	1.56518	100	109.5	1.56518	100	109.5	1.56518	100	109.5	1.56518	100	109.5	1.56518	100	109.5	1.56518	100	109.5	1.56518	100	109.5	1.56518	100	109.5	1.56518	100	109.5	1.56518	86.6523	109.5	1.56518
109.6	1.56661	100	109.6	1.56661	100	109.6	1.56661	100	109.6	1.56661	100	109.6	1.56661	100	109.6	1.56661	100	109.6	1.56661	100	109.6	1.56661	100	109.6	1.56661	100	109.6	1.56661	100	109.6	1.56661	100	109.6	1.56661	100	109.6	1.56661	100	109.6	1.56661	100	109.6	1.56661	100	109.6	1.56661	86.6407	109.6	1.56661
109.7	1.56804	100	109.7	1.56804	100	109.7	1.56804	100	109.7	1.56804	100	109.7	1.56804	100	109.7	1.56804	100	109.7	1.56804	100	109.7	1.56804	100	109.7	1.56804	100	109.7	1.56804	100	109.7	1.56804	100	109.7	1.56804	100	109.7	1.56804	100	109.7	1.56804	100	109.7	1.56804	100	109.7	1.56804	86.629	109.7	1.56804
109.8	1.56947	100	109.8	1.56947	100	109.8	1.56947	100	109.8	1.56947	100	109.8	1.56947	100	109.8	1.56947	100	109.8	1.56947	100	109.8	1.56947	100	109.8	1.56947	100	109.8	1.56947	100	109.8	1.56947	100	109.8	1.56947	100	109.8	1.56947	100	109.8	1.56947	100	109.8	1.56947	100	109.8	1.56947	86.6174	109.8	1.56947
109.9	1.5709	100	109.9	1.5709	100	109.9	1.5709	100	109.9	1.5709	100	109.9	1.5709	100	109.9	1.5709	100	109.9	1.5709	100	109.9	1.5709	100	109.9	1.5709	100	109.9	1.5709	100	109.9	1.5709	100	109.9	1.5709	100	109.9	1.5709	100	109.9	1.5709	100	109.9	1.5709	100	109.9	1.5709	86.6058	109.9	1.5709
110	1.57233	100	110	1.57233	100	110	1.57233	100	110	1.57233	100	110	1.57233	100	110	1.57233	100	110	1.57233	100	110	1.57233	100	110	1.57233	100	110	1.57233	100	110	1.57233	100	110	1.57233	100	110	1.57233	100	110	1.57233	100	110	1.57233	100	110	1.57233	86.5942	110	1.57233
110.1	1.57376	100	110.1	1.57376	100	110.1	1.57376	100	110.1	1.57376	100	110.1	1.57376	100	110.1	1.57376	100	110.1	1.57376	100	110.1	1.57376	100	110.1	1.57376	100	110.1	1.57376	100	110.1	1.57376	100	110.1	1.57376	100	110.1	1.57376	100	110.1	1.57376	100	110.1	1.57376	100	110.1	1.57376	86.5828	110.1	1.57376
110.2	1.57519	100	110.2	1.57519	100	110.2	1.57519	100	110.2	1.57519	100	110.2	1.57519	100	110.2	1.57519	100	110.2	1.57519	100	110.2	1.57519	100	110.2	1.57519	100	110.2	1.57519	100	110.2	1.57519	100	110.2	1.57519	100	110.2	1.57519	100	110.2	1.57519	100	110.2	1.57519	100	110.2	1.57519	86.5714	110.2	1.57519
110.3	1.57662	100	110.3	1.57662	100	110.3	1.57662	100	110.3	1.57662	100	110.3	1.57662	100	110.3	1.57662	100	110.3	1.57662	100	110.3	1.57662	100	110.3	1.57662	100	110.3	1.57662	100	110.3	1.57662	100	110.3	1.57662	100	110.3	1.57662	100	110.3	1.57662	100	110.3	1.57662	100	110.3	1.57662	86.56	110.3	1.57662
110.4	1.57804	100	110.4	1.57804	100	110.4	1.57804	100	110.4	1.57804	100	110.4	1.57804	100	110.4	1.57804	100	110.4	1.57804	100	110.4	1.57804	100	110.4	1.57804	100	110.4	1.57804	100	110.4	1.57804	100	110.4	1.57804	100	110.4	1.57804	100	110.4	1.57804	100	110.4	1.57804	100	110.4	1.57804	86.5486	110.4	1.57804
110.5	1.57947	100	110.5	1.57947	100	110.5	1.57947	100	110.5	1.57947	100	110.5	1.57947	100	110.5	1.57947	100	110.5	1.57947	100	110.5	1.57947	100	110.5	1.57947	100	110.5	1.57947	100	110.5	1.57947	100	110.5	1.57947	100	110.5	1.57947	100	110.5	1.57947	100	110.5	1.57947	100	110.5	1.57947	86.5372	110.5	1.57947
110.6	1.5809	100	110.6	1.5809	100	110.6	1.5809	100	110.6	1.5809	100	110.6	1.5809	100	110.6	1.5809	100	110.6	1.5809	100	110.6	1.5809	100	110.6	1.5809	100	110.6	1.5809	100	110.6	1.5809	100	110.6	1.5809	100	110.6	1.5809	100	110.6	1.5809	100	110.6	1.5809	100	110.6	1.5809	86.5257	110.6	1.5809
110.7	1.58233	100	110.7	1.58233	100	110.7	1.58233	100	110.7	1.58233	100	110.7	1.58233	100	110.7	1.58233	100	110.7	1.58233	100	110.7	1.58233	100	110.7	1.58233	100	110.7	1.58233	100	110.7	1.58233	100	110.7	1.58233	100	110.7	1.58233	100	110.7	1.58233	100	110.7	1.58233	100	110.7	1.58233	86.5142	110.7	1.58233
110.8	1.58376	100	110.8	1.58376	100	110.8	1.58376	100	110.8	1.58376	100	110.8	1.58376	100	110.8	1.58376	100	110.8	1.58376	100	110.8	1.58376	100	110.8	1.58376	100	110.8	1.58376	100	110.8	1.58376	100	110.8	1.58376	100	110.8	1.58376	100	110.8	1.58376	100	110.8	1.58376	100	110.8	1.58376	86.5026	110.8	1.58376
110.9	1.58519	100	110.9	1.58519	100	110.9	1.58519	100	110.9	1.58519	100	110.9	1.58519	100	110.9	1.58519	100	110.9	1.58519	100	110.9	1.58519	100	110.9	1.58519	100	110.9	1.58519	100	110.9	1.58519	100	110.9	1.58519	100	110.9	1.58519	100	110.9	1.58519	100	110.9	1.58519	100	110.9	1.58519	86.4913	110.9	1.58519
111	1.58662	100	111	1.58662	100	111	1.58662	100	111	1.58662	100	111	1.58662	100	111	1.58662	100	111	1.58662	100	111	1.58662	100	111	1.58662	100	111	1.58662	100	111	1.58662	100	111	1.58662	100	111	1.58662	100	111	1.58662	100	111	1.58662	100	111	1.58662	86.4799	111	1.58662
111.1	1.58805	100	111.1	1.58805	100	111.1	1.58805	100	111.1	1.58805	100	111.1	1.58805	100	111.1	1.58805	100	111.1	1.58805	100	111.1	1.58805	100	111.1	1.58805	100	111.1	1.58805	100	111.1	1.58805	100	111.1	1.58805	100	111.1	1.58805	100	111.1	1.58805	100	111.1	1.58805	100	111.1	1.58805	86.4685	111.1	1.58805
111.2	1.58948	100	111.2	1.58948	100	111.2	1.58948	100	111.2	1.58948	100	111.2	1.58948	100	111.2	1.58948	100	111.2	1.58948	100	111.2	1.58948	100	111.2	1.58948	100	111.2	1.58948	100	111.2	1.58948	100	111.2	1.58948	100	111.2	1.58948	100	111.2	1.58948	100	111.2	1.58948	100	111.2	1.58948	86.4572	111.2	1.58948
111.3	1.59091	100	111.3	1.59091	100	111.3	1.59091	100	111.3	1.59091	100	111.3	1.59091	100	111.3	1.59091	100	111.3	1.59091	100	111.3	1.59091	100	111.3	1.59091	100	111.3	1.59091	100	111.3	1.59091	100	111.3	1.59091	100	111.3	1.59091	100	111.3	1.59091	100	111.3	1.59091	100	111.3	1.59091	86.4459	111.3	1.59091
111.4	1.59234	100	111.4	1.59234	100	111.4	1.59234	100	111.4	1.59234	100	111.4	1.59234	100	111.4	1.59234	100	111.4	1.59234	100	111.4	1.59234	100	111.4	1.59234	100	111.4	1.59234	100	111.4	1.59234	100	111.4	1.59234	100	111.4	1.59234	100	111.4	1.59234	100	111.4	1.59234	100	111.4	1.59234	86.4346	111.4	1.59234
111.5	1.59377	100	111.5	1.59377	100	111.5	1.59377	100	111.5	1.59377	100	111.5	1.59377	100	111.5	1.59377	100	111.5	1.59377	100	111.5	1.59377	100	111.5	1.59377	100	111.5	1.59377	100	111.5	1.59377	100	111.5	1.59377	100	111.5	1.59377	100	111.5	1.59377	100	111.5	1.59377	100	111.5	1.59377	86.4233	111.5	1.59377
111.6	1.5952	100	111.6	1.5952	100	111.6	1.5952	100	111.6	1.5952	100	111.6	1.5952	100	111.6	1.5952	100	111.6	1.5952	100	111.6	1.5952	100	111.6	1.5952	100	111.6	1.5952	100	111.6	1.5952	100	111.6	1.5952	100	111.6	1.5952	100	111.6	1.5952	100	111.6	1.5952	100	111.6	1.5952	86.4119	111.6	1.5952
111.7	1.59663	100	111.7	1.59663	100	111.7	1.59663	100	111.7	1.59663	100	111.7	1.59663	100	111.7	1.59663	100	111.7	1.59663	100	111.7	1.59663	100	111.7	1.59663	100	111.7	1.59663	100	111.7	1.59663	100	111.7	1.59663	100	111.7	1.59663	100	111.7	1.59663	100	111.7	1.59663	100	111.7	1.59663	86.4007	111.7	1.59663
111.8	1.59806	100	111.8	1.59806	100	111.8	1.59806	100	111.8	1.59806	100	111.8	1.59806	100	111.8	1.59806	100	111.8	1.59806	100	111.8	1.59806	100	111.8	1.59806	100	111.8	1.59806	100	111.8	1.59806	100	111.8	1.59806	100	111.8	1.59806	100	111.8	1.59806	100	111.8	1.59806	100	111.8	1.59806	86.3896	111.8	1.59806
111.9	1.59949	100	111.9	1.59949	100	111.9	1.59949	100	111.9	1.59949	100	111.9	1.59949	100	111.9	1.59949	100	111.9	1.59949	100	111.9	1.59949	100	111.9	1.59949	100	111.9	1.59949	100	111.9	1.59949	100	111.9	1.59949	100	111.9	1.59949	100	111.9	1.59949	100	111.9	1.59949	100	111.9	1.59949	86.3785	111.9	1.59949
112	1.60091	100	112	1.60091	100	112	1.60091	100	112	1.60091	100	112	1.60091	100	112	1.60091	100	112	1.60091	100	112	1.60091	100	112	1.60091	100	112	1.60091	100	112	1.60091	100	112	1.60091	100	112	1.60091	100	112	1.60091	100	112	1.60091	100	112	1.60091	86.3675	112	1.60091
112.1	1.60234	100	112.1	1.60234	100	112.1	1.60234	100	112.1	1.60234	100	112.1	1.60234	100	112.1	1.60234	100	112.1	1.60234	100	112.1	1.60234	100	112.1	1.60234	100	112.1	1.60234	100	112.1	1.60234	100	112.1	1.60234	100	112.1	1.60234	100	112.1	1.60234	100	112.1	1.60234	100	112.1	1.60234	86.3565	112.1	1.60234
112.2	1.60377	100	112.2	1.60377	100	112.2	1.60377	100	112.2	1.60377	100	112.2	1.60377	100	112.2	1.60377	100	112.2	1.60377	100	112.2	1.60377	100	112.2	1.60377	100	112.2	1.60377	100	112.2	1.60377	100	112.2	1.60377	100	112.2	1.60377	100	112.2	1.60377	100	112.2	1.60377	100	112.2	1.60377	86.3453	112.2	1.60377
112.3	1.6052	100	112.3	1.6052	100	112.3	1.6052	100	112.3	1.6052	100	112.3	1.6052	100	112.3	1.6052	100	112.3	1.6052	100	112.3	1.6052	100	112.3	1.6052	100	112.3	1.6052	100	112.3	1.6052	100	112.3	1.6052	100	112.3	1.6052	100	112.3	1.6052	100	112.3	1.6052	100	112.3	1.6052	86.334	112.3	1.6052
112.4	1.60663	100	112.4	1.60663	100	112.4	1.60663	100	112.4	1.60663	100	112.4	1.60663	100	112.4	1.60663	100	112.4	1.60663	100	112.4	1.60663	100	112.4	1.60663	100	112.4	1.60663	100	112.4	1.60663	100	112.4	1.60663	100	112.4	1.60663	100	112.4	1.60663	100	112.4	1.60663	100	112.4	1.60663	86.3228	112.4	1.60663
112.5	1.60806	100	112.5	1.60806	100	112.5	1.60806	100	112.5	1.60806	100	112.5	1.60806	100	112.5	1.60806	100	112.5	1.60806	100	112.5	1.60806	100	112.5	1.60806	100	112.5	1.60806	100	112.5	1.60806	100	112.5	1.60806	100	112.5	1.60806	100	112.5	1.60806	100	112.5	1.60806	100	112.5	1.60806	86.3114	112.5	1.60806
112.6	1.60949	100	112.6	1.60949	100	112.6	1.60949	100	112.6	1.60949	100	112.6	1.60949	100	112.6	1.60949	100	112.6	1.60949	100	112.6	1.60949	100	112.6	1.60949	100	112.6	1.60949	100	112.6	1.60949	100	112.6	1.60949	100	112.6	1.60949	100	112.6	1.60949	100	112.6	1.60949	100	112.6	1.60949	86.2999	112.6	1.60949
112.7	1.61092	100	112.7	1.61092	100	112.7	1.61092	100	112.7	1.61092	100	112.7	1.61092	100	112.7	1.61092	100	112.7	1.61092	100	112.7	1.61092	100	112.7	1.61092	100	112.7	1.61092	100	112.7	1.61092	100	112.7	1.61092	100	112.7	1.61092	100	112.7	1.61092	100	112.7	1.61092	100	112.7	1.61092	86.2885	112.7	1.61092
112.8	1.61235	100	112.8	1.61235	100	112.8	1.61235	100	112.8	1.61235	100	112.8	1.61235	100	112.8	1.61235	100	112.8	1.61235	100	112.8	1.61235	100	112.8	1.61235	100	112.8	1.61235	100	112.8	1.61235	100	112.8	1.61235	100	112.8	1.61235	100	112.8	1.61235	100	112.8	1.61235	100	112.8	1.61235	86.277	112.8	1.61235
112.9	1.61378	100	112.9	1.61378	100	112.9	1.61378	100	112.9	1.61378	100	112.9	1.61378	100	112.9	1.61378	100	112.9	1.61378	100	112.9	1.61378	100	112.9	1.61378	100	112.9	1.61378	100	112.9	1.61378	100	112.9	1.61378	100	112.9	1.61378	100	112.9	1.61378	100	112.9	1.61378	100	112.9	1.61378	86.2654	112.9	1.61378
113	1.61521	100	113	1.61521	100	113	1.61521	100	113	1.61521	100	113	1.61521	100	113	1.61521	100	113	1.61521	100	113	1.61521	100	113	1.61521	100	113	1.61521	100	113	1.61521	100	113	1.61521	100	113	1.61521	100	113	1.61521	100	113	1.61521	100	113	1.61521	86.2539	113	1.61521
113.1	1.61664	100	113.1	1.61664	100	113.1	1.61664	100	113.1	1.61664	100	113.1	1.61664	100	113.1	1.61664	100	113.1	1.61664	100	113.1	1.61664	100	113.1	1.61664	100	113.1	1.61664	100	113.1	1.61664	100	113.1	1.61664	100	113.1	1.61664	100	113.1	1.61664	100	113.1	1.61664	100	113.1	1.61664	86.2424	113.1	1.61664
113.2	1.61807	100	113.2	1.61807	100	113.2	1.61807	100	113.2	1.61807	100	113.2	1.61807	100	113.2	1.61807	100	113.2	1.61807	100	113.2	1.61807	100	113.2	1.61807	100	113.2	1.61807	100	113.2	1.61807	100	113.2	1.61807	100	113.2	1.61807	100	113.2	1.61807	100	113.2	1.61807	100	113.2	1.61807	86.231	113.2	1.61807
113.3	1.6195	100	113.3	1.6195	100	113.3	1.6195	100	113.3	1.6195	100	113.3	1.6195	100	113.3	1.6195	100	113.3	1.6195	100	113.3	1.6195	100	113.3	1.6195	100	113.3	1.6195	100	113.3	1.6195	100	113.3	1.6195	100	113.3	1.6195	100	113.3	1.6195	100	113.3	1.6195	100	113.3	1.6195	86.2197	113.3	1.6195
113.4	1.62093	100	113.4	1.62093	100	113.4	1.62093	100	113.4	1.62093	100	113.4	1.62093	100	113.4	1.62093	100	113.4	1.62093	100	113.4	1.62093	100	113.4	1.62093	100	113.4	1.62093	100	113.4	1.62093	100	113.4	1.62093	100	113.4	1.62093	100	113.4	1.62093	100	113.4	1.62093	100	113.4	1.62093	86.2082	113.4	1.62093
113.5	1.62236	100	113.5	1.62236	100	113.5	1.62236	100	113.5	1.62236	100	113.5	1.62236	100	113.5	1.62236	100	113.5	1.62236	100	113.5	1.62236	100	113.5	1.62236	100	113.5	1.62236	100	113.5	1.62236	100	113.5	1.62236	100	113.5	1.62236	100	113.5	1.62236	100	113.5	1.62236	100	113.5	1.62236	86.1967	113.5	1.62236
113.6	1.62379	100	113.6	1.62379	100	113.6	1.62379	100	113.6	1.62379	100	113.6	1.62379	100	113.6	1.62379	100	113.6	1.62379	100	113.6	1.62379	100	113.6	1.62379	100	113.6	1.62379	100	113.6	1.62379	100	113.6	1.62379	100	113.6	1.62379	100	113.6	1.62379	100	113.6	1.62379	100	113.6	1.62379	86.1851	113.6	1.62379
113.7	1.62521	100	113.7	1.62521	100	113.7	1.62521	100	113.7	1.62521	100	113.7	1.62521	100	113.7	1.62521	100	113.7	1.62521	100	113.7	1.62521	100	113.7	1.62521	100	113.7	1.62521	100	113.7	1.62521	100	113.7	1.62521	100	113.7	1.62521	100	113.7	1.62521	100	113.7	1.62521	100	113.7	1.62521	86.1735	113.7	1.62521
113.8	1.62664	100	113.8	1.62664	100	113.8	1.62664	100	113.8	1.62664	100	113.8	1.62664	100	113.8	1.62664	100	113.8	1.62664	100	113.8	1.62664	100	113.8	1.62664	100	113.8	1.62664	100	113.8	1.62664	100	113.8	1.62664	100	113.8	1.62664	100	113.8	1.62664	100	113.8	1.62664	100	113.8	1.62664	86.162	113.8	1.62664
113.9	1.62807	100	113.9	1.62807	100	113.9	1.62807	100	113.9	1.62807	100	113.9	1.62807	100	113.9	1.62807	100	113.9	1.62807	100	113.9	1.62807	100	113.9	1.62807	100	113.9	1.62807	100	113.9	1.62807	100	113.9	1.62807	100	113.9	1.62807	100	113.9	1.62807	100	113.9	1.62807	100	113.9	1.62807	86.1505	113.9	1.62807
114	1.6295	100	114	1.6295	100	114	1.6295	100	114	1.6295	100	114	1.6295	100	114	1.6295	100	114	1.6295	100	114	1.6295	100	114	1.6295	100	114	1.6295	100	114	1.6295	100	114	1.6295	100	114	1.6295	100	114	1.6295	100	114	1.6295	100	114	1.6295	86.1391	114	1.6295
114.1	1.63093	100	114.1	1.63093	100	114.1	1.63093	100	114.1	1.63093	100	114.1	1.63093	100	114.1	1.63093	100	114.1	1.63093	100	114.1	1.63093	100	114.1	1.63093	100	114.1	1.63093	100	114.1	1.63093	100	114.1	1.63093	100	114.1	1.63093	100	114.1	1.63093	100	114.1	1.63093	100	114.1	1.63093	86.1278	114.1	1.63093
114.2	1.63236	100	114.2	1.63236	100	114.2	1.63236	100	114.2	1.63236	100	114.2	1.63236	100	114.2	1.63236	100	114.2	1.63236	100	114.2	1.63236	100	114.2	1.63236	100	114.2	1.63236	100	114.2	1.63236	100	114.2	1.63236	100	114.2	1.63236	100	114.2	1.63236	100	114.2	1.63236	100	114.2	1.63236	86.1163	114.2	1.63236
114.3	1.63379	100	114.3	1.63379	100	114.3	1.63379	100	114.3	1.63379	100	114.3	1.63379	100	114.3	1.63379	100	114.3	1.63379	100	114.3	1.63379	100	114.3	1.63379	100	114.3	1.63379	100	114.3	1.63379	100	114.3	1.63379	100	114.3	1.63379	100	114.3	1.63379	100	114.3	1.63379	100	114.3	1.63379	86.1048	114.3	1.63379
114.4	1.63522	100	114.4	1.63522	100	114.4	1.63522	100	114.4	1.63522	100	114.4	1.63522	100	114.4	1.63522	100	114.4	1.63522	100	114.4	1.63522	100	114.4	1.63522	100	114.4	1.63522	100	114.4	1.63522	100	114.4	1.63522	100	114.4	1.63522	100	114.4	1.63522	100	114.4	1.63522	100	114.4	1.63522	86.0934	114.4	1.63522
114.5	1.63665	100	114.5	1.63665	100	114.5	1.63665	100	114.5	1.63665	100	114.5	1.63665	100	114.5	1.63665	100	114.5	1.63665	100	114.5	1.63665	100	114.5	1.63665	100	114.5	1.63665	100	114.5	1.63665	100	114.5	1.63665	100	114.5	1.63665	100	114.5	1.63665	100	114.5	1.63665	100	114.5	1.63665	86.082	114.5	1.63665
114.6	1.63808	100	114.6	1.63808	100	114.6	1.63808	100	114.6	1.63808	100	114.6	1.63808	100	114.6	1.63808	100	114.6	1.63808	100	114.6	1.63808	100	114.6	1.63808	100	114.6	1.63808	100	114.6	1.63808	100	114.6	1.63808	100	114.6	1.63808	100	114.6	1.63808	100	114.6	1.63808	100	114.6	1.63808	86.0705	114.6	1.63808
114.7	1.63951	100	114.7	1.63951	100	114.7	1.63951	100	114.7	1.63951	100	114.7	1.63951	100	114.7	1.63951	100	114.7	1.63951	100	114.7	1.63951	100	114.7	1.63951	100	114.7	1.63951	100	114.7	1.63951	100	114.7	1.63951	100	114.7	1.63951	100	114.7	1.63951	100	114.7	1.63951	100	114.7	1.63951	86.059	114.7	1.63951
114.8	1.64094	100	114.8	1.64094	100	114.8	1.64094	100	114.8	1.64094	100	114.8	1.64094	100	114.8	1.64094	100	114.8	1.64094	100	114.8	1.64094	100	114.8	1.64094	100	114.8	1.64094	100	114.8	1.64094	100	114.8	1.64094	100	114.8	1.64094	100	114.8	1.64094	100	114.8	1.64094	100	114.8	1.64094	86.0475	114.8	1.64094
114.9	1.64237	100	114.9	1.64237	100	114.9	1.64237	100	114.9	1.64237	100	114.9	1.64237	100	114.9	1.64237	100	114.9	1.64237	100	114.9	1.64237	100	114.9	1.64237	100	114.9	1.64237	100	114.9	1.64237	100	114.9	1.64237	100	114.9	1.64237	100	114.9	1.64237	100	114.9	1.64237	100	114.9	1.64237	86.036	114.9	1.64237
115	1.6438	100	115	1.6438	100	115	1.6438	100	115	1.6438	100	115	1.6438	100	115	1.6438	100	115	1.6438	100	115	1.6438	100	115	1.6438	100	115	1.6438	100	115	1.6438	100	115	1.6438	100	115	1.6438	100	115	1.6438	100	115	1.6438	100	115	1.6438	86.0246	115	1.6438
115.1	1.64523	100	115.1	1.64523	100	115.1	1.64523	100	115.1	1.64523	100	115.1	1.64523	100	115.1	1.64523	100	115.1	1.64523	100	115.1	1.64523	100	115.1	1.64523	100	115.1	1.64523	100	115.1	1.64523	100	115.1	1.64523	100	115.1	1.64523	100	115.1	1.64523	100	115.1	1.64523	100	115.1	1.64523	86.0132	115.1	1.64523
115.2	1.64666	100	115.2	1.64666	100	115.2	1.64666	100	115.2	1.64666	100	115.2	1.64666	100	115.2	1.64666	100	115.2	1.64666	100	115.2	1.64666	100	115.2	1.64666	100	115.2	1.64666	100	115.2	1.64666	100	115.2	1.64666	100	115.2	1.64666	100	115.2	1.64666	100	115.2	1.64666	100	115.2	1.64666	86.0018	115.2	1.64666
115.3	1.64808	100	115.3	1.64808	100	115.3	1.64808	100	115.3	1.64808	100	115.3	1.64808	100	115.3	1.64808	100	115.3	1.64808	100	115.3	1.64808	100	115.3	1.64808	100	115.3	1.64808	100	115.3	1.64808	100	115.3	1.64808	100	115.3	1.64808	100	115.3	1.64808	100	115.3	1.64808	100	115.3	1.64808	85.9904	115.3	1.64808
115.4	1.64951	100	115.4	1.64951	100	115.4	1.64951	100	115.4	1.64951	100	115.4	1.64951	100	115.4	1.64951	100	115.4	1.64951	100	115.4	1.64951	100	115.4	1.64951	100	115.4	1.64951	100	115.4	1.64951	100	115.4	1.64951	100	115.4	1.64951	100	115.4	1.64951	100	115.4	1.64951	100	115.4	1.64951	85.9789	115.4	1.64951
115.5	1.65094	100	115.5	1.65094	100	115.5	1.65094	100	115.5	1.65094	100	115.5	1.65094	100	115.5	1.65094	100	115.5	1.65094	100	115.5	1.65094	100	115.5	1.65094	100	115.5	1.65094	100	115.5	1.65094	100	115.5	1.65094	100	115.5	1.65094	100	115.5	1.65094	100	115.5	1.65094	100	115.5	1.65094	85.9673	115.5	1.65094
115.6	1.65237	100	115.6	1.65237	100	115.6	1.65237	100	115.6	1.65237	100	115.6	1.65237	100	115.6	1.65237	100	115.6	1.65237	100	115.6	1.65237	100	115.6	1.65237	100	115.6	1.65237	100	115.6	1.65237	100	115.6	1.65237	100	115.6	1.65237	100	115.6	1.65237	100	115.6	1.65237	100	115.6	1.65237	85.9556	115.6	1.65237
115.7	1.6538	100	115.7	1.6538	100	115.7	1.6538	100	115.7	1.6538	100	115.7	1.6538	100	115.7	1.6538	100	115.7	1.6538	100	115.7	1.6538	100	115.7	1.6538	100	115.7	1.6538	100	115.7	1.6538	100	115.7	1.6538	100	115.7	1.6538	100	115.7	1.6538	100	115.7	1.6538	100	115.7	1.6538	85.9441	115.7	1.6538
115.8	1.65523	100	115.8	1.65523	100	115.8	1.65523	100	115.8	1.65523	100	115.8	1.65523	100	115.8	1.65523	100	115.8	1.65523	100	115.8	1.65523	100	115.8	1.65523	100	115.8	1.65523	100	115.8	1.65523	100	115.8	1.65523	100	115.8	1.65523	100	115.8	1.65523	100	115.8	1.65523	100	115.8	1.65523	85.9328	115.8	1.65523
115.9	1.65666	100	115.9	1.65666	100	115.9	1.65666	100	115.9	1.65666	100	115.9	1.65666	100	115.9	1.65666	100	115.9	1.65666	100	115.9	1.65666	100	115.9	1.65666	100	115.9	1.65666	100	115.9	1.65666	100	115.9	1.65666	100	115.9	1.65666	100	115.9	1.65666	100	115.9	1.65666	100	115.9	1.65666	85.9216	115.9	1.65666
116	1.65809	100	116	1.65809	100	116	1.65809	100	116	1.65809	100	116	1.65809	100	116	1.65809	100	116	1.65809	100	116	1.65809	100	116	1.65809	100	116	1.65809	100	116	1.65809	100	116	1.65809	100	116	1.65809	100	116	1.65809	100	116	1.65809	100	116	1.65809	85.9104	116	1.65809
116.1	1.65952	100	116.1	1.65952	100	116.1	1.65952	100	116.1	1.65952	100	116.1	1.65952	100	116.1	1.65952	100	116.1	1.65952	100	116.1	1.65952	100	116.1	1.65952	100	116.1	1.65952	100	116.1	1.65952	100	116.1	1.65952	100	116.1	1.65952	100	116.1	1.65952	100	116.1	1.65952	100	116.1	1.65952	85.8991	116.1	1.65952
116.2	1.66095	100	116.2	1.66095	100	116.2	1.66095	100	116.2	1.66095	100	116.2	1.66095	100	116.2	1.66095	100	116.2	1.66095	100	116.2	1.66095	100	116.2	1.66095	100	116.2	1.66095	100	116.2	1.66095	100	116.2	1.66095	100	116.2	1.66095	100	116.2	1.66095	100	116.2	1.66095	100	116.2	1.66095	85.8877	116.2	1.66095
116.3	1.66238	100	116.3	1.66238	100	116.3	1.66238	100	116.3	1.66238	100	116.3	1.66238	100	116.3	1.66238	100	116.3	1.66238	100	116.3	1.66238	100	116.3	1.66238	100	116.3	1.66238	100	116.3	1.66238	100	116.3	1.66238	100	116.3	1.66238	100	116.3	1.66238	100	116.3	1.66238	100	116.3	1.66238	85.8764	116.3	1.66238
116.4	1.66381	100	116.4	1.66381	100	116.4	1.66381	100	116.4	1.66381	100	116.4	1.66381	100	116.4	1.66381	100	116.4	1.66381	100	116.4	1.66381	100	116.4	1.66381	100	116.4	1.66381	100	116.4	1.66381	100	116.4	1.66381	100	116.4	1.66381	100	116.4	1.66381	100	116.4	1.66381	100	116.4	1.66381	85.8649	116.4	1.66381
116.5	1.66524	100	116.5	1.66524	100	116.5	1.66524	100	116.5	1.66524	100	116.5	1.66524	100	116.5	1.66524	100	116.5	1.66524	100	116.5	1.66524	100	116.5	1.66524	100	116.5	1.66524	100	116.5	1.66524	100	116.5	1.66524	100	116.5	1.66524	100	116.5	1.66524	100	116.5	1.66524	100	116.5	1.66524	85.8534	116.5	1.66524
116.6	1.66667	100	116.6	1.66667	100	116.6	1.66667	100	116.6	1.66667	100	116.6	1.66667	100	116.6	1.66667	100	116.6	1.66667	100	116.6	1.66667	100	116.6	1.66667	100	116.6	1.66667	100	116.6	1.66667	100	116.6	1.66667	100	116.6	1.66667	100	116.6	1.66667	100	116.6	1.66667	100	116.6	1.66667	85.8422	116.6	1.66667
116.7	1.6681	100	116.7	1.6681	100	116.7	1.6681	100	116.7	1.6681	100	116.7	1.6681	100	116.7	1.6681	100	116.7	1.6681	100	116.7	1.6681	100	116.7	1.6681	100	116.7	1.6681	100	116.7	1.6681	100	116.7	1.6681	100	116.7	1.6681	100	116.7	1.6681	100	116.7	1.6681	100	116.7	1.6681	85.8309	116.7	1.6681
116.8	1.66953	100	116.8	1.66953	100	116.8	1.66953	100	116.8	1.66953	100	116.8	1.66953	100	116.8	1.66953	100	116.8	1.66953	100	116.8	1.66953	100	116.8	1.66953	100	116.8	1.66953	100	116.8	1.66953	100	116.8	1.66953	100	116.8	1.66953	100	116.8	1.66953	100	116.8	1.66953	100	116.8	1.66953	85.8196	116.8	1.66953
116.9	1.67095	100	116.9	1.67095	100	116.9	1.67095	100	116.9	1.67095	100	116.9	1.67095	100	116.9	1.67095	100	116.9	1.67095	100	116.9	1.67095	100	116.9	1.67095	100	116.9	1.67095	100	116.9	1.67095	100	116.9	1.67095	100	116.9	1.67095	100	116.9	1.67095	100	116.9	1.67095	100	116.9	1.67095	85.8083	116.9	1.67095
117	1.67238	100	117	1.67238	100	117	1.67238	100	117	1.67238	100	117	1.67238	100	117	1.67238	100	117	1.67238	100	117	1.67238	100	117	1.67238	100	117	1.67238	100	117	1.67238	100	117	1.67238	100	117	1.67238	100	117	1.67238	100	117	1.67238	100	117	1.67238	85.797	117	1.67238
117.1	1.67381	100	117.1	1.67381	100	117.1	1.67381	100	117.1	1.67381	100	117.1	1.67381	100	117.1	1.67381	100	117.1	1.67381	100	117.1	1.67381	100	117.1	1.67381	100	117.1	1.67381	100	117.1	1.67381	100	117.1	1.67381	100	117.1	1.67381	100	117.1	1.67381	100	117.1	1.67381	100	117.1	1.67381	85.7857	117.1	1.67381
117.2	1.67524	100	117.2	1.67524	100	117.2	1.67524	100	117.2	1.67524	100	117.2	1.67524	100	117.2	1.67524	100	117.2	1.67524	100	117.2	1.67524	100	117.2	1.67524	100	117.2	1.67524	100	117.2	1.67524	100	117.2	1.67524	100	117.2	1.67524	100	117.2	1.67524	100	117.2	1.67524	100	117.2	1.67524	85.7745	117.2	1.67524
117.3	1.67667	100	117.3	1.67667	100	117.3	1.67667	100	117.3	1.67667	100	117.3	1.67667	100	117.3	1.67667	100	117.3	1.67667	100	117.3	1.67667	100	117.3	1.67667	100	117.3	1.67667	100	117.3	1.67667	100	117.3	1.67667	100	117.3	1.67667	100	117.3	1.67667	100	117.3	1.67667	100	117.3	1.67667	85.7633	117.3	1.67667
117.4	1.6781	100	117.4	1.6781	100	117.4	1.6781	100	117.4	1.6781	100	117.4	1.6781	100	117.4	1.6781	100	117.4	1.6781	100	117.4	1.6781	100	117.4	1.6781	100	117.4	1.6781	100	117.4	1.6781	100	117.4	1.6781	100	117.4	1.6781	100	117.4	1.6781	100	117.4	1.6781	100	117.4	1.6781	85.752	117.4	1.6781
117.5	1.67953	100	117.5	1.67953	100	117.5	1.67953	100	117.5	1.67953	100	117.5	1.67953	100	117.5	1.67953	100	117.5	1.67953	100	117.5	1.67953	100	117.5	1.67953	100	117.5	1.67953	100	117.5	1.67953	100	117.5	1.67953	100	117.5	1.67953	100	117.5	1.67953	100	117.5	1.67953	100	117.5	1.67953	85.7406	117.5	1.67953
117.6	1.68096	100	117.6	1.68096	100	117.6	1.68096	100	117.6	1.68096	100	117.6	1.68096	100	117.6	1.68096	100	117.6	1.68096	100	117.6	1.68096	100	117.6	1.68096	100	117.6	1.68096	100	117.6	1.68096	100	117.6	1.68096	100	117.6	1.68096	100	117.6	1.68096	100	117.6	1.68096	100	117.6	1.68096	85.7293	117.6	1.68096
117.7	1.68239	100	117.7	1.68239	100	117.7	1.68239	100	117.7	1.68239	100	117.7	1.68239	100	117.7	1.68239	100	117.7	1.68239	100	117.7	1.68239	100	117.7	1.68239	100	117.7	1.68239	100	117.7	1.68239	100	117.7	1.68239	100	117.7	1.68239	100	117.7	1.68239	100	117.7	1.68239	100	117.7	1.68239	85.718	117.7	1.68239
117.8	1.68382	100	117.8	1.68382	100	117.8	1.68382	100	117.8	1.68382	100	117.8	1.68382	100	117.8	1.68382	100	117.8	1.68382	100	117.8	1.68382	100	117.8	1.68382	100	117.8	1.68382	100	117.8	1.68382	100	117.8	1.68382	100	117.8	1.68382	100	117.8	1.68382	100	117.8	1.68382	100	117.8	1.68382	85.7068	117.8	1.68382
117.9	1.68525	100	117.9	1.68525	100	117.9	1.68525	100	117.9	1.68525	100	117.9	1.68525	100	117.9	1.68525	100	117.9	1.68525	100	117.9	1.68525	100	117.9	1.68525	100	117.9	1.68525	100	117.9	1.68525	100	117.9	1.68525	100	117.9	1.68525	100	117.9	1.68525	100	117.9	1.68525	100	117.9	1.68525	85.6955	117.9	1.68525
118	1.68668	100	118	1.68668	100	118	1.68668	100	118	1.68668	100	118	1.68668	100	118	1.68668	100	118	1.68668	100	118	1.68668	100	118	1.68668	100	118	1.68668	100	118	1.68668	100	118	1.68668	100	118	1.68668	100	118	1.68668	100	118	1.68668	100	118	1.68668	85.6843	118	1.68668
118.1	1.68811	100	118.1	1.68811	100	118.1	1.68811	100	118.1	1.68811	100	118.1	1.68811	100	118.1	1.68811	100	118.1	1.68811	100	118.1	1.68811	100	118.1	1.68811	100	118.1	1.68811	100	118.1	1.68811	100	118.1	1.68811	100	118.1	1.68811	100	118.1	1.68811	100	118.1	1.68811	100	118.1	1.68811	85.673	118.1	1.68811
118.2	1.68954	100	118.2	1.68954	100	118.2	1.68954	100	118.2	1.68954	100	118.2	1.68954	100	118.2	1.68954	100	118.2	1.68954	100	118.2	1.68954	100	118.2	1.68954	100	118.2	1.68954	100	118.2	1.68954	100	118.2	1.68954	100	118.2	1.68954	100	118.2	1.68954	100	118.2	1.68954	100	118.2	1.68954	85.6616	118.2	1.68954
118.3	1.69097	100	118.3	1.69097	100	118.3	1.69097	100	118.3	1.69097	100	118.3	1.69097	100	118.3	1.69097	100	118.3	1.69097	100	118.3	1.69097	100	118.3	1.69097	100	118.3	1.69097	100	118.3	1.69097	100	118.3	1.69097	100	118.3	1.69097	100	118.3	1.69097	100	118.3	1.69097	100	118.3	1.69097	85.6502	118.3	1.69097
118.4	1.6924	100	118.4	1.6924	100	118.4	1.6924	100	118.4	1.6924	100	118.4	1.6924	100	118.4	1.6924	100	118.4	1.6924	100	118.4	1.6924	100	118.4	1.6924	100	118.4	1.6924	100	118.4	1.6924	100	118.4	1.6924	100	118.4	1.6924	100	118.4	1.6924	100	118.4	1.6924	100	118.4	1.6924	85.639	118.4	1.6924
118.5	1.69383	100	118.5	1.69383	100	118.5	1.69383	100	118.5	1.69383	100	118.5	1.69383	100	118.5	1.69383	100	118.5	1.69383	100	118.5	1.69383	100	118.5	1.69383	100	118.5	1.69383	100	118.5	1.69383	100	118.5	1.69383	100	118.5	1.69383	100	118.5	1.69383	100	118.5	1.69383	100	118.5	1.69383	85.6277	118.5	1.69383
118.6	1.69525	100	118.6	1.69525	100	118.6	1.69525	100	118.6	1.69525	100	118.6	1.69525	100	118.6	1.69525	100	118.6	1.69525	100	118.6	1.69525	100	118.6	1.69525	100	118.6	1.69525	100	118.6	1.69525	100	118.6	1.69525	100	118.6	1.69525	100	118.6	1.69525	100	118.6	1.69525	100	118.6	1.69525	85.6163	118.6	1.69525
118.7	1.69668	100	118.7	1.69668	100	118.7	1.69668	100	118.7	1.69668	100	118.7	1.69668	100	118.7	1.69668	100	118.7	1.69668	100	118.7	1.69668	100	118.7	1.69668	100	118.7	1.69668	100	118.7	1.69668	100	118.7	1.69668	100	118.7	1.69668	100	118.7	1.69668	100	118.7	1.69668	100	118.7	1.69668	85.605	118.7	1.69668
118.8	1.69811	100	118.8	1.69811	100	118.8	1.69811	100	118.8	1.69811	100	118.8	1.69811	100	118.8	1.69811	100	118.8	1.69811	100	118.8	1.69811	100	118.8	1.69811	100	118.8	1.69811	100	118.8	1.69811	100	118.8	1.69811	100	118.8	1.69811	100	118.8	1.69811	100	118.8	1.69811	100	118.8	1.69811	85.5937	118.8	1.69811
118.9	1.69954	100	118.9	1.69954	100	118.9	1.69954	100	118.9	1.69954	100	118.9	1.69954	100	118.9	1.69954	100	118.9	1.69954	100	118.9	1.69954	100	118.9	1.69954	100	118.9	1.69954	100	118.9	1.69954	100	118.9	1.69954	100	118.9	1.69954	100	118.9	1.69954	100	118.9	1.69954	100	118.9	1.69954	85.5822	118.9	1.69954
119	1.70097	100	119	1.70097	100	119	1.70097	100	119	1.70097	100	119	1.70097	100	119	1.70097	100	119	1.70097	100	119	1.70097	100	119	1.70097	100	119	1.70097	100	119	1.70097	100	119	1.70097	100	119	1.70097	100	119	1.70097	100	119	1.70097	100	119	1.70097	85.5709	119	1.70097
119.1	1.7024	100	119.1	1.7024	100	119.1	1.7024	100	119.1	1.7024	100	119.1	1.7024	100	119.1	1.7024	100	119.1	1.7024	100	119.1	1.7024	100	119.1	1.7024	100	119.1	1.7024	100	119.1	1.7024	100	119.1	1.7024	100	119.1	1.7024	100	119.1	1.7024	100	119.1	1.7024	100	119.1	1.7024	85.5595	119.1	1.7024
119.2	1.70383	100	119.2	1.70383	100	119.2	1.70383	100	119.2	1.70383	100	119.2	1.70383	100	119.2	1.70383	100	119.2	1.70383	100	119.2	1.70383	100	119.2	1.70383	100	119.2	1.70383	100	119.2	1.70383	100	119.2	1.70383	100	119.2	1.70383	100	119.2	1.70383	100	119.2	1.70383	100	119.2	1.70383	85.5481	119.2	1.70383
119.3	1.70526	100	119.3	1.70526	100	119.3	1.70526	100	119.3	1.70526	100	119.3	1.70526	100	119.3	1.70526	100	119.3	1.70526	100	119.3	1.70526	100	119.3	1.70526	100	119.3	1.70526	100	119.3	1.70526	100	119.3	1.70526	100	119.3	1.70526	100	119.3	1.70526	100	119.3	1.70526	100	119.3	1.70526	85.5366	119.3	1.70526
119.4	1.70669	100	119.4	1.70669	100	119.4	1.70669	100	119.4	1.70669	100	119.4	1.70669	100	119.4	1.70669	100	119.4	1.70669	100	119.4	1.70669	100	119.4	1.70669	100	119.4	1.70669	100	119.4	1.70669	100	119.4	1.70669	100	119.4	1.70669	100	119.4	1.70669	100	119.4	1.70669	100	119.4	1.70669	85.5253	119.4	1.70669
119.5	1.70812	100	119.5	1.70812	100	119.5	1.70812	100	119.5	1.70812	100	119.5	1.70812	100	119.5	1.70812	100	119.5	1.70812	100	119.5	1.70812	100	119.5	1.70812	100	119.5	1.70812	100	119.5	1.70812	100	119.5	1.70812	100	119.5	1.70812	100	119.5	1.70812	100	119.5	1.70812	100	119.5	1.70812	85.5137	119.5	1.70812
119.6	1.70955	100	119.6	1.70955	100	119.6	1.70955	100	119.6	1.70955	100	119.6	1.70955	100	119.6	1.70955	100	119.6	1.70955	100	119.6	1.70955	100	119.6	1.70955	100	119.6	1.70955	100	119.6	1.70955	100	119.6	1.70955	100	119.6	1.70955	100	119.6	1.70955	100	119.6	1.70955	100	119.6	1.70955	85.502	119.6	1.70955
119.7	1.71098	100	119.7	1.71098	100	119.7	1.71098	100	119.7	1.71098	100	119.7	1.71098	100	119.7	1.71098	100	119.7	1.71098	100	119.7	1.71098	100	119.7	1.71098	100	119.7	1.71098	100	119.7	1.71098	100	119.7	1.71098	100	119.7	1.71098	100	119.7	1.71098	100	119.7	1.71098	100	119.7	1.71098	85.4905	119.7	1.71098
119.8	1.71241	100	119.8	1.71241	100	119.8	1.71241	100	119.8	1.71241	100	119.8	1.71241	100	119.8	1.71241	100	119.8	1.71241	100	119.8	1.71241	100	119.8	1.71241	100	119.8	1.71241	100	119.8	1.71241	100	119.8	1.71241	100	119.8	1.71241	100	119.8	1.71241	100	119.8	1.71241	100	119.8	1.71241	85.479	119.8	1.71241
119.9	1.71384	100	119.9	1.71384	100	119.9	1.71384	100	119.9	1.71384	100	119.9	1.71384	100	119.9	1.71384	100	119.9	1.71384	100	119.9	1.71384	100	119.9	1.71384	100	119.9	1.71384	100	119.9	1.71384	100	119.9	1.71384	100	119.9	1.71384	100	119.9	1.71384	100	119.9	1.71384	100	119.9	1.71384	85.4676	119.9	1.71384
120	1.71527	100	120	1.71527	100	120	1.71527	100	120	1.71527	100	120	1.71527	100	120	1.71527	100	120	1.71527	100	120	1.71527	100	120	1.71527	100	120	1.71527	100	120	1.71527	100	120	1.71527	100	120	1.71527	100	120	1.71527	100	120	1.71527	100	120	1.71527	85.4561	120	1.71527
120.1	1.7167	100	120.1	1.7167	100	120.1	1.7167	100	120.1	1.7167	100	120.1	1.7167	100	120.1	1.7167	100	120.1	1.7167	100	120.1	1.7167	100	120.1	1.7167	100	120.1	1.7167	100	120.1	1.7167	100	120.1	1.7167	100	120.1	1.7167	100	120.1	1.7167	100	120.1	1.7167	100	120.1	1.7167	85.4448	120.1	1.7167
120.2	1.71812	100	120.2	1.71812	100	120.2	1.71812	100	120.2	1.71812	100	120.2	1.71812	100	120.2	1.71812	100	120.2	1.71812	100	120.2	1.71812	100	120.2	1.71812	100	120.2	1.71812	100	120.2	1.71812	100	120.2	1.71812	100	120.2	1.71812	100	120.2	1.71812	100	120.2	1.71812	100	120.2	1.71812	85.4332	120.2	1.71812
120.3	1.71955	100	120.3	1.71955	100	120.3	1.71955	100	120.3	1.71955	100	120.3	1.71955	100	120.3	1.71955	100	120.3	1.71955	100	120.3	1.71955	100	120.3	1.71955	100	120.3	1.71955	100	120.3	1.71955	100	120.3	1.71955	100	120.3	1.71955	100	120.3	1.71955	100	120.3	1.71955	100	120.3	1.71955	85.4216	120.3	1.71955
120.4	1.72098	100	120.4	1.72098	100	120.4	1.72098	100	120.4	1.72098	100	120.4	1.72098	100	120.4	1.72098	100	120.4	1.72098	100	120.4	1.72098	100	120.4	1.72098	100	120.4	1.72098	100	120.4	1.72098	100	120.4	1.72098	100	120.4	1.72098	100	120.4	1.72098	100	120.4	1.72098	100	120.4	1.72098	85.4103	120.4	1.72098
120.5	1.72241	100	120.5	1.72241	100	120.5	1.72241	100	120.5	1.72241	100	120.5	1.72241	100	120.5	1.72241	100	120.5	1.72241	100	120.5	1.72241	100	120.5	1.72241	100	120.5	1.72241	100	120.5	1.72241	100	120.5	1.72241	100	120.5	1.72241	100	120.5	1.72241	100	120.5	1.72241	100	120.5	1.72241	85.3987	120.5	1.72241
120.6	1.72384	100	120.6	1.72384	100	120.6	1.72384	100	120.6	1.72384	100	120.6	1.72384	100	120.6	1.72384	100	120.6	1.72384	100	120.6	1.72384	100	120.6	1.72384	100	120.6	1.72384	100	120.6	1.72384	100	120.6	1.72384	100	120.6	1.72384	100	120.6	1.72384	100	120.6	1.72384	100	120.6	1.72384	85.3872	120.6	1.72384
120.7	1.72527	100	120.7	1.72527	100	120.7	1.72527	100	120.7	1.72527	100	120.7	1.72527	100	120.7	1.72527	100	120.7	1.72527	100	120.7	1.72527	100	120.7	1.72527	100	120.7	1.72527	100	120.7	1.72527	100	120.7	1.72527	100	120.7	1.72527	100	120.7	1.72527	100	120.7	1.72527	100	120.7	1.72527	85.3758	120.7	1.72527
120.8	1.7267	100	120.8	1.7267	100	120.8	1.7267	100	120.8	1.7267	100	120.8	1.7267	100	120.8	1.7267	100	120.8	1.7267	100	120.8	1.7267	100	120.8	1.7267	100	120.8	1.7267	100	120.8	1.7267	100	120.8	1.7267	100	120.8	1.7267	100	120.8	1.7267	100	120.8	1.7267	100	120.8	1.7267	85.3644	120.8	1.7267
120.9	1.72813	100	120.9	1.72813	100	120.9	1.72813	100	120.9	1.72813	100	120.9	1.72813	100	120.9	1.72813	100	120.9	1.72813	100	120.9	1.72813	100	120.9	1.72813	100	120.9	1.72813	100	120.9	1.72813	100	120.9	1.72813	100	120.9	1.72813	100	120.9	1.72813	100	120.9	1.72813	100	120.9	1.72813	85.353	120.9	1.72813
121	1.72956	100	121	1.72956	100	121	1.72956	100	121	1.72956	100	121	1.72956	100	121	1.72956	100	121	1.72956	100	121	1.72956	100	121	1.72956	100	121	1.72956	100	121	1.72956	100	121	1.72956	100	121	1.72956	100	121	1.72956	100	121	1.72956	100	121	1.72956	85.3416	121	1.72956
121.1	1.73099	100	121.1	1.73099	100	121.1	1.73099	100	121.1	1.73099	100	121.1	1.73099	100	121.1	1.73099	100	121.1	1.73099	100	121.1	1.73099	100	121.1	1.73099	100	121.1	1.73099	100	121.1	1.73099	100	121.1	1.73099	100	121.1	1.73099	100	121.1	1.73099	100	121.1	1.73099	100	121.1	1.73099	85.3302	121.1	1.73099
121.2	1.73242	100	121.2	1.73242	100	121.2	1.73242	100	121.2	1.73242	100	121.2	1.73242	100	121.2	1.73242	100	121.2	1.73242	100	121.2	1.73242	100	121.2	1.73242	100	121.2	1.73242	100	121.2	1.73242	100	121.2	1.73242	100	121.2	1.73242	100	121.2	1.73242	100	121.2	1.73242	100	121.2	1.73242	85.3188	121.2	1.73242
121.3	1.73385	100	121.3	1.73385	100	121.3	1.73385	100	121.3	1.73385	100	121.3	1.73385	100	121.3	1.73385	100	121.3	1.73385	100	121.3	1.73385	100	121.3	1.73385	100	121.3	1.73385	100	121.3	1.73385	100	121.3	1.73385	100	121.3	1.73385	100	121.3	1.73385	100	121.3	1.73385	100	121.3	1.73385	85.3074	121.3	1.73385
121.4	1.73528	100	121.4	1.73528	100	121.4	1.73528	100	121.4	1.73528	100	121.4	1.73528	100	121.4	1.73528	100	121.4	1.73528	100	121.4	1.73528	100	121.4	1.73528	100	121.4	1.73528	100	121.4	1.73528	100	121.4	1.73528	100	121.4	1.73528	100	121.4	1.73528	100	121.4	1.73528	100	121.4	1.73528	85.296	121.4	1.73528
121.5	1.73671	100	121.5	1.73671	100	121.5	1.73671	100	121.5	1.73671	100	121.5	1.73671	100	121.5	1.73671	100	121.5	1.73671	100	121.5	1.73671	100	121.5	1.73671	100	121.5	1.73671	100	121.5	1.73671	100	121.5	1.73671	100	121.5	1.73671	100	121.5	1.73671	100	121.5	1.73671	100	121.5	1.73671	85.2845	121.5	1.73671
121.6	1.73814	100	121.6	1.73814	100	121.6	1.73814	100	121.6	1.73814	100	121.6	1.73814	100	121.6	1.73814	100	121.6	1.73814	100	121.6	1.73814	100	121.6	1.73814	100	121.6	1.73814	100	121.6	1.73814	100	121.6	1.73814	100	121.6	1.73814	100	121.6	1.73814	100	121.6	1.73814	100	121.6	1.73814	85.273	121.6	1.73814
121.7	1.73957	100	121.7	1.73957	100	121.7	1.73957	100	121.7	1.73957	100	121.7	1.73957	100	121.7	1.73957	100	121.7	1.73957	100	121.7	1.73957	100	121.7	1.73957	100	121.7	1.73957	100	121.7	1.73957	100	121.7	1.73957	100	121.7	1.73957	100	121.7	1.73957	100	121.7	1.73957	100	121.7	1.73957	85.2614	121.7	1.73957
121.8	1.74099	100	121.8	1.74099	100	121.8	1.74099	100	121.8	1.74099	100	121.8	1.74099	100	121.8	1.74099	100	121.8	1.74099	100	121.8	1.74099	100	121.8	1.74099	100	121.8	1.74099	100	121.8	1.74099	100	121.8	1.74099	100	121.8	1.74099	100	121.8	1.74099	100	121.8	1.74099	100	121.8	1.74099	85.2498	121.8	1.74099
121.9	1.74242	100	121.9	1.74242	100	121.9	1.74242	100	121.9	1.74242	100	121.9	1.74242	100	121.9	1.74242	100	121.9	1.74242	100	121.9	1.74242	100	121.9	1.74242	100	121.9	1.74242	100	121.9	1.74242	100	121.9	1.74242	100	121.9	1.74242	100	121.9	1.74242	100	121.9	1.74242	100	121.9	1.74242	85.2383	121.9	1.74242
122	1.74385	100	122	1.74385	100	122	1.74385	100	122	1.74385	100	122	1.74385	100	122	1.74385	100	122	1.74385	100	122	1.74385	100	122	1.74385	100	122	1.74385	100	122	1.74385	100	122	1.74385	100	122	1.74385	100	122	1.74385	100	122	1.74385	100	122	1.74385	85.2267	122	1.74385
122.1	1.74528	100	122.1	1.74528	100	122.1	1.74528	100	122.1	1.74528	100	122.1	1.74528	100	122.1	1.74528	100	122.1	1.74528	100	122.1	1.74528	100	122.1	1.74528	100	122.1	1.74528	100	122.1	1.74528	100	122.1	1.74528	100	122.1	1.74528	100	122.1	1.74528	100	122.1	1.74528	100	122.1	1.74528	85.2153	122.1	1.74528
122.2	1.74671	100	122.2	1.74671	100	122.2	1.74671	100	122.2	1.74671	100	122.2	1.74671	100	122.2	1.74671	100	122.2	1.74671	100	122.2	1.74671	100	122.2	1.74671	100	122.2	1.74671	100	122.2	1.74671	100	122.2	1.74671	100	122.2	1.74671	100	122.2	1.74671	100	122.2	1.74671	100	122.2	1.74671	85.2038	122.2	1.74671
122.3	1.74814	100	122.3	1.74814	100	122.3	1.74814	100	122.3	1.74814	100	122.3	1.74814	100	122.3	1.74814	100	122.3	1.74814	100	122.3	1.74814	100	122.3	1.74814	100	122.3	1.74814	100	122.3	1.74814	100	122.3	1.74814	100	122.3	1.74814	100	122.3	1.74814	100	122.3	1.74814	100	122.3	1.74814	85.1924	122.3	1.74814
122.4	1.74957	100	122.4	1.74957	100	122.4	1.74957	100	122.4	1.74957	100	122.4	1.74957	100	122.4	1.74957	100	122.4	1.74957	100	122.4	1.74957	100	122.4	1.74957	100	122.4	1.74957	100	122.4	1.74957	100	122.4	1.74957	100	122.4	1.74957	100	122.4	1.74957	100	122.4	1.74957	100	122.4	1.74957	85.1808	122.4	1.74957
122.5	1.751	100	122.5	1.751	100	122.5	1.751	100	122.5	1.751	100	122.5	1.751	100	122.5	1.751	100	122.5	1.751	100	122.5	1.751	100	122.5	1.751	100	122.5	1.751	100	122.5	1.751	100	122.5	1.751	100	122.5	1.751	100	122.5	1.751	100	122.5	1.751	100	122.5	1.751	85.1693	122.5	1.751
122.6	1.75243	100	122.6	1.75243	100	122.6	1.75243	100	122.6	1.75243	100	122.6	1.75243	100	122.6	1.75243	100	122.6	1.75243	100	122.6	1.75243	100	122.6	1.75243	100	122.6	1.75243	100	122.6	1.75243	100	122.6	1.75243	100	122.6	1.75243	100	122.6	1.75243	100	122.6	1.75243	100	122.6	1.75243	85.1578	122.6	1.75243
122.7	1.75386	100	122.7	1.75386	100	122.7	1.75386	100	122.7	1.75386	100	122.7	1.75386	100	122.7	1.75386	100	122.7	1.75386	100	122.7	1.75386	100	122.7	1.75386	100	122.7	1.75386	100	122.7	1.75386	100	122.7	1.75386	100	122.7	1.75386	100	122.7	1.75386	100	122.7	1.75386	100	122.7	1.75386	85.1464	122.7	1.75386
122.8	1.75529	100	122.8	1.75529	100	122.8	1.75529	100	122.8	1.75529	100	122.8	1.75529	100	122.8	1.75529	100	122.8	1.75529	100	122.8	1.75529	100	122.8	1.75529	100	122.8	1.75529	100	122.8	1.75529	100	122.8	1.75529	100	122.8	1.75529	100	122.8	1.75529	100	122.8	1.75529	100	122.8	1.75529	85.135	122.8	1.75529
122.9	1.75672	100	122.9	1.75672	100	122.9	1.75672	100	122.9	1.75672	100	122.9	1.75672	100	122.9	1.75672	100	122.9	1.75672	100	122.9	1.75672	100	122.9	1.75672	100	122.9	1.75672	100	122.9	1.75672	100	122.9	1.75672	100	122.9	1.75672	100	122.9	1.75672	100	122.9	1.75672	100	122.9	1.75672	85.1234	122.9	1.75672
123	1.75815	100	123	1.75815	100	123	1.75815	100	123	1.75815	100	123	1.75815	100	123	1.75815	100	123	1.75815	100	123	1.75815	100	123	1.75815	100	123	1.75815	100	123	1.75815	100	123	1.75815	100	123	1.75815	100	123	1.75815	100	123	1.75815	100	123	1.75815	85.1119	123	1.75815
123.1	1.75958	100	123.1	1.75958	100	123.1	1.75958	100	123.1	1.75958	100	123.1	1.75958	100	123.1	1.75958	100	123.1	1.75958	100	123.1	1.75958	100	123.1	1.75958	100	123.1	1.75958	100	123.1	1.75958	100	123.1	1.75958	100	123.1	1.75958	100	123.1	1.75958	100	123.1	1.75958	100	123.1	1.75958	85.1003	123.1	1.75958
123.2	1.76101	100	123.2	1.76101	100	123.2	1.76101	100	123.2	1.76101	100	123.2	1.76101	100	123.2	1.76101	100	123.2	1.76101	100	123.2	1.76101	100	123.2	1.76101	100	123.2	1.76101	100	123.2	1.76101	100	123.2	1.76101	100	123.2	1.76101	100	123.2	1.76101	100	123.2	1.76101	100	123.2	1.76101	85.0888	123.2	1.76101
123.3	1.76244	100	123.3	1.76244	100	123.3	1.76244	100	123.3	1.76244	100	123.3	1.76244	100	123.3	1.76244	100	123.3	1.76244	100	123.3	1.76244	100	123.3	1.76244	100	123.3	1.76244	100	123.3	1.76244	100	123.3	1.76244	100	123.3	1.76244	100	123.3	1.76244	100	123.3	1.76244	100	123.3	1.76244	85.0774	123.3	1.76244
123.4	1.76387	100	123.4	1.76387	100	123.4	1.76387	100	123.4	1.76387	100	123.4	1.76387	100	123.4	1.76387	100	123.4	1.76387	100	123.4	1.76387	100	123.4	1.76387	100	123.4	1.76387	100	123.4	1.76387	100	123.4	1.76387	100	123.4	1.76387	100	123.4	1.76387	100	123.4	1.76387	100	123.4	1.76387	85.0659	123.4	1.76387
123.5	1.76529	100	123.5	1.76529	100	123.5	1.76529	100	123.5	1.76529	100	123.5	1.76529	100	123.5	1.76529	100	123.5	1.76529	100	123.5	1.76529	100	123.5	1.76529	100	123.5	1.76529	100	123.5	1.76529	100	123.5	1.76529	100	123.5	1.76529	100	123.5	1.76529	100	123.5	1.76529	100	123.5	1.76529	85.0544	123.5	1.76529
123.6	1.76672	100	123.6	1.76672	100	123.6	1.76672	100	123.6	1.76672	100	123.6	1.76672	100	123.6	1.76672	100	123.6	1.76672	100	123.6	1.76672	100	123.6	1.76672	100	123.6	1.76672	100	123.6	1.76672	100	123.6	1.76672	100	123.6	1.76672	100	123.6	1.76672	100	123.6	1.76672	100	123.6	1.76672	85.0429	123.6	1.76672
123.7	1.76815	100	123.7	1.76815	100	123.7	1.76815	100	123.7	1.76815	100	123.7	1.76815	100	123.7	1.76815	100	123.7	1.76815	100	123.7	1.76815	100	123.7	1.76815	100	123.7	1.76815	100	123.7	1.76815	100	123.7	1.76815	100	123.7	1.76815	100	123.7	1.76815	100	123.7	1.76815	100	123.7	1.76815	85.0312	123.7	1.76815
123.8	1.76958	100	123.8	1.76958	100	123.8	1.76958	100	123.8	1.76958	100	123.8	1.76958	100	123.8	1.76958	100	123.8	1.76958	100	123.8	1.76958	100	123.8	1.76958	100	123.8	1.76958	100	123.8	1.76958	100	123.8	1.76958	100	123.8	1.76958	100	123.8	1.76958	100	123.8	1.76958	100	123.8	1.76958	85.0196	123.8	1.76958
123.9	1.77101	100	123.9	1.77101	100	123.9	1.77101	100	123.9	1.77101	100	123.9	1.77101	100	123.9	1.77101	100	123.9	1.77101	100	123.9	1.77101	100	123.9	1.77101	100	123.9	1.77101	100	123.9	1.77101	100	123.9	1.77101	100	123.9	1.77101	100	123.9	1.77101	100	123.9	1.77101	100	123.9	1.77101	85.0082	123.9	1.77101
124	1.77244	100	124	1.77244	100	124	1.77244	100	124	1.77244	100	124	1.77244	100	124	1.77244	100	124	1.77244	100	124	1.77244	100	124	1.77244	100	124	1.77244	100	124	1.77244	100	124	1.77244	100	124	1.77244	100	124	1.77244	100	124	1.77244	100	124	1.77244	84.9967	124	1.77244
124.1	1.77387	100	124.1	1.77387	100	124.1	1.77387	100	124.1	1.77387	100	124.1	1.77387	100	124.1	1.77387	100	124.1	1.77387	100	124.1	1.77387	100	124.1	1.77387	100	124.1	1.77387	100	124.1	1.77387	100	124.1	1.77387	100	124.1	1.77387	100	124.1	1.77387	100	124.1	1.77387	100	124.1	1.77387	84.9854	124.1	1.77387
124.2	1.7753	100	124.2	1.7753	100	124.2	1.7753	100	124.2	1.7753	100	124.2	1.7753	100	124.2	1.7753	100	124.2	1.7753	100	124.2	1.7753	100	124.2	1.7753	100	124.2	1.7753	100	124.2	1.7753	100	124.2	1.7753	100	124.2	1.7753	100	124.2	1.7753	100	124.2	1.7753	100	124.2	1.7753	84.9739	124.2	1.7753
124.3	1.77673	100	124.3	1.77673	100	124.3	1.77673	100	124.3	1.77673	100	124.3	1.77673	100	124.3	1.77673	100	124.3	1.77673	100	124.3	1.77673	100	124.3	1.77673	100	124.3	1.77673	100	124.3	1.77673	100	124.3	1.77673	100	124.3	1.77673	100	124.3	1.77673	100	124.3	1.77673	100	124.3	1.77673	84.9625	124.3	1.77673
124.4	1.77816	100	124.4	1.77816	100	124.4	1.77816	100	124.4	1.77816	100	124.4	1.77816	100	124.4	1.77816	100	124.4	1.77816	100	124.4	1.77816	100	124.4	1.77816	100	124.4	1.77816	100	124.4	1.77816	100	124.4	1.77816	100	124.4	1.77816	100	124.4	1.77816	100	124.4	1.77816	100	124.4	1.77816	84.951	124.4	1.77816
124.5	1.77959	100	124.5	1.77959	100	124.5	1.77959	100	124.5	1.77959	100	124.5	1.77959	100	124.5	1.77959	100	124.5	1.77959	100	124.5	1.77959	100	124.5	1.77959	100	124.5	1.77959	100	124.5	1.77959	100	124.5	1.77959	100	124.5	1.77959	100	124.5	1.77959	100	124.5	1.77959	100	124.5	1.77959	84.9394	124.5	1.77959
124.6	1.78102	100	124.6	1.78102	100	124.6	1.78102	100	124.6	1.78102	100	124.6	1.78102	100	124.6	1.78102	100	124.6	1.78102	100	124.6	1.78102	100	124.6	1.78102	100	124.6	1.78102	100	124.6	1.78102	100	124.6	1.78102	100	124.6	1.78102	100	124.6	1.78102	100	124.6	1.78102	100	124.6	1.78102	84.9279	124.6	1.78102
124.7	1.78245	100	124.7	1.78245	100	124.7	1.78245	100	124.7	1.78245	100	124.7	1.78245	100	124.7	1.78245	100	124.7	1.78245	100	124.7	1.78245	100	124.7	1.78245	100	124.7	1.78245	100	124.7	1.78245	100	124.7	1.78245	100	124.7	1.78245	100	124.7	1.78245	100	124.7	1.78245	100	124.7	1.78245	84.9166	124.7	1.78245
124.8	1.78388	100	124.8	1.78388	100	124.8	1.78388	100	124.8	1.78388	100	124.8	1.78388	100	124.8	1.78388	100	124.8	1.78388	100	124.8	1.78388	100	124.8	1.78388	100	124.8	1.78388	100	124.8	1.78388	100	124.8	1.78388	100	124.8	1.78388	100	124.8	1.78388	100	124.8	1.78388	100	124.8	1.78388	84.9053	124.8	1.78388
124.9	1.78531	100	124.9	1.78531	100	124.9	1.78531	100	124.9	1.78531	100	124.9	1.78531	100	124.9	1.78531	100	124.9	1.78531	100	124.9	1.78531	100	124.9	1.78531	100	124.9	1.78531	100	124.9	1.78531	100	124.9	1.78531	100	124.9	1.78531	100	124.9	1.78531	100	124.9	1.78531	100	124.9	1.78531	84.8939	124.9	1.78531
125	1.78674	100	125	1.78674	100	125	1.78674	100	125	1.78674	100	125	1.78674	100	125	1.78674	100	125	1.78674	100	125	1.78674	100	125	1.78674	100	125	1.78674	100	125	1.78674	100	125	1.78674	100	125	1.78674	100	125	1.78674	100	125	1.78674	100	125	1.78674	84.8825	125	1.78674
125.1	1.78816	100	125.1	1.78816	100	125.1	1.78816	100	125.1	1.78816	100	125.1	1.78816	100	125.1	1.78816	100	125.1	1.78816	100	125.1	1.78816	100	125.1	1.78816	100	125.1	1.78816	100	125.1	1.78816	100	125.1	1.78816	100	125.1	1.78816	100	125.1	1.78816	100	125.1	1.78816	100	125.1	1.78816	84.871	125.1	1.78816
125.2	1.78959	100	125.2	1.78959	100	125.2	1.78959	100	125.2	1.78959	100	125.2	1.78959	100	125.2	1.78959	100	125.2	1.78959	100	125.2	1.78959	100	125.2	1.78959	100	125.2	1.78959	100	125.2	1.78959	100	125.2	1.78959	100	125.2	1.78959	100	125.2	1.78959	100	125.2	1.78959	100	125.2	1.78959	84.8596	125.2	1.78959
125.3	1.79102	100	125.3	1.79102	100	125.3	1.79102	100	125.3	1.79102	100	125.3	1.79102	100	125.3	1.79102	100	125.3	1.79102	100	125.3	1.79102	100	125.3	1.79102	100	125.3	1.79102	100	125.3	1.79102	100	125.3	1.79102	100	125.3	1.79102	100	125.3	1.79102	100	125.3	1.79102	100	125.3	1.79102	84.8481	125.3	1.79102
125.4	1.79245	100	125.4	1.79245	100	125.4	1.79245	100	125.4	1.79245	100	125.4	1.79245	100	125.4	1.79245	100	125.4	1.79245	100	125.4	1.79245	100	125.4	1.79245	100	125.4	1.79245	100	125.4	1.79245	100	125.4	1.79245	100	125.4	1.79245	100	125.4	1.79245	100	125.4	1.79245	100	125.4	1.79245	84.8366	125.4	1.79245
125.5	1.79388	100	125.5	1.79388	100	125.5	1.79388	100	125.5	1.79388	100	125.5	1.79388	100	125.5	1.79388	100	125.5	1.79388	100	125.5	1.79388	100	125.5	1.79388	100	125.5	1.79388	100	125.5	1.79388	100	125.5	1.79388	100	125.5	1.79388	100	125.5	1.79388	100	125.5	1.79388	100	125.5	1.79388	84.8252	125.5	1.79388
125.6	1.79531	100	125.6	1.79531	100	125.6	1.79531	100	125.6	1.79531	100	125.6	1.79531	100	125.6	1.79531	100	125.6	1.79531	100	125.6	1.79531	100	125.6	1.79531	100	125.6	1.79531	100	125.6	1.79531	100	125.6	1.79531	100	125.6	1.79531	100	125.6	1.79531	100	125.6	1.79531	100	125.6	1.79531	84.8139	125.6	1.79531
125.7	1.79674	100	125.7	1.79674	100	125.7	1.79674	100	125.7	1.79674	100	125.7	1.79674	100	125.7	1.79674	100	125.7	1.79674	100	125.7	1.79674	100	125.7	1.79674	100	125.7	1.79674	100	125.7	1.79674	100	125.7	1.79674	100	125.7	1.79674	100	125.7	1.79674	100	125.7	1.79674	100	125.7	1.79674	84.8025	125.7	1.79674
125.8	1.79817	100	125.8	1.79817	100	125.8	1.79817	100	125.8	1.79817	100	125.8	1.79817	100	125.8	1.79817	100	125.8	1.79817	100	125.8	1.79817	100	125.8	1.79817	100	125.8	1.79817	100	125.8	1.79817	100	125.8	1.79817	100	125.8	1.79817	100	125.8	1.79817	100	125.8	1.79817	100	125.8	1.79817	84.7911	125.8	1.79817
125.9	1.7996	100	125.9	1.7996	100	125.9	1.7996	100	125.9	1.7996	100	125.9	1.7996	100	125.9	1.7996	100	125.9	1.7996	100	125.9	1.7996	100	125.9	1.7996	100	125.9	1.7996	100	125.9	1.7996	100	125.9	1.7996	100	125.9	1.7996	100	125.9	1.7996	100	125.9	1.7996	100	125.9	1.7996	84.7798	125.9	1.7996
126	1.80103	100	126	1.80103	100	126	1.80103	100	126	1.80103	100	126	1.80103	100	126	1.80103	100	126	1.80103	100	126	1.80103	100	126	1.80103	100	126	1.80103	100	126	1.80103	100	126	1.80103	100	126	1.80103	100	126	1.80103	100	126	1.80103	100	126	1.80103	84.7684	126	1.80103
126.1	1.80246	100	126.1	1.80246	100	126.1	1.80246	100	126.1	1.80246	100	126.1	1.80246	100	126.1	1.80246	100	126.1	1.80246	100	126.1	1.80246	100	126.1	1.80246	100	126.1	1.80246	100	126.1	1.80246	100	126.1	1.80246	100	126.1	1.80246	100	126.1	1.80246	100	126.1	1.80246	100	126.1	1.80246	84.757	126.1	1.80246
126.2	1.80389	100	126.2	1.80389	100	126.2	1.80389	100	126.2	1.80389	100	126.2	1.80389	100	126.2	1.80389	100	126.2	1.80389	100	126.2	1.80389	100	126.2	1.80389	100	126.2	1.80389	100	126.2	1.80389	100	126.2	1.80389	100	126.2	1.80389	100	126.2	1.80389	100	126.2	1.80389	100	126.2	1.80389	84.7457	126.2	1.80389
126.3	1.80532	100	126.3	1.80532	100	126.3	1.80532	100	126.3	1.80532	100	126.3	1.80532	100	126.3	1.80532	100	126.3	1.80532	100	126.3	1.80532	100	126.3	1.80532	100	126.3	1.80532	100	126.3	1.80532	100	126.3	1.80532	100	126.3	1.80532	100	126.3	1.80532	100	126.3	1.80532	100	126.3	1.80532	84.7344	126.3	1.80532
126.4	1.80675	100	126.4	1.80675	100	126.4	1.80675	100	126.4	1.80675	100	126.4	1.80675	100	126.4	1.80675	100	126.4	1.80675	100	126.4	1.80675	100	126.4	1.80675	100	126.4	1.80675	100	126.4	1.80675	100	126.4	1.80675	100	126.4	1.80675	100	126.4	1.80675	100	126.4	1.80675	100	126.4	1.80675	84.723	126.4	1.80675
126.5	1.80818	100	126.5	1.80818	100	126.5	1.80818	100	126.5	1.80818	100	126.5	1.80818	100	126.5	1.80818	100	126.5	1.80818	100	126.5	1.80818	100	126.5	1.80818	100	126.5	1.80818	100	126.5	1.80818	100	126.5	1.80818	100	126.5	1.80818	100	126.5	1.80818	100	126.5	1.80818	100	126.5	1.80818	84.7117	126.5	1.80818
126.6	1.80961	100	126.6	1.80961	100	126.6	1.80961	100	126.6	1.80961	100	126.6	1.80961	100	126.6	1.80961	100	126.6	1.80961	100	126.6	1.80961	100	126.6	1.80961	100	126.6	1.80961	100	126.6	1.80961	100	126.6	1.80961	100	126.6	1.80961	100	126.6	1.80961	100	126.6	1.80961	100	126.6	1.80961	84.7004	126.6	1.80961
126.7	1.81103	100	126.7	1.81103	100	126.7	1.81103	100	126.7	1.81103	100	126.7	1.81103	100	126.7	1.81103	100	126.7	1.81103	100	126.7	1.81103	100	126.7	1.81103	100	126.7	1.81103	100	126.7	1.81103	100	126.7	1.81103	100	126.7	1.81103	100	126.7	1.81103	100	126.7	1.81103	100	126.7	1.81103	84.6891	126.7	1.81103
126.8	1.81246	100	126.8	1.81246	100	126.8	1.81246	100	126.8	1.81246	100	126.8	1.81246	100	126.8	1.81246	100	126.8	1.81246	100	126.8	1.81246	100	126.8	1.81246	100	126.8	1.81246	100	126.8	1.81246	100	126.8	1.81246	100	126.8	1.81246	100	126.8	1.81246	100	126.8	1.81246	100	126.8	1.81246	84.6779	126.8	1.81246
126.9	1.81389	100	126.9	1.81389	100	126.9	1.81389	100	126.9	1.81389	100	126.9	1.81389	100	126.9	1.81389	100	126.9	1.81389	100	126.9	1.81389	100	126.9	1.81389	100	126.9	1.81389	100	126.9	1.81389	100	126.9	1.81389	100	126.9	1.81389	100	126.9	1.81389	100	126.9	1.81389	100	126.9	1.81389	84.6666	126.9	1.81389
127	1.81532	100	127	1.81532	100	127	1.81532	100	127	1.81532	100	127	1.81532	100	127	1.81532	100	127	1.81532	100	127	1.81532	100	127	1.81532	100	127	1.81532	100	127	1.81532	100	127	1.81532	100	127	1.81532	100	127	1.81532	100	127	1.81532	100	127	1.81532	84.6554	127	1.81532
127.1	1.81675	100	127.1	1.81675	100	127.1	1.81675	100	127.1	1.81675	100	127.1	1.81675	100	127.1	1.81675	100	127.1	1.81675	100	127.1	1.81675	100	127.1	1.81675	100	127.1	1.81675	100	127.1	1.81675	100	127.1	1.81675	100	127.1	1.81675	100	127.1	1.81675	100	127.1	1.81675	100	127.1	1.81675	84.6441	127.1	1.81675
127.2	1.81818	100	127.2	1.81818	100	127.2	1.81818	100	127.2	1.81818	100	127.2	1.81818	100	127.2	1.81818	100	127.2	1.81818	100	127.2	1.81818	100	127.2	1.81818	100	127.2	1.81818	100	127.2	1.81818	100	127.2	1.81818	100	127.2	1.81818	100	127.2	1.81818	100	127.2	1.81818	100	127.2	1.81818	84.6326	127.2	1.81818
127.3	1.81961	100	127.3	1.81961	100	127.3	1.81961	100	127.3	1.81961	100	127.3	1.81961	100	127.3	1.81961	100	127.3	1.81961	100	127.3	1.81961	100	127.3	1.81961	100	127.3	1.81961	100	127.3	1.81961	100	127.3	1.81961	100	127.3	1.81961	100	127.3	1.81961	100	127.3	1.81961	100	127.3	1.81961	84.6212	127.3	1.81961
127.4	1.82104	100	127.4	1.82104	100	127.4	1.82104	100	127.4	1.82104	100	127.4	1.82104	100	127.4	1.82104	100	127.4	1.82104	100	127.4	1.82104	100	127.4	1.82104	100	127.4	1.82104	100	127.4	1.82104	100	127.4	1.82104	100	127.4	1.82104	100	127.4	1.82104	100	127.4	1.82104	100	127.4	1.82104	84.6097	127.4	1.82104
127.5	1.82247	100	127.5	1.82247	100	127.5	1.82247	100	127.5	1.82247	100	127.5	1.82247	100	127.5	1.82247	100	127.5	1.82247	100	127.5	1.82247	100	127.5	1.82247	100	127.5	1.82247	100	127.5	1.82247	100	127.5	1.82247	100	127.5	1.82247	100	127.5	1.82247	100	127.5	1.82247	100	127.5	1.82247	84.5983	127.5	1.82247
127.6	1.8239	100	127.6	1.8239	100	127.6	1.8239	100	127.6	1.8239	100	127.6	1.8239	100	127.6	1.8239	100	127.6	1.8239	100	127.6	1.8239	100	127.6	1.8239	100	127.6	1.8239	100	127.6	1.8239	100	127.6	1.8239	100	127.6	1.8239	100	127.6	1.8239	100	127.6	1.8239	100	127.6	1.8239	84.5869	127.6	1.8239
127.7	1.82533	100	127.7	1.82533	100	127.7	1.82533	100	127.7	1.82533	100	127.7	1.82533	100	127.7	1.82533	100	127.7	1.82533	100	127.7	1.82533	100	127.7	1.82533	100	127.7	1.82533	100	127.7	1.82533	100	127.7	1.82533	100	127.7	1.82533	100	127.7	1.82533	100	127.7	1.82533	100	127.7	1.82533	84.5754	127.7	1.82533
127.8	1.82676	100	127.8	1.82676	100	127.8	1.82676	100	127.8	1.82676	100	127.8	1.82676	100	127.8	1.82676	100	127.8	1.82676	100	127.8	1.82676	100	127.8	1.82676	100	127.8	1.82676	100	127.8	1.82676	100	127.8	1.82676	100	127.8	1.82676	100	127.8	1.82676	100	127.8	1.82676	100	127.8	1.82676	84.5638	127.8	1.82676
127.9	1.82819	100	127.9	1.82819	100	127.9	1.82819	100	127.9	1.82819	100	127.9	1.82819	100	127.9	1.82819	100	127.9	1.82819	100	127.9	1.82819	100	127.9	1.82819	100	127.9	1.82819	100	127.9	1.82819	100	127.9	1.82819	100	127.9	1.82819	100	127.9	1.82819	100	127.9	1.82819	100	127.9	1.82819	84.5522	127.9	1.82819
128	1.82962	100	128	1.82962	100	128	1.82962	100	128	1.82962	100	128	1.82962	100	128	1.82962	100	128	1.82962	100	128	1.82962	100	128	1.82962	100	128	1.82962	100	128	1.82962	100	128	1.82962	100	128	1.82962	100	128	1.82962	100	128	1.82962	100	128	1.82962	84.5407	128	1.82962
128.1	1.83105	100	128.1	1.83105	100	128.1	1.83105	100	128.1	1.83105	100	128.1	1.83105	100	128.1	1.83105	100	128.1	1.83105	100	128.1	1.83105	100	128.1	1.83105	100	128.1	1.83105	100	128.1	1.83105	100	128.1	1.83105	100	128.1	1.83105	100	128.1	1.83105	100	128.1	1.83105	100	128.1	1.83105	84.5291	128.1	1.83105
128.2	1.83248	100	128.2	1.83248	100	128.2	1.83248	100	128.2	1.83248	100	128.2	1.83248	100	128.2	1.83248	100	128.2	1.83248	100	128.2	1.83248	100	128.2	1.83248	100	128.2	1.83248	100	128.2	1.83248	100	128.2	1.83248	100	128.2	1.83248	100	128.2	1.83248	100	128.2	1.83248	100	128.2	1.83248	84.5176	128.2	1.83248
128.3	1.83391	100	128.3	1.83391	100	128.3	1.83391	100	128.3	1.83391	100	128.3	1.83391	100	128.3	1.83391	100	128.3	1.83391	100	128.3	1.83391	100	128.3	1.83391	100	128.3	1.83391	100	128.3	1.83391	100	128.3	1.83391	100	128.3	1.83391	100	128.3	1.83391	100	128.3	1.83391	100	128.3	1.83391	84.506	128.3	1.83391
128.4	1.83533	100	128.4	1.83533	100	128.4	1.83533	100	128.4	1.83533	100	128.4	1.83533	100	128.4	1.83533	100	128.4	1.83533	100	128.4	1.83533	100	128.4	1.83533	100	128.4	1.83533	100	128.4	1.83533	100	128.4	1.83533	100	128.4	1.83533	100	128.4	1.83533	100	128.4	1.83533	100	128.4	1.83533	84.4945	128.4	1.83533
128.5	1.83676	100	128.5	1.83676	100	128.5	1.83676	100	128.5	1.83676	100	128.5	1.83676	100	128.5	1.83676	100	128.5	1.83676	100	128.5	1.83676	100	128.5	1.83676	100	128.5	1.83676	100	128.5	1.83676	100	128.5	1.83676	100	128.5	1.83676	100	128.5	1.83676	100	128.5	1.83676	100	128.5	1.83676	84.483	128.5	1.83676
128.6	1.83819	100	128.6	1.83819	100	128.6	1.83819	100	128.6	1.83819	100	128.6	1.83819	100	128.6	1.83819	100	128.6	1.83819	100	128.6	1.83819	100	128.6	1.83819	100	128.6	1.83819	100	128.6	1.83819	100	128.6	1.83819	100	128.6	1.83819	100	128.6	1.83819	100	128.6	1.83819	100	128.6	1.83819	84.4714	128.6	1.83819
128.7	1.83962	100	128.7	1.83962	100	128.7	1.83962	100	128.7	1.83962	100	128.7	1.83962	100	128.7	1.83962	100	128.7	1.83962	100	128.7	1.83962	100	128.7	1.83962	100	128.7	1.83962	100	128.7	1.83962	100	128.7	1.83962	100	128.7	1.83962	100	128.7	1.83962	100	128.7	1.83962	100	128.7	1.83962	84.4599	128.7	1.83962
128.8	1.84105	100	128.8	1.84105	100	128.8	1.84105	100	128.8	1.84105	100	128.8	1.84105	100	128.8	1.84105	100	128.8	1.84105	100	128.8	1.84105	100	128.8	1.84105	100	128.8	1.84105	100	128.8	1.84105	100	128.8	1.84105	100	128.8	1.84105	100	128.8	1.84105	100	128.8	1.84105	100	128.8	1.84105	84.4483	128.8	1.84105
128.9	1.84248	100	128.9	1.84248	100	128.9	1.84248	100	128.9	1.84248	100	128.9	1.84248	100	128.9	1.84248	100	128.9	1.84248	100	128.9	1.84248	100	128.9	1.84248	100	128.9	1.84248	100	128.9	1.84248	100	128.9	1.84248	100	128.9	1.84248	100	128.9	1.84248	100	128.9	1.84248	100	128.9	1.84248	84.4367	128.9	1.84248
129	1.84391	100	129	1.84391	100	129	1.84391	100	129	1.84391	100	129	1.84391	100	129	1.84391	100	129	1.84391	100	129	1.84391	100	129	1.84391	100	129	1.84391	100	129	1.84391	100	129	1.84391	100	129	1.84391	100	129	1.84391	100	129	1.84391	100	129	1.84391	84.4249	129	1.84391
129.1	1.84534	100	129.1	1.84534	100	129.1	1.84534	100	129.1	1.84534	100	129.1	1.84534	100	129.1	1.84534	100	129.1	1.84534	100	129.1	1.84534	100	129.1	1.84534	100	129.1	1.84534	100	129.1	1.84534	100	129.1	1.84534	100	129.1	1.84534	100	129.1	1.84534	100	129.1	1.84534	100	129.1	1.84534	84.4134	129.1	1.84534
129.2	1.84677	100	129.2	1.84677	100	129.2	1.84677	100	129.2	1.84677	100	129.2	1.84677	100	129.2	1.84677	100	129.2	1.84677	100	129.2	1.84677	100	129.2	1.84677	100	129.2	1.84677	100	129.2	1.84677	100	129.2	1.84677	100	129.2	1.84677	100	129.2	1.84677	100	129.2	1.84677	100	129.2	1.84677	84.4019	129.2	1.84677
129.3	1.8482	100	129.3	1.8482	100	129.3	1.8482	100	129.3	1.8482	100	129.3	1.8482	100	129.3	1.8482	100	129.3	1.8482	100	129.3	1.8482	100	129.3	1.8482	100	129.3	1.8482	100	129.3	1.8482	100	129.3	1.8482	100	129.3	1.8482	100	129.3	1.8482	100	129.3	1.8482	100	129.3	1.8482	84.3903	129.3	1.8482
129.4	1.84963	100	129.4	1.84963	100	129.4	1.84963	100	129.4	1.84963	100	129.4	1.84963	100	129.4	1.84963	100	129.4	1.84963	100	129.4	1.84963	100	129.4	1.84963	100	129.4	1.84963	100	129.4	1.84963	100	129.4	1.84963	100	129.4	1.84963	100	129.4	1.84963	100	129.4	1.84963	100	129.4	1.84963	84.3788	129.4	1.84963
129.5	1.85106	100	129.5	1.85106	100	129.5	1.85106	100	129.5	1.85106	100	129.5	1.85106	100	129.5	1.85106	100	129.5	1.85106	100	129.5	1.85106	100	129.5	1.85106	100	129.5	1.85106	100	129.5	1.85106	100	129.5	1.85106	100	129.5	1.85106	100	129.5	1.85106	100	129.5	1.85106	100	129.5	1.85106	84.3672	129.5	1.85106
129.6	1.85249	100	129.6	1.85249	100	129.6	1.85249	100	129.6	1.85249	100	129.6	1.85249	100	129.6	1.85249	100	129.6	1.85249	100	129.6	1.85249	100	129.6	1.85249	100	129.6	1.85249	100	129.6	1.85249	100	129.6	1.85249	100	129.6	1.85249	100	129.6	1.85249	100	129.6	1.85249	100	129.6	1.85249	84.3556	129.6	1.85249
129.7	1.85392	100	129.7	1.85392	100	129.7	1.85392	100	129.7	1.85392	100	129.7	1.85392	100	129.7	1.85392	100	129.7	1.85392	100	129.7	1.85392	100	129.7	1.85392	100	129.7	1.85392	100	129.7	1.85392	100	129.7	1.85392	100	129.7	1.85392	100	129.7	1.85392	100	129.7	1.85392	100	129.7	1.85392	84.344	129.7	1.85392
129.8	1.85535	100	129.8	1.85535	100	129.8	1.85535	100	129.8	1.85535	100	129.8	1.85535	100	129.8	1.85535	100	129.8	1.85535	100	129.8	1.85535	100	129.8	1.85535	100	129.8	1.85535	100	129.8	1.85535	100	129.8	1.85535	100	129.8	1.85535	100	129.8	1.85535	100	129.8	1.85535	100	129.8	1.85535	84.3324	129.8	1.85535
129.9	1.85678	100	129.9	1.85678	100	129.9	1.85678	100	129.9	1.85678	100	129.9	1.85678	100	129.9	1.85678	100	129.9	1.85678	100	129.9	1.85678	100	129.9	1.85678	100	129.9	1.85678	100	129.9	1.85678	100	129.9	1.85678	100	129.9	1.85678	100	129.9	1.85678	100	129.9	1.85678	100	129.9	1.85678	84.3208	129.9	1.85678
130	1.8582	100	130	1.8582	100	130	1.8582	100	130	1.8582	100	130	1.8582	100	130	1.8582	100	130	1.8582	100	130	1.8582	100	130	1.8582	100	130	1.8582	100	130	1.8582	100	130	1.8582	100	130	1.8582	100	130	1.8582	100	130	1.8582	100	130	1.8582	84.3093	130	1.8582
130.1	1.85963	100	130.1	1.85963	100	130.1	1.85963	100	130.1	1.85963	100	130.1	1.85963	100	130.1	1.85963	100	130.1	1.85963	100	130.1	1.85963	100	130.1	1.85963	100	130.1	1.85963	100	130.1	1.85963	100	130.1	1.85963	100	130.1	1.85963	100	130.1	1.85963	100	130.1	1.85963	100	130.1	1.85963	84.2978	130.1	1.85963
130.2	1.86106	100	130.2	1.86106	100	130.2	1.86106	100	130.2	1.86106	100	130.2	1.86106	100	130.2	1.86106	100	130.2	1.86106	100	130.2	1.86106	100	130.2	1.86106	100	130.2	1.86106	100	130.2	1.86106	100	130.2	1.86106	100	130.2	1.86106	100	130.2	1.86106	100	130.2	1.86106	100	130.2	1.86106	84.2862	130.2	1.86106
130.3	1.86249	100	130.3	1.86249	100	130.3	1.86249	100	130.3	1.86249	100	130.3	1.86249	100	130.3	1.86249	100	130.3	1.86249	100	130.3	1.86249	100	130.3	1.86249	100	130.3	1.86249	100	130.3	1.86249	100	130.3	1.86249	100	130.3	1.86249	100	130.3	1.86249	100	130.3	1.86249	100	130.3	1.86249	84.2745	130.3	1.86249
130.4	1.86392	100	130.4	1.86392	100	130.4	1.86392	100	130.4	1.86392	100	130.4	1.86392	100	130.4	1.86392	100	130.4	1.86392	100	130.4	1.86392	100	130.4	1.86392	100	130.4	1.86392	100	130.4	1.86392	100	130.4	1.86392	100	130.4	1.86392	100	130.4	1.86392	100	130.4	1.86392	100	130.4	1.86392	84.2627	130.4	1.86392
130.5	1.86535	100	130.5	1.86535	100	130.5	1.86535	100	130.5	1.86535	100	130.5	1.86535	100	130.5	1.86535	100	130.5	1.86535	100	130.5	1.86535	100	130.5	1.86535	100	130.5	1.86535	100	130.5	1.86535	100	130.5	1.86535	100	130.5	1.86535	100	130.5	1.86535	100	130.5	1.86535	100	130.5	1.86535	84.251	130.5	1.86535
130.6	1.86678	100	130.6	1.86678	100	130.6	1.86678	100	130.6	1.86678	100	130.6	1.86678	100	130.6	1.86678	100	130.6	1.86678	100	130.6	1.86678	100	130.6	1.86678	100	130.6	1.86678	100	130.6	1.86678	100	130.6	1.86678	100	130.6	1.86678	100	130.6	1.86678	100	130.6	1.86678	100	130.6	1.86678	84.2393	130.6	1.86678
130.7	1.86821	100	130.7	1.86821	100	130.7	1.86821	100	130.7	1.86821	100	130.7	1.86821	100	130.7	1.86821	100	130.7	1.86821	100	130.7	1.86821	100	130.7	1.86821	100	130.7	1.86821	100	130.7	1.86821	100	130.7	1.86821	100	130.7	1.86821	100	130.7	1.86821	100	130.7	1.86821	100	130.7	1.86821	84.2275	130.7	1.86821
130.8	1.86964	100	130.8	1.86964	100	130.8	1.86964	100	130.8	1.86964	100	130.8	1.86964	100	130.8	1.86964	100	130.8	1.86964	100	130.8	1.86964	100	130.8	1.86964	100	130.8	1.86964	100	130.8	1.86964	100	130.8	1.86964	100	130.8	1.86964	100	130.8	1.86964	100	130.8	1.86964	100	130.8	1.86964	84.2158	130.8	1.86964
130.9	1.87107	100	130.9	1.87107	100	130.9	1.87107	100	130.9	1.87107	100	130.9	1.87107	100	130.9	1.87107	100	130.9	1.87107	100	130.9	1.87107	100	130.9	1.87107	100	130.9	1.87107	100	130.9	1.87107	100	130.9	1.87107	100	130.9	1.87107	100	130.9	1.87107	100	130.9	1.87107	100	130.9	1.87107	84.2041	130.9	1.87107
131	1.8725	100	131	1.8725	100	131	1.8725	100	131	1.8725	100	131	1.8725	100	131	1.8725	100	131	1.8725	100	131	1.8725	100	131	1.8725	100	131	1.8725	100	131	1.8725	100	131	1.8725	100	131	1.8725	100	131	1.8725	100	131	1.8725	100	131	1.8725	84.1925	131	1.8725
131.1	1.87393	100	131.1	1.87393	100	131.1	1.87393	100	131.1	1.87393	100	131.1	1.87393	100	131.1	1.87393	100	131.1	1.87393	100	131.1	1.87393	100	131.1	1.87393	100	131.1	1.87393	100	131.1	1.87393	100	131.1	1.87393	100	131.1	1.87393	100	131.1	1.87393	100	131.1	1.87393	100	131.1	1.87393	84.1808	131.1	1.87393
131.2	1.87536	100	131.2	1.87536	100	131.2	1.87536	100	131.2	1.87536	100	131.2	1.87536	100	131.2	1.87536	100	131.2	1.87536	100	131.2	1.87536	100	131.2	1.87536	100	131.2	1.87536	100	131.2	1.87536	100	131.2	1.87536	100	131.2	1.87536	100	131.2	1.87536	100	131.2	1.87536	100	131.2	1.87536	84.169	131.2	1.87536
131.3	1.87679	100	131.3	1.87679	100	131.3	1.87679	100	131.3	1.87679	100	131.3	1.87679	100	131.3	1.87679	100	131.3	1.87679	100	131.3	1.87679	100	131.3	1.87679	100	131.3	1.87679	100	131.3	1.87679	100	131.3	1.87679	100	131.3	1.87679	100	131.3	1.87679	100	131.3	1.87679	100	131.3	1.87679	84.1572	131.3	1.87679
131.4	1.87822	100	131.4	1.87822	100	131.4	1.87822	100	131.4	1.87822	100	131.4	1.87822	100	131.4	1.87822	100	131.4	1.87822	100	131.4	1.87822	100	131.4	1.87822	100	131.4	1.87822	100	131.4	1.87822	100	131.4	1.87822	100	131.4	1.87822	100	131.4	1.87822	100	131.4	1.87822	100	131.4	1.87822	84.1454	131.4	1.87822
131.5	1.87965	100	131.5	1.87965	100	131.5	1.87965	100	131.5	1.87965	100	131.5	1.87965	100	131.5	1.87965	100	131.5	1.87965	100	131.5	1.87965	100	131.5	1.87965	100	131.5	1.87965	100	131.5	1.87965	100	131.5	1.87965	100	131.5	1.87965	100	131.5	1.87965	100	131.5	1.87965	100	131.5	1.87965	84.1337	131.5	1.87965
131.6	1.88107	100	131.6	1.88107	100	131.6	1.88107	100	131.6	1.88107	100	131.6	1.88107	100	131.6	1.88107	100	131.6	1.88107	100	131.6	1.88107	100	131.6	1.88107	100	131.6	1.88107	100	131.6	1.88107	100	131.6	1.88107	100	131.6	1.88107	100	131.6	1.88107	100	131.6	1.88107	100	131.6	1.88107	84.1221	131.6	1.88107
131.7	1.8825	100	131.7	1.8825	100	131.7	1.8825	100	131.7	1.8825	100	131.7	1.8825	100	131.7	1.8825	100	131.7	1.8825	100	131.7	1.8825	100	131.7	1.8825	100	131.7	1.8825	100	131.7	1.8825	100	131.7	1.8825	100	131.7	1.8825	100	131.7	1.8825	100	131.7	1.8825	100	131.7	1.8825	84.1104	131.7	1.8825
131.8	1.88393	100	131.8	1.88393	100	131.8	1.88393	100	131.8	1.88393	100	131.8	1.88393	100	131.8	1.88393	100	131.8	1.88393	100	131.8	1.88393	100	131.8	1.88393	100	131.8	1.88393	100	131.8	1.88393	100	131.8	1.88393	100	131.8	1.88393	100	131.8	1.88393	100	131.8	1.88393	100	131.8	1.88393	84.0988	131.8	1.88393
131.9	1.88536	100	131.9	1.88536	100	131.9	1.88536	100	131.9	1.88536	100	131.9	1.88536	100	131.9	1.88536	100	131.9	1.88536	100	131.9	1.88536	100	131.9	1.88536	100	131.9	1.88536	100	131.9	1.88536	100	131.9	1.88536	100	131.9	1.88536	100	131.9	1.88536	100	131.9	1.88536	100	131.9	1.88536	84.0872	131.9	1.88536
132	1.88679	100	132	1.88679	100	132	1.88679	100	132	1.88679	100	132	1.88679	100	132	1.88679	100	132	1.88679	100	132	1.88679	100	132	1.88679	100	132	1.88679	100	132	1.88679	100	132	1.88679	100	132	1.88679	100	132	1.88679	100	132	1.88679	100	132	1.88679	84.0755	132	1.88679
132.1	1.88822	100	132.1	1.88822	100	132.1	1.88822	100	132.1	1.88822	100	132.1	1.88822	100	132.1	1.88822	100	132.1	1.88822	100	132.1	1.88822	100	132.1	1.88822	100	132.1	1.88822	100	132.1	1.88822	100	132.1	1.88822	100	132.1	1.88822	100	132.1	1.88822	100	132.1	1.88822	100	132.1	1.88822	84.0639	132.1	1.88822
132.2	1.88965	100	132.2	1.88965	100	132.2	1.88965	100	132.2	1.88965	100	132.2	1.88965	100	132.2	1.88965	100	132.2	1.88965	100	132.2	1.88965	100	132.2	1.88965	100	132.2	1.88965	100	132.2	1.88965	100	132.2	1.88965	100	132.2	1.88965	100	132.2	1.88965	100	132.2	1.88965	100	132.2	1.88965	84.0523	132.2	1.88965
132.3	1.89108	100	132.3	1.89108	100	132.3	1.89108	100	132.3	1.89108	100	132.3	1.89108	100	132.3	1.89108	100	132.3	1.89108	100	132.3	1.89108	100	132.3	1.89108	100	132.3	1.89108	100	132.3	1.89108	100	132.3	1.89108	100	132.3	1.89108	100	132.3	1.89108	100	132.3	1.89108	100	132.3	1.89108	84.0407	132.3	1.89108
132.4	1.89251	100	132.4	1.89251	100	132.4	1.89251	100	132.4	1.89251	100	132.4	1.89251	100	132.4	1.89251	100	132.4	1.89251	100	132.4	1.89251	100	132.4	1.89251	100	132.4	1.89251	100	132.4	1.89251	100	132.4	1.89251	100	132.4	1.89251	100	132.4	1.89251	100	132.4	1.89251	100	132.4	1.89251	84.0291	132.4	1.89251
132.5	1.89394	100	132.5	1.89394	100	132.5	1.89394	100	132.5	1.89394	100	132.5	1.89394	100	132.5	1.89394	100	132.5	1.89394	100	132.5	1.89394	100	132.5	1.89394	100	132.5	1.89394	100	132.5	1.89394	100	132.5	1.89394	100	132.5	1.89394	100	132.5	1.89394	100	132.5	1.89394	100	132.5	1.89394	84.0174	132.5	1.89394
132.6	1.89537	100	132.6	1.89537	100	132.6	1.89537	100	132.6	1.89537	100	132.6	1.89537	100	132.6	1.89537	100	132.6	1.89537	100	132.6	1.89537	100	132.6	1.89537	100	132.6	1.89537	100	132.6	1.89537	100	132.6	1.89537	100	132.6	1.89537	100	132.6	1.89537	100	132.6	1.89537	100	132.6	1.89537	84.0058	132.6	1.89537
132.7	1.8968	100	132.7	1.8968	100	132.7	1.8968	100	132.7	1.8968	100	132.7	1.8968	100	132.7	1.8968	100	132.7	1.8968	100	132.7	1.8968	100	132.7	1.8968	100	132.7	1.8968	100	132.7	1.8968	100	132.7	1.8968	100	132.7	1.8968	100	132.7	1.8968	100	132.7	1.8968	100	132.7	1.8968	83.9942	132.7	1.8968
132.8	1.89823	100	132.8	1.89823	100	132.8	1.89823	100	132.8	1.89823	100	132.8	1.89823	100	132.8	1.89823	100	132.8	1.89823	100	132.8	1.89823	100	132.8	1.89823	100	132.8	1.89823	100	132.8	1.89823	100	132.8	1.89823	100	132.8	1.89823	100	132.8	1.89823	100	132.8	1.89823	100	132.8	1.89823	83.9826	132.8	1.89823
132.9	1.89966	100	132.9	1.89966	100	132.9	1.89966	100	132.9	1.89966	100	132.9	1.89966	100	132.9	1.89966	100	132.9	1.89966	100	132.9	1.89966	100	132.9	1.89966	100	132.9	1.89966	100	132.9	1.89966	100	132.9	1.89966	100	132.9	1.89966	100	132.9	1.89966	100	132.9	1.89966	100	132.9	1.89966	83.9711	132.9	1.89966
133	1.90109	100	133	1.90109	100	133	1.90109	100	133	1.90109	100	133	1.90109	100	133	1.90109	100	133	1.90109	100	133	1.90109	100	133	1.90109	100	133	1.90109	100	133	1.90109	100	133	1.90109	100	133	1.90109	100	133	1.90109	100	133	1.90109	100	133	1.90109	83.9594	133	1.90109
133.1	1.90252	100	133.1	1.90252	100	133.1	1.90252	100	133.1	1.90252	100	133.1	1.90252	100	133.1	1.90252	100	133.1	1.90252	100	133.1	1.90252	100	133.1	1.90252	100	133.1	1.90252	100	133.1	1.90252	100	133.1	1.90252	100	133.1	1.90252	100	133.1	1.90252	100	133.1	1.90252	100	133.1	1.90252	83.9477	133.1	1.90252
133.2	1.90395	100	133.2	1.90395	100	133.2	1.90395	100	133.2	1.90395	100	133.2	1.90395	100	133.2	1.90395	100	133.2	1.90395	100	133.2	1.90395	100	133.2	1.90395	100	133.2	1.90395	100	133.2	1.90395	100	133.2	1.90395	100	133.2	1.90395	100	133.2	1.90395	100	133.2	1.90395	100	133.2	1.90395	83.936	133.2	1.90395
133.3	1.90537	100	133.3	1.90537	100	133.3	1.90537	100	133.3	1.90537	100	133.3	1.90537	100	133.3	1.90537	100	133.3	1.90537	100	133.3	1.90537	100	133.3	1.90537	100	133.3	1.90537	100	133.3	1.90537	100	133.3	1.90537	100	133.3	1.90537	100	133.3	1.90537	100	133.3	1.90537	100	133.3	1.90537	83.9242	133.3	1.90537
133.4	1.9068	100	133.4	1.9068	100	133.4	1.9068	100	133.4	1.9068	100	133.4	1.9068	100	133.4	1.9068	100	133.4	1.9068	100	133.4	1.9068	100	133.4	1.9068	100	133.4	1.9068	100	133.4	1.9068	100	133.4	1.9068	100	133.4	1.9068	100	133.4	1.9068	100	133.4	1.9068	100	133.4	1.9068	83.9124	133.4	1.9068
133.5	1.90823	100	133.5	1.90823	100	133.5	1.90823	100	133.5	1.90823	100	133.5	1.90823	100	133.5	1.90823	100	133.5	1.90823	100	133.5	1.90823	100	133.5	1.90823	100	133.5	1.90823	100	133.5	1.90823	100	133.5	1.90823	100	133.5	1.90823	100	133.5	1.90823	100	133.5	1.90823	100	133.5	1.90823	83.9004	133.5	1.90823
133.6	1.90966	100	133.6	1.90966	100	133.6	1.90966	100	133.6	1.90966	100	133.6	1.90966	100	133.6	1.90966	100	133.6	1.90966	100	133.6	1.90966	100	133.6	1.90966	100	133.6	1.90966	100	133.6	1.90966	100	133.6	1.90966	100	133.6	1.90966	100	133.6	1.90966	100	133.6	1.90966	100	133.6	1.90966	83.8885	133.6	1.90966
[truncated: 73,917 more rows]
[truncated: 19 more columns]
